# Supplementary material for: p39-associated Cdk5 activity regulates dendritic morphogenesis
Source: Sci Rep. 2020 Oct 30;10:18746. doi: 10.1038/s41598-020-75264-6 (PMC7603351; doi:10.1038/s41598-020-75264-6)
Supplement: Supplementary file 2 — Supplementary Information 2. [file 41598_2020_75264_MOESM2_ESM.xlsx]

## Sheet: Sheet1
Supplementary_dataset_Phosphoproteomics The hippocampi from 1-month old p39-/- mice (p39+/+, n = 3; p39-/-, n = 3) were collected for iTRAO labelling LC-MS/MS analysis. The unique peptides and corresponding protein mapping were performed using Proteome Discovery 1.3 (Thermo). The expression level of the phosphopeptides was calculated according to the peptide ion intensity. To compare the levels o…
Sequence	Protein Group Accessions	Protein Name	AVERAGE(KO/WT)	T test(P value)	Modifications	phosphoRS Isoform Probability	phosphoRS Site Probabilities	WT-1/WT	WT-2/WT	WT-3/WT	KO-1/WT	KO-2/WT	KO-3/WT	phosphoRS Binomial Peptide Score	IonScore	Charge	MH+ [Da]	ΔM [ppm]
lITAsETGEQLISR			#DIV/0!	#DIV/0!	N-Term(iTRAQ8plex); S5(Phospho)	0.999359	T(3): 0.1; S(5): 99.9; T(7): 0.0; S(13): 0.0							171.009	15.96	2	1901.97	-12.0162
iEEELsGk			#DIV/0!	#DIV/0!	N-Term(iTRAQ8plex); S6(Phospho); K8(iTRAQ8plex)	1	S(6): 100.0							134.994	17.56	3	1592.83	-5.00324
yFENWSASMI	A0A023J6I7	COX2	0.98754	0.897672	N-Term(iTRAQ8plex); Y1(Phospho)	1	Y(1): 100.0; S(6): 0.0; S(8): 0.0	1.02605	1.13314	0.837659	1.04121	0.971366	0.946929	101.18	20.67	2	1631.71	-3.38656
sSVAsPR	P20357	MAP2	0.482095	0.0350014	N-Term(iTRAQ8plex); S5(Phospho)	1	S(1): 0.0; S(2): 0.0; S(5): 100.0	1.30775	0.945231	0.744688	0.464737	0.498113	0.48231	140.367	15.42	2	1087.54	-2.32104
tQSsscEDLPSTTQPk	A0A067XG53	CASK	1.20403	0.0634855	N-Term(iTRAQ8plex); S4(Phospho); S5(Phospho); C6(Carbamidomethyl); K16(iTRAQ8plex)	0.950125	T(1): 0.3; S(3): 4.7; S(4): 95.3; S(5): 99.7; S(11): 0.0; T(12): 0.0; T(13): 0.0	1.05728	0.877251	1.07531	1.11351	1.28141	1.22903	159.641	25.8	3	2534.12	-7.40045
eTEsDQDDEAEk	A0A087WNU5	ANK3	0.991656	0.936214	N-Term(iTRAQ8plex); S4(Phospho); K12(iTRAQ8plex)	0.97842	T(2): 2.2; S(4): 97.8	0.999629	0.867327	1.14333	0.943018	0.932182	1.10997	186.786	22.51	3	2083.9	-7.28537
asSEEEDHSR	A0A087WNU5	ANK3	0.8676	0.0642077	N-Term(iTRAQ8plex); S2(Phospho)	0.979199	S(2): 97.9; S(3): 2.1; S(9): 0.0	0.965735	0.964585	1.06237	0.791389	0.873127	0.931943	164.567	21.95	3	1530.63	-2.13757
vPtQQSEDDQPPEEAk	A0A087WNU5	ANK3	1.02139	0.856835	N-Term(iTRAQ8plex); T3(Phospho); K16(iTRAQ8plex)	0.5	T(3): 50.0; S(6): 50.0	1.07785	1.11518	0.805186	1.04566	0.919111	1.09759	129.361	7.13	3	2486.18	-3.99003
vATLNsEEENDPPTYk	A0A087WP83	HDLBP	1.03527	0.167106	N-Term(iTRAQ8plex); S6(Phospho); K16(iTRAQ8plex)	0.999995	T(3): 0.0; S(6): 100.0; T(14): 0.0; Y(15): 0.0	0.961273	0.984017	1.03005	1.0217	1.03601	1.02259	198.7	18.42	3	2495.21	-2.66206
sGsGSESTGAEER	A0A087WP92	TRIP12	1.05951	0.708259	N-Term(iTRAQ8plex); S3(Phospho)	0.955111	S(1): 2.2; S(3): 95.5; S(5): 2.2; S(7): 0.1; T(8): 0.1	0.94373	0.791425	1.28271	1.0316	1.13205	1.0338	91.9429	11.43	2	1637.69	-0.481416
fHDsEGDDTEETEDYR	A0A087WQA0	BCLAF1	1.06313	0.122491	N-Term(iTRAQ8plex); S4(Phospho)	1	S(4): 100.0; T(9): 0.0; T(12): 0.0; Y(15): 0.0	0.996316	1.00351	0.994081	0.997953	1.08159	1.10335	449.951	77.7	3	2328.9	-2.51721
aDGDWDDQEVLDYFsDkESAk	A0A087WQA0	BCLAF1	0.916172	0.265013	N-Term(iTRAQ8plex); S15(Phospho); K17(iTRAQ8plex); K21(iTRAQ8plex)	0.333333	Y(13): 33.3; S(15): 33.3; S(19): 33.3	0.982006	1.10801	0.88799	0.898061	0.905021	0.925281	231.459	38.35	4	3425.6	-5.75912
fHDsEGDDtEETEDYR	A0A087WQA0	BCLAF1	1.06778	0.566299	N-Term(iTRAQ8plex); S4(Phospho); T9(Phospho)	0.99985	S(4): 100.0; T(9): 100.0; T(12): 0.0; Y(15): 0.0	0.906136	1.01213	1.09086	0.881377	1.16917	1.16252	140.297	10.57	3	2408.87	-0.745319
eAVSAAsEDDIFR	A0A087WQT9	CACNA1C	0.956109	0.175422	N-Term(iTRAQ8plex); S7(Phospho)	1	S(4): 0.0; S(7): 100.0	1.01969	1.03382	0.972122	0.927185	0.973	0.992658	259.086	34.59	2	1793.83	0.21257
hQsDPsEDEDER	A0A087WR70	SGK3	1.4185	0.124382	N-Term(iTRAQ8plex); S3(Phospho); S6(Phospho)	1	S(3): 100.0; S(6): 100.0	0.726424	1.21758	1.02117	1.14848	1.36433	1.69331	105.33	10.19	2	1907.69	-2.98362
aGsISTLDSLDFAR	A0A087WRM8	2310035C23Rik	0.962245	0.655527	N-Term(iTRAQ8plex); S3(Phospho)	0.999998	S(3): 100.0; S(5): 0.0; T(6): 0.0; S(9): 0.0	1.05988	1.04106	0.901316	1.05427	0.848458	0.98618	143.2	14.42	2	1836.91	0.624429
dDDDIDLFGsDDEEESEEAkk	A0A087WS46	EEF1B2	1.09001	0.301597	N-Term(iTRAQ8plex); S10(Phospho); K20(iTRAQ8plex); K21(iTRAQ8plex)	1	S(10): 100.0; S(16): 0.0	0.889812	0.991796	1.08882	1.01396	1.04973	1.17409	431.334	42.92	3	3393.55	-0.519449
dDDDIDLFGsDDEEESEEAk	A0A087WS46	EEF1B2	1.023	0.713311	N-Term(iTRAQ8plex); S10(Phospho); K20(iTRAQ8plex)	1	S(10): 100.0; S(16): 0.0	0.947093	1.01714	1.06491	1.00091	0.970781	1.12711	328.278	85.5	3	2961.24	-2.93247
yGPSSVEDTTGSGAADAkDDDDIDLFGsDDEEESEEAk	A0A087WS46	EEF1B2	0.992012	0.894506	N-Term(iTRAQ8plex); K18(iTRAQ8plex); S28(Phospho); K38(iTRAQ8plex)	0.999991	Y(1): 0.0; S(4): 0.0; S(5): 0.0; T(9): 0.0; T(10): 0.0; S(12): 0.0; S(28): 100.0; S(34): 0.0	0.904532	1.02811	1.09631	1.0223	0.988227	0.994234	216.564	48.22	4	4959.22	4.84048
yGPSsVEDTTGSGAADAk	A0A087WS46	EEF1B2	1.06627	0.300891	N-Term(iTRAQ8plex); S5(Phospho); K18(iTRAQ8plex)	0.968707	Y(1): 0.0; S(4): 3.1; S(5): 96.9; T(9): 0.0; T(10): 0.0; S(12): 0.0	1.03874	0.988358	0.980735	1.04234	0.993698	1.17111	195.942	22.6	3	2401.13	-4.4724
mPsIPEEPEHGDLER	A0A087WSE3	SPEG	0.927412	0.563836	N-Term(iTRAQ8plex); S3(Phospho)	1	S(3): 100.0	1.21928	0.841256	0.945103	0.942261	0.878936	0.96627	243.25	33.61	3	2119.96	-2.81298
aAsVELPQR	A0A087WSE3	SPEG	0.941784	0.312783	N-Term(iTRAQ8plex); S3(Phospho)	1	S(3): 100.0	1.08285	1.00937	0.91907	0.981127	0.925826	0.929032	163.947	12.27	2	1354.7	-1.13123
mPsIPEEPEHGDLER	A0A087WSE3	SPEG	0.990056	0.689691	N-Term(iTRAQ8plex); M1(Oxidation); S3(Phospho)	1	S(3): 100.0	1.03476	1.00761	0.962312	1.00601	0.97355	0.995249	137.261	3.75	3	2135.95	-4.98327
sNsPENTR	Q7TME0	PLPPR4	0.537198	0.0209731	N-Term(iTRAQ8plex); S3(Phospho)	1	S(1): 0.0; S(3): 100.0; T(7): 0.0	1.22321	0.959316	0.817397	0.49784	0.497246	0.616467	187.191	11.07	2	1288.58	-2.80824
sGsSEDSGGASGR	A0A087WSE3	SPEG	0.781423	0.0838785	N-Term(iTRAQ8plex); S3(Phospho)	0.962094	S(1): 0.0; S(3): 96.2; S(4): 3.5; S(7): 0.1; S(11): 0.1	1.13222	0.97018	0.90048	0.724737	0.914711	0.707074	78.3157	4.46	2	1537.64	-1.02824
sEVQAHsPSR	P20357	MAP2	0.571981	0.00791179	N-Term(iTRAQ8plex); S7(Phospho)	0.5	S(1): 0.0; S(7): 50.0; S(9): 50.0	0.905651	1.12793	0.993001	0.604822	0.662966	0.463358	206.528	22.76	2	1481.7	-3.96568
kQDsSQAIPLVVEScIR	A0A087WSQ1	SRGAP2	1.0252	0.76427	K1(iTRAQ8plex); N-Term(iTRAQ8plex); S4(Phospho); C15(Carbamidomethyl)	0.969216	S(4): 96.9; S(5): 3.1; S(14): 0.0	1.10547	0.905688	0.995638	1.13233	0.957408	0.992815	196.637	8.83	3	2618.39	2.68818
kLsVGAYVSSVR	A0AUN0	SEC23IP	1.0178	0.551373	N-Term(iTRAQ8plex); K1(iTRAQ8plex); S3(Phospho)	1	S(3): 100.0; Y(7): 0.0; S(9): 0.0; S(10): 0.0	0.9899	0.990616	1.02605	0.98062	1.06561	1.01385	174.692	29.24	3	1954.09	-5.28456
gTNEsLER	A0MTM0	GFAP	1.07267	0.116675	N-Term(iTRAQ8plex); S5(Phospho)	1	T(2): 0.0; S(5): 100.0	1.01353	0.942796	1.05107	1.0657	1.05003	1.1102	194.478	18.91	2	1289.6	-2.35154
eLEsSEEGGSAEER	A0PJK9	5730455P16Rik	1.08249	0.456395	N-Term(iTRAQ8plex); S4(Phospho)	0.999778	S(4): 100.0; S(5): 0.0; S(10): 0.0	1.02776	0.910346	1.07129	1.01243	0.983677	1.26153	229.076	45.65	2	1892.8	-4.52935
eIAQDFktDLR	A1L0U3	HIST1H3E	1.01056	0.570155	N-Term(iTRAQ8plex); K7(iTRAQ8plex); T8(Phospho)	1	T(8): 100.0	1.01241	0.987602	1.01979	1.04325	0.994409	1.01404	193.131	6.18	3	2024.07	-0.635885
tsLADQEEVR	A1L332	ATP8A1	1.17084	0.286774	N-Term(iTRAQ8plex); S2(Phospho)	0.98651	T(1): 1.3; S(2): 98.7	0.87705	0.894667	1.25661	1.08548	1.15073	1.30949	253.418	17.81	2	1531.73	-2.75132
tDDVsEkTsLADQEEVR	A1L332	ATP8A1	1.09254	0.269729	N-Term(iTRAQ8plex); S5(Phospho); K7(iTRAQ8plex); S9(Phospho)	0.983335	T(1): 0.0; S(5): 100.0; T(8): 1.7; S(9): 98.4	0.976622	1.07594	0.947922	1.01824	1.21368	1.04621	247.913	46.23	2	2690.23	-3.35865
aHGGHPGsPR	E9PUL5	PRRT2	0.632031	0.00726611	N-Term(iTRAQ8plex); S8(Phospho)	1	S(8): 100.0	0.984005	1.01872	0.988649	0.580415	0.538217	0.772009	300.271	43.9	3	1356.64	-2.86878
sEsLQQNLLHGYAFSQDENGIVSQSEVIR	A1L332	ATP8A1	0.941366	0.567313	N-Term(iTRAQ8plex); S3(Phospho)	0.999154	S(1): 0.1; S(3): 99.9; Y(12): 0.0; S(15): 0.0; S(23): 0.0; S(25): 0.0	0.955672	1.12892	0.843498	0.997731	0.880254	0.878425	198.248	17.29	3	3632.75	-0.536838
tDDVsEktsLADQEEVR	A1L332	ATP8A1	0.97189	0.854114	N-Term(iTRAQ8plex); S5(Phospho); K7(iTRAQ8plex); T8(Phospho); S9(Phospho)	1	T(1): 0.0; S(5): 100.0; T(8): 100.0; S(9): 100.0	1.03568	1.22397	0.735017	0.95877	0.998777	0.952942	184.212	6.76	3	2770.2	-1.86454
tDDVsEk	A1L332	ATP8A1	0.98433	0.940718	N-Term(iTRAQ8plex); S5(Phospho); K7(iTRAQ8plex)	1	T(1): 0.0; S(5): 100.0	0.763191	0.906643	1.35519	0.9714	1.15759	0.848634	146.566	15.35	2	1481.73	-2.84808
qGsWEDEEDYEEEMTDNR	A2A543	CACNB1	0.971416	0.664869	N-Term(iTRAQ8plex); S3(Phospho)	1	S(3): 100.0; Y(10): 0.0; T(15): 0.0	1.04401	0.898284	1.07679	0.990677	0.923837	1.01828	273.347	24.34	3	2646.01	-2.96002
eDsSEDR	Q61361	BCAN	0.632759	0.0372534	N-Term(iTRAQ8plex); S3(Phospho)	0.984523	S(3): 98.5; S(4): 1.5	1.02081	0.843564	1.14832	0.741644	0.688995	0.475671	140.202	5.79	2	1221.49	-3.28992
qSLSsADNLEPDVQGHQVAAR	A2A5R2	ARFGEF2	1.07383	0.0639672	N-Term(iTRAQ8plex); S5(Phospho)	0.970259	S(2): 0.0; S(4): 3.0; S(5): 97.0	0.97934	0.97984	1.05602	1.0806	1.10334	1.05388	262.115	34.38	3	2606.25	-0.829393
gQSQLsNPTDDSWk	A2A5R2	ARFGEF2	0.990339	0.765344	N-Term(iTRAQ8plex); S6(Phospho); K14(iTRAQ8plex)	0.999147	S(3): 0.1; S(6): 99.9; T(9): 0.0; S(12): 0.0	0.959067	1.03701	1.00999	0.975777	0.9693	1.03196	193.566	17.44	3	2251.08	-3.42214
vAsDTEDTDR	A2A7T3	RERE	0.866617	0.499946	N-Term(iTRAQ8plex); S3(Phospho)	0.980756	S(3): 98.1; T(5): 1.9; T(8): 0.0	0.946116	0.758413	1.31476	0.979042	0.91796	0.719565	120.896	11.22	2	1492.64	-1.97082
eEDEELLGNNDsDETELLAGQk	A2A8S2	YIPF1	1.053	0.605659	N-Term(iTRAQ8plex); S12(Phospho); K22(iTRAQ8plex)	0.5	S(12): 50.0; T(15): 50.0	1.08728	1.06218	0.850838	1.11254	1.10946	0.937318	130.924	22.01	3	3136.47	0.768092
tStPVRsPGGSTMMk	Q3TRX4	PALM	0.63874	0.0416657	N-Term(iTRAQ8plex); T3(Phospho); S7(Phospho); K15(iTRAQ8plex)	0.947869	T(1): 2.5; S(2): 2.5; T(3): 94.9; S(7): 99.8; S(11): 0.1; T(12): 0.1	1.15063	1.01998	0.82109	0.602695	0.527218	0.781005	221.823	8.26	3	2305.09	-2.44028
kEtEsEAEDDNLDDLER	A2A8V9	SRRM1	1.0847	0.321483	K1(iTRAQ8plex); N-Term(iTRAQ8plex); T3(Phospho); S5(Phospho)	1	T(3): 100.0; S(5): 100.0	0.957987	1.10591	0.939063	0.979621	1.14763	1.13005	392.89	66.95	3	2776.2	-2.01741
aDSAsPSPR	Q3UNH4	GPRIN1	0.654827	0.00302237	N-Term(iTRAQ8plex); S5(Phospho)	0.986978	S(3): 1.3; S(5): 98.7; S(7): 0.0	1.10571	0.958165	0.940513	0.680591	0.642012	0.644754	228.711	19.23	2	1271.59	-2.43213
stSQQGEEPQk	Q3KN99	SYN3	0.656899	1.05402e-05	N-Term(iTRAQ8plex); T2(Phospho); K11(iTRAQ8plex)	0.96645	S(1): 1.7; T(2): 96.6; S(3): 1.7	0.987304	0.997495	1.02161	0.663241	0.643859	0.667809	201.126	27.52	3	1906.93	-3.41456
rVsADGQPFQR	A2A9P8	MIB2	0.955733	0.56453	N-Term(iTRAQ8plex); S3(Phospho)	1	S(3): 100.0	1.11968	0.944017	0.940836	1.00323	0.880102	0.988199	184.823	12.85	3	1644.81	-1.80434
vVFENEQDNNsLTk	A2AAE1	4932438A13Rik	0.980764	0.717914	N-Term(iTRAQ8plex); S11(Phospho); K14(iTRAQ8plex)	0.999613	S(11): 100.0; T(13): 0.0	1.05753	0.991088	0.927477	0.909398	1.0072	1.00225	233.829	30.32	3	2325.14	-7.03584
dAEYIYPsLESDDDDPALk	A2ABV3	PHF8	0.997258	0.963291	N-Term(iTRAQ8plex); S8(Phospho); K19(iTRAQ8plex)	0.489976	Y(4): 0.0; Y(6): 2.0; S(8): 49.0; S(11): 49.0	0.975708	1.09745	0.929549	0.94897	1.01364	1.03187	104.09	7.88	3	2844.32	-4.83158
sLVSSVsL	A2ACP1	TTC39A	1.07175	0.0971256	N-Term(iTRAQ8plex); S7(Phospho)	0.999046	S(1): 0.0; S(4): 0.0; S(5): 0.0; S(7): 99.9	1.03132	0.9988	0.975097	1.04913	1.13149	1.04023	106.864	16.36	2	1175.62	-5.00629
aEGHsDEESDSEGSDSESSSR	A2AD84	STK26	0.950988	0.562164	N-Term(iTRAQ8plex); S5(Phospho)	1	S(5): 100.0; S(9): 0.0; S(11): 0.0; S(14): 0.0; S(16): 0.0; S(18): 0.0; S(19): 0.0; S(20): 0.0	0.950674	1.08838	1.13343	0.889192	1.0953	1.0325	264.825	36.4	3	2567.98	0.18903
sGYHDDsDEDLLE	A2AEF0	#N/A	0.957864	0.613187	N-Term(iTRAQ8plex); S7(Phospho)	1	S(1): 0.0; Y(3): 0.0; S(7): 100.0	0.996439	1.09808	0.944539	1.09535	0.928248	0.887404	311.813	59.65	2	1878.75	-3.68322
aTLsDSEIETNSATSAIFGk	A2AGR0	MADD	1.02026	0.569216	N-Term(iTRAQ8plex); S4(Phospho); K20(iTRAQ8plex)	0.999428	T(2): 0.1; S(4): 99.9; S(6): 0.0; T(10): 0.0; S(12): 0.0; T(14): 0.0; S(15): 0.0	0.989265	1.04485	0.977158	1.07457	1.00328	0.99443	345.052	83.09	3	2730.37	-0.700785
sLkEENFVASVELWNk	A2AGR0	MADD	0.757108	0.0818894	N-Term(iTRAQ8plex); S1(Phospho); K3(iTRAQ8plex); K16(iTRAQ8plex)	1	S(1): 100.0; S(10): 0.0	1.0512	1.15135	0.823394	0.691345	0.760689	0.83893	305.943	25.29	4	2885.55	-2.19715
atLsDSEIETNSATSAIFGk	A2AGR0	MADD	1.0852	0.209654	N-Term(iTRAQ8plex); T2(Phospho); S4(Phospho); K20(iTRAQ8plex)	0.999954	T(2): 100.0; S(4): 100.0; S(6): 0.0; T(10): 0.0; S(12): 0.0; T(14): 0.0; S(15): 0.0	0.956733	1.06513	0.981608	1.18	1.03837	1.041	254.369	27.45	3	2810.33	-0.536791
lASDsDAESDSR	A2AGR0	MADD	1.00533	0.912502	N-Term(iTRAQ8plex); S5(Phospho)	0.999626	S(3): 0.0; S(5): 100.0; S(9): 0.0; S(11): 0.0	1.02068	0.936069	1.04599	1.0075	1.05969	0.951547	221.539	25.23	2	1636.7	-1.07181
ssFLNAk	E9QNQ4	RAPGEF2	0.668793	0.0159551	N-Term(iTRAQ8plex); S2(Phospho); K7(iTRAQ8plex)	0.982156	S(1): 1.8; S(2): 98.2	1.03425	1.10506	0.857559	0.669644	0.731671	0.602969	109.815	15.05	3	1454.78	-2.13293
qDSDsDVVDVEDTEQDFIGEDHPVVIPR	A2AHC4	CAMSAP1	0.877704	0.199374	N-Term(iTRAQ8plex); S5(Phospho)	0.988848	S(3): 1.1; S(5): 98.9; T(13): 0.0	0.992561	1.12016	0.886869	0.883404	0.801573	0.94778	367.237	68.7	3	3539.58	-5.3176
qDsDsDVVDVEDTEQDFIGEDHPVVIPR	A2AHC4	CAMSAP1	0.897422	0.201387	N-Term(iTRAQ8plex); S3(Phospho); S5(Phospho)	1	S(3): 100.0; S(5): 100.0; T(13): 0.0	0.902729	1.10757	0.993211	0.886673	0.850322	0.958422	228.346	42.56	3	3619.56	-2.50828
nGQEPVRPGLPVTFIDEVDsEEEAFQEAk	A2AI08	TPRN	0.95284	0.278152	N-Term(iTRAQ8plex); S20(Phospho); K29(iTRAQ8plex)	1	T(13): 0.0; S(20): 100.0	1.02675	1.03745	0.93941	0.992384	0.950771	0.918808	143.853	6.3	4	3918.97	10.9418
aLVVPEPEPDsDSNQER	A2AIR0	RNF20	1.09768	0.10947	N-Term(iTRAQ8plex); S11(Phospho)	0.979037	S(11): 97.9; S(13): 2.1	0.961538	1.07508	0.964439	1.13525	1.11919	1.03977	143.375	20.77	2	2266.06	1.28602
aPsSDEEcFFDLLSk	A2AIV3	GPSM1	1.04397	0.509525	N-Term(iTRAQ8plex); S3(Phospho); C8(Carbamidomethyl); K15(iTRAQ8plex)	0.971109	S(3): 97.1; S(4): 2.9; S(14): 0.0	0.892537	1.09674	1.01647	1.0387	1.02714	1.07206	159.284	13.4	3	2433.13	-7.48744
aPssDEEcFFDLLSk	A2AIV3	GPSM1	1.02648	0.599711	N-Term(iTRAQ8plex); S3(Phospho); S4(Phospho); C8(Carbamidomethyl); K15(iTRAQ8plex)	1	S(3): 100.0; S(4): 100.0; S(14): 0.0	0.981231	1.02842	0.995338	1.04446	1.09576	0.944347	134.889	25.28	3	2513.11	-1.40498
yAALSLsETSLTEk	A2AJA9	Gm996	0.945265	0.118345	N-Term(iTRAQ8plex); S7(Phospho); K14(iTRAQ8plex)	0.9812	Y(1): 0.0; S(5): 1.9; S(7): 98.1; T(9): 0.0; S(10): 0.0; T(12): 0.0	0.986982	1.04484	1.00554	0.983588	0.974432	0.913093	221.181	49.09	3	2201.14	-6.68181
gFsPQHk	P63328	PPP3CA	0.675313	0.0150753	N-Term(iTRAQ8plex); S3(Phospho); K7(iTRAQ8plex)	1	S(3): 100.0	1.1487	0.96116	0.894716	0.681848	0.632757	0.714425	261.163	22.05	3	1488.78	-3.33802
gLYDGPVcEVsVtPk	O08553	DPYSL2	0.67751	0.0369785	N-Term(iTRAQ8plex); C8(Carbamidomethyl); S11(Phospho); T13(Phospho); K15(iTRAQ8plex)	1	Y(3): 0.0; S(11): 100.0; T(13): 100.0	1.06939	1.1208	0.788718	0.697459	0.653501	0.667285	366.017	81.34	3	2389.13	-2.06768
yAALsLSETsLTEk	A2AJA9	Gm996	0.868605	0.343151	N-Term(iTRAQ8plex); S5(Phospho); S10(Phospho); K14(iTRAQ8plex)	0.0366807	Y(1): 0.0; S(5): 3.8; S(7): 96.2; T(9): 3.8; S(10): 96.0; T(12): 0.2	1.09468	1.1292	0.773086	0.956849	0.839065	0.807266	157.253	24.86	3	2281.12	-2.81846
eLATHAAPLGsYAR	A2AJA9	Gm996	0.969304	0.50695	N-Term(iTRAQ8plex); S11(Phospho)	0.5	T(4): 0.0; S(11): 50.0; Y(12): 50.0	1.08205	0.949248	0.983608	0.973918	0.999438	0.948999	153.456	15.38	3	1840.91	-7.7543
skFDSDEEDEDAENLEAVSSGk	A2AJT4	PNISR	0.922776	0.357613	N-Term(iTRAQ8plex); S1(Phospho); K2(iTRAQ8plex); K22(iTRAQ8plex)	0.961039	S(1): 96.1; S(5): 3.9; S(19): 0.0; S(20): 0.0	0.863964	1.052	1.09286	0.973512	0.894566	0.908392	198.56	10.13	4	3393.59	-2.26875
eELAsDLEEMATSSAk	A2APD7	NOP56	0.941806	0.256248	N-Term(iTRAQ8plex); S5(Phospho); K16(iTRAQ8plex)	1	S(5): 100.0; T(12): 0.0; S(13): 0.0; S(14): 0.0	0.981119	1.06713	0.95565	0.92353	0.906768	0.998796	432.467	67.22	3	2399.14	-3.7686
eELAsDLEEmATSSAk	A2APD7	NOP56	0.951983	0.39102	N-Term(iTRAQ8plex); S5(Phospho); M10(Oxidation); K16(iTRAQ8plex)	1	S(5): 100.0; T(12): 0.0; S(13): 0.0; S(14): 0.0	1.03663	1.06208	0.91697	1.00199	0.927703	0.941187	373.109	58.07	3	2415.14	-3.71047
aPkEELAsDLEEMATSSAk	A2APD7	NOP56	0.964985	0.828432	N-Term(iTRAQ8plex); K3(iTRAQ8plex); S8(Phospho); K19(iTRAQ8plex)	0.999997	S(8): 100.0; T(15): 0.0; S(16): 0.0; S(17): 0.0	1.08836	1.11688	0.792512	1.0539	1.09369	0.745199	137.915	19.58	4	2999.54	-1.5611
sADcsVEEEPWk	A2APL8	SLC1A2	1.00398	0.945154	N-Term(iTRAQ8plex); C4(Carbamidomethyl); S5(Phospho); K12(iTRAQ8plex)	0.999996	S(1): 0.0; S(5): 100.0	1.02754	0.984855	0.984716	0.899017	1.04393	1.06609	286.196	38.64	3	2124.97	-2.20857
sADcsVEEEPWkR	A2APL8	SLC1A2	0.945389	0.712241	N-Term(iTRAQ8plex); C4(Carbamidomethyl); S5(Phospho); K12(iTRAQ8plex)	1	S(1): 0.0; S(5): 100.0	1.22276	0.925228	0.85368	0.828835	1.09661	0.912299	190.951	5.77	3	2281.07	-2.15777
sELDTIDsQHR	A2APL8	SLC1A2	1.10529	0.113359	N-Term(iTRAQ8plex); S8(Phospho)	0.999997	S(1): 0.0; T(5): 0.0; S(8): 100.0	1.01799	1.0049	0.979795	1.03432	1.07984	1.20469	126.901	12.24	3	1684.78	-3.26242
mHDsHLsSDEPk	A2APL8	SLC1A2	0.956526	0.286948	N-Term(iTRAQ8plex); M1(Oxidation); S4(Phospho); S7(Phospho); K12(iTRAQ8plex)	0.997764	S(4): 100.0; S(7): 99.8; S(8): 0.2	1.0598	0.971584	0.974048	0.976994	0.917427	0.980355	117.599	0.53	3	2166.93	-4.69524
aGLEDsEEDVEEAEVEAEDkDH	A2AQ07	TUBB1	1.01195	0.881795	N-Term(iTRAQ8plex); S6(Phospho); K20(iTRAQ8plex)	1	S(6): 100.0	0.947789	1.11058	0.944748	1.01614	1.10147	0.921413	249.934	21.85	3	3133.39	0.821158
tVsDNSLSSSk	A2AQ43	FNBP1	1.00935	0.858221	N-Term(iTRAQ8plex); S3(Phospho); K11(iTRAQ8plex)	0.999751	T(1): 0.0; S(3): 100.0; S(6): 0.0; S(8): 0.0; S(9): 0.0; S(10): 0.0	1.06923	1.01783	0.913113	1.01191	1.0382	0.978127	235.135	28.45	3	1812.91	-3.0213
tDPGsIENLcPGk	A2ARP1	PPIP5K1	0.959061	0.19607	N-Term(iTRAQ8plex); S5(Phospho); C10(Carbamidomethyl); K13(iTRAQ8plex)	0.999986	T(1): 0.0; S(5): 100.0	1.0334	0.995838	0.975866	0.933352	0.948176	1.00055	199.125	25.48	3	2076.02	-4.78994
dFSGIGGLGELLEssSEASk	A2ASI5	SCN3A	1.07211	0.306343	N-Term(iTRAQ8plex); S14(Phospho); S15(Phospho); K20(iTRAQ8plex)	0.93756	S(3): 0.0; S(14): 96.9; S(15): 96.9; S(16): 6.2; S(19): 0.0	0.978887	1.00442	1.02355	1.17395	0.965674	1.08405	246.342	45.75	3	2751.3	0.269096
dFSGIGGLGELLEsssEASk	A2ASI5	SCN3A	0.945213	0.472555	N-Term(iTRAQ8plex); S14(Phospho); S15(Phospho); S16(Phospho); K20(iTRAQ8plex)	0.99624	S(3): 0.0; S(14): 99.9; S(15): 99.9; S(16): 99.9; S(19): 0.4	1.037	0.941487	1.02915	0.913143	1.06838	0.861332	143.959	11.74	3	2831.27	2.0213
dQATsmSHINLLFSR	A2ATL1	FAM171A1	1.08087	0.343952	N-Term(iTRAQ8plex); S5(Phospho); M6(Oxidation)	0.333333	T(4): 33.3; S(5): 33.3; S(7): 33.3; S(14): 0.0	1.08075	0.934661	0.990952	1.20717	1.03436	1.00797	114.877	6.61	3	2120.01	-1.25239
dQATsMsHINLLFSR	A2ATL1	FAM171A1	0.849111	0.344688	N-Term(iTRAQ8plex); S5(Phospho); S7(Phospho)	0.499938	T(4): 50.0; S(5): 50.0; S(7): 100.0; S(14): 0.0	0.787221	1.24634	0.969137	0.91654	0.870593	0.762494	106.908	7.84	3	2183.98	-0.983182
aPEsDTGDEDQDQER	A2AUK5	EPB41L1	1.00476	0.931176	N-Term(iTRAQ8plex); S4(Phospho)	1	S(4): 100.0; T(6): 0.0	0.99048	1.01945	1.04607	1.02618	0.935147	1.10923	399.482	75.05	2	2075.83	-0.687381
dksDsETEGLVFAR	A2AUK5	EPB41L1	0.903421	0.169024	N-Term(iTRAQ8plex); K2(iTRAQ8plex); S3(Phospho); S5(Phospho)	0.999167	S(3): 100.0; S(5): 100.0; T(7): 0.1	1.0285	1.02561	0.928072	0.850066	0.852425	0.991673	349.716	29.96	2	2322.08	-2.19035
eSVGGsPQSk	Q9WV69	DMTN	0.689357	0.0351058	N-Term(iTRAQ8plex); S6(Phospho); K10(iTRAQ8plex)	1	S(2): 0.0; S(6): 100.0; S(9): 0.0	0.979175	0.872005	1.15248	0.653812	0.615906	0.800877	205.238	46.97	3	1663.85	-2.69702
aPEsDtGDEDQDQER	A2AUK5	EPB41L1	0.917088	0.417644	N-Term(iTRAQ8plex); S4(Phospho); T6(Phospho)	1	S(4): 100.0; T(6): 100.0	1.04766	0.938771	1.04315	0.90684	0.788382	1.08317	268.143	57.49	2	2155.8	-0.898774
sDsETEGLVFAR	A2AUK5	EPB41L1	1.07489	0.476982	N-Term(iTRAQ8plex); S3(Phospho)	0.999428	S(1): 0.1; S(3): 99.9; T(5): 0.0	0.891149	0.936562	1.18541	1.1064	1.02153	1.11084	196.252	14.89	2	1694.79	-1.2536
sLPELDRDksDsETEGLVFAR	A2AUK5	EPB41L1	0.980604	0.767711	N-Term(iTRAQ8plex); K9(iTRAQ8plex); S10(Phospho); S12(Phospho)	0.999402	S(1): 0.0; S(10): 100.0; S(12): 100.0; T(14): 0.0	1.06989	1.00374	0.885641	1.01751	0.961792	0.92257	149.088	3.78	4	3132.5	-4.01768
rsEAEEGEVR	A2AUK5	EPB41L1	#DIV/0!	#DIV/0!	N-Term(iTRAQ8plex); S2(Phospho)	1	S(2): 100.0							246.061	32.2	3	1545.72	-3.66368
eDDAEsGGR	A2AUK5	EPB41L1	#DIV/0!	#DIV/0!	N-Term(iTRAQ8plex); S6(Phospho)	1	S(6): 100.0							227.982	23.63	2	1319.54	-2.62563
eDDAEsGGRRsEAEEGEVR	A2AUK5	EPB41L1	#DIV/0!	#DIV/0!	N-Term(iTRAQ8plex); S6(Phospho); S11(Phospho)	1	S(6): 100.0; S(11): 100.0							223.83	30.4	2	2542.04	-0.00424044
dYSEADGLsER	A2AUK5	EPB41L1	#DIV/0!	#DIV/0!	N-Term(iTRAQ8plex); S9(Phospho)	1	Y(2): 0.0; S(3): 0.0; S(9): 100.0							216	18.03	2	1625.69	-3.02669
sEAEEGEVR	A2AUK5	EPB41L1	#DIV/0!	#DIV/0!	N-Term(iTRAQ8plex); S1(Phospho)	1	S(1): 100.0							203.791	25.67	2	1389.61	-5.39422
rEDDAEsGGRR	A2AUK5	EPB41L1	#DIV/0!	#DIV/0!	N-Term(iTRAQ8plex); S7(Phospho)	1	S(7): 100.0							199.594	9.54	3	1631.74	-1.2899
rEDDAEsGGR	A2AUK5	EPB41L1	#DIV/0!	#DIV/0!	N-Term(iTRAQ8plex); S7(Phospho)	1	S(7): 100.0							198.103	26.19	2	1475.64	-2.21346
eDDAEsGGRR	A2AUK5	EPB41L1	#DIV/0!	#DIV/0!	N-Term(iTRAQ8plex); S6(Phospho)	1	S(6): 100.0							172.56	22.84	2	1475.64	-3.61976
eDDAESGGRRsEAEEGEVR	A2AUK5	EPB41L1	#DIV/0!	#DIV/0!	N-Term(iTRAQ8plex); S11(Phospho)	0.5	S(6): 50.0; S(11): 50.0							143.211	7.15	4	2462.07	-2.039
ksSVEGLEPAENk	A2AUM6	SRP14	0.942079	0.472481	N-Term(iTRAQ8plex); K1(iTRAQ8plex); S2(Phospho); K13(iTRAQ8plex)	0.5	S(2): 50.0; S(3): 50.0	0.897914	1.09712	1.0105	0.858538	0.960809	1.0121	231.633	8.87	4	2380.27	-6.20254
eGINPGYDDYADsDEDQHDAYLER	A2AW05	SSRP1	0.979924	0.795213	N-Term(iTRAQ8plex); S13(Phospho)	1	Y(7): 0.0; Y(10): 0.0; S(13): 100.0; Y(21): 0.0	1.00717	1.05038	0.946027	0.914706	1.11275	0.915823	419.235	71.65	3	3171.3	-0.121784
gkVPVTYLELLs	A2AWI9	SH3GLB2	1.06573	0.636522	N-Term(iTRAQ8plex); K2(iTRAQ8plex); S12(Phospho)	1	T(6): 0.0; Y(7): 0.0; S(12): 100.0	1.18269	0.943766	0.875814	1.06949	1.21934	0.910774	210.735	26.52	3	2007.13	-5.29879
vPVTYLELLs	A2AWI9	SH3GLB2	0.951513	0.263119	N-Term(iTRAQ8plex); S10(Phospho)	0.999992	T(4): 0.0; Y(5): 0.0; S(10): 100.0	1.07187	0.973395	0.962114	0.980529	0.943344	0.937691	186.921	59.92	2	1517.81	-2.51964
nEGsESAPEGQAQQR	A2BGG7	YBX1	0.945387	0.410531	N-Term(iTRAQ8plex); S4(Phospho)	0.998613	S(4): 99.9; S(6): 0.1	0.972828	0.982209	1.05232	0.863155	1.04846	0.931498	139.068	17.96	3	1971.87	0.0287227
qSNASsDVEVEEk	A2BI12	PSIP1	1.06283	0.150223	N-Term(iTRAQ8plex); S6(Phospho); K13(iTRAQ8plex)	0.999813	S(2): 0.0; S(5): 0.0; S(6): 100.0	1.03807	0.992784	0.996043	1.07787	1.01341	1.12579	312.625	43.7	2	2110.01	-1.8567
eDTDQEEkAsNEDVTk	A2BI12	PSIP1	1.13181	0.386855	N-Term(iTRAQ8plex); K8(iTRAQ8plex); S10(Phospho); K16(iTRAQ8plex)	1	T(3): 0.0; S(10): 100.0; T(15): 0.0	0.909743	0.914658	1.23161	1.15305	0.999803	1.30597	309.627	28.02	4	2830.37	-1.72766
qSNAssDVEVEEk	A2BI12	PSIP1	0.941344	0.604599	N-Term(iTRAQ8plex); S5(Phospho); S6(Phospho); K13(iTRAQ8plex)	1	S(2): 0.0; S(5): 100.0; S(6): 100.0	0.839717	1.00398	1.18933	0.892698	0.998239	0.964181	237.644	23.82	3	2189.97	-3.81194
eDtDQEEkAsNEDVTk	A2BI12	PSIP1	1.04151	0.740929	N-Term(iTRAQ8plex); T3(Phospho); K8(iTRAQ8plex); S10(Phospho); K16(iTRAQ8plex)	1	T(3): 100.0; S(10): 100.0; T(15): 0.0	0.937253	0.884805	1.19177	0.970265	0.983149	1.18551	188.008	14.61	4	2910.33	-2.69454
sAtPATDGR	Q3UHL1	CAMKV	0.693014	0.00137991	N-Term(iTRAQ8plex); T3(Phospho)	0.999639	S(1): 0.0; T(3): 100.0; T(6): 0.0	1.01894	1.0425	0.971262	0.721491	0.744589	0.635621	160.797	18.57	2	1259.59	-2.74604
tVtPASSAk	O08553	DPYSL2	0.695862	0.00062881	N-Term(iTRAQ8plex); T3(Phospho); K9(iTRAQ8plex)	0.988303	T(1): 1.2; T(3): 98.8; S(6): 0.0; S(7): 0.0	1.02996	0.983021	0.929987	0.661963	0.690192	0.695747	222.912	36.05	3	1549.84	-2.68609
aLsFDNR	P16054	PRKCE	0.701215	0.030299	N-Term(iTRAQ8plex); S3(Phospho)	1	S(3): 100.0	1.09352	1.08708	0.81827	0.691378	0.710469	0.701005	181.116	16.8	2	1206.58	-2.3032
eDtDQEEk	A2BI12	PSIP1	0.744576	0.129586	N-Term(iTRAQ8plex); T3(Phospho); K8(iTRAQ8plex)	1	T(3): 100.0	0.862276	0.892571	1.26133	0.75222	0.818788	0.674765	124.029	4.87	3	1681.78	-0.481995
sLQQLAEER	P16546	SPTAN1	0.702947	0.0441794	N-Term(iTRAQ8plex); S1(Phospho)	1	S(1): 100.0	1.07794	1.10415	0.801434	0.682261	0.654398	0.760601	282.387	30.82	2	1457.73	-2.70033
kHsQTDLVSR	A2AGS6	Trp53i11	0.704515	0.0266467	N-Term(iTRAQ8plex); K1(iTRAQ8plex); S3(Phospho)	0.99999	S(3): 100.0; T(5): 0.0; S(9): 0.0	1.11651	1.07173	0.8455	0.710383	0.672001	0.754934	146.076	10.11	4	1859	-1.57477
vEAEDLGVyYcFQAsHFPR	A2NV19	Igkv1-117	1.0402	0.717481	N-Term(iTRAQ8plex); Y9(Phospho); C11(Carbamidomethyl); S15(Phospho)	0.333333	Y(9): 66.7; Y(10): 66.7; S(15): 66.7	1.0644	0.925536	1.01744	1.06168	0.868875	1.19772	8.1484	22.27	2	2752.18	-0.798662
aTLEQPETDEVEQVSESNsIEELER	A2RRK3	SLK	0.938438	0.101411	N-Term(iTRAQ8plex); S19(Phospho)	0.999975	T(2): 0.0; T(8): 0.0; S(15): 0.0; S(17): 0.0; S(19): 100.0	0.964936	1.04784	0.991958	0.911428	0.942215	0.966112	304.837	56.45	3	3245.49	0.521155
tGGEGsLDEEAEGSk	A2TJV2	PALM3	0.984236	0.829082	N-Term(iTRAQ8plex); S6(Phospho); K15(iTRAQ8plex)	0.0435162	T(1): 95.6; S(6): 4.4; S(14): 0.0	0.903272	1.0322	1.07284	1.01559	0.897362	1.04794	103.515	4.07	3	2154	-1.70325
vEcGsDPEENSAR	A3KFN7	THRA	0.92014	0.428131	N-Term(iTRAQ8plex); C3(Carbamidomethyl); S5(Phospho)	1	S(5): 100.0; S(11): 0.0	0.974424	0.843665	1.14543	0.87704	0.904965	0.944845	183.915	24.33	2	1833.76	0.487071
dTDAYSDLsDGEk	A4FUR1	FAM131B	1.09341	0.0501262	N-Term(iTRAQ8plex); S9(Phospho); K13(iTRAQ8plex)	1	T(2): 0.0; Y(5): 0.0; S(6): 0.0; S(9): 100.0	0.978686	0.984865	1.03924	1.05662	1.07832	1.14835	286.341	48.58	2	2103.95	-2.51811
nsNAYGIGALAk	A4FUR1	FAM131B	0.94798	0.621501	N-Term(iTRAQ8plex); S2(Phospho); K12(iTRAQ8plex)	1	S(2): 100.0; Y(5): 0.0	1.13288	1.04831	0.816178	0.974594	0.902744	0.964111	279.422	32.47	3	1866.99	-1.77013
rNsNAYGIGALAk	A4FUR1	FAM131B	1.11716	0.274482	N-Term(iTRAQ8plex); S3(Phospho); K13(iTRAQ8plex)	1	S(3): 100.0; Y(6): 0.0	1.06065	1.01018	0.932808	1.26714	1.1154	0.972984	242.425	29.73	3	2023.09	-4.1904
rDTDAYSDLsDGEk	A4FUR1	FAM131B	1.09653	0.104203	N-Term(iTRAQ8plex); S10(Phospho); K14(iTRAQ8plex)	0.999323	T(3): 0.0; Y(6): 0.0; S(7): 0.1; S(10): 99.9	0.95813	1.03405	1.01035	1.11806	1.0197	1.15463	201.852	14.12	3	2260.06	0.303209
dTDAYsDLsDGEk	A4FUR1	FAM131B	1.0478	0.209233	N-Term(iTRAQ8plex); S6(Phospho); S9(Phospho); K13(iTRAQ8plex)	0.493682	T(2): 0.0; Y(5): 50.6; S(6): 50.6; S(9): 98.7	0.987587	1.0061	1.00474	1.02052	1.01141	1.10982	123.624	8.64	2	2183.92	-1.43005
vSDVTSSGVQsFDEEEGDANN	A4FUR1	FAM131B	1.05595	0.1916	N-Term(iTRAQ8plex); S11(Phospho)	0.997674	S(2): 0.0; T(5): 0.0; S(6): 0.0; S(7): 0.2; S(11): 99.8	0.984387	1.00729	1.02296	0.996652	1.11225	1.07441	118.835	47.38	2	2570.06	-4.02602
gGtPAGSTR	Q3TAS8	DPYSL3	0.707465	0.0376822	N-Term(iTRAQ8plex); T3(Phospho)	1	T(3): 100.0; S(7): 0.0; T(8): 0.0	1.12912	1.04337	0.826423	0.757986	0.648133	0.715506	126.373	10.66	2	1187.57	-0.641223
lTVEEAtASVsEGGGLQGItMk	A4PI82	CADPS2	1.03839	0.581399	N-Term(iTRAQ8plex); T7(Phospho); S11(Phospho); T20(Phospho); K22(iTRAQ8plex)	0.488059	T(2): 0.0; T(7): 97.6; S(9): 51.2; S(11): 51.2; T(20): 100.0	1.01497	1.0965	0.889862	1.08226	1.00815	1.02613	151.04	1.77	3	3026.37	-11.516
lTVEEAtASVSEGGGLQGITMkDSDEEEEG	A4PI82	CADPS2	1.01581	0.545334	N-Term(iTRAQ8plex); T7(Phospho); K22(iTRAQ8plex)	0.999819	T(2): 0.0; T(7): 100.0; S(9): 0.0; S(11): 0.0; T(20): 0.0; S(24): 0.0	1.00244	1.02089	0.977713	1.05371	0.983382	1.01141	121.232	20.93	4	3756.77	4.76078
aFGEsstEsDEDEEEGcSHk	A5A4Z2	PPP1R11	1.13302	0.178923	N-Term(iTRAQ8plex); S5(Phospho); S6(Phospho); T7(Phospho); S9(Phospho); C17(Carbamidomethyl); K20(iTRAQ8plex)	1	S(5): 100.0; S(6): 100.0; T(7): 100.0; S(9): 100.0; S(18): 0.0	0.939816	0.936598	1.13008	1.06606	1.1051	1.23525	208.693	20.66	3	3158.11	-0.786854
aFGESStESDEDEEEGcSHk	A5A4Z2	PPP1R11	1.10338	0.263799	N-Term(iTRAQ8plex); T7(Phospho); C17(Carbamidomethyl); K20(iTRAQ8plex)	0.485464	S(5): 1.5; S(6): 48.5; T(7): 48.5; S(9): 1.5; S(18): 0.0	0.945108	0.92772	1.16093	1.15839	1.05991	1.12908	160.309	24.15	3	2918.18	-9.67575
aFGESstEsDEDEEEGcSHk	A5A4Z2	PPP1R11	1.16437	0.26183	N-Term(iTRAQ8plex); S6(Phospho); T7(Phospho); S9(Phospho); C17(Carbamidomethyl); K20(iTRAQ8plex)	0.903001	S(5): 9.7; S(6): 96.8; T(7): 96.8; S(9): 96.8; S(18): 0.0	0.981893	0.841962	1.18051	1.01269	1.2764	1.20911	120.731	12.1	3	3078.14	-2.66391
tITLEVEPsDTIENVk	A5JUZ1	UBC	0.980581	0.787451	N-Term(iTRAQ8plex); S9(Phospho); K16(iTRAQ8plex)	0.5	T(1): 0.0; T(3): 0.0; S(9): 50.0; T(11): 50.0	0.972816	1.03573	0.995915	1.09328	0.984374	0.868466	146.625	22.07	3	2476.28	-11.2459
gPVAPAEsk	A6H6D1	DACT1	0.890456	0.254041	N-Term(iTRAQ8plex); S8(Phospho); K9(iTRAQ8plex)	1	S(8): 100.0	1.00225	0.900344	1.09167	0.772165	0.976867	0.917233	104.148	16.03	3	1543.83	-0.132662
lGADEsEEEGR	A6PWC3	NRD1	0.880059	0.236495	N-Term(iTRAQ8plex); S6(Phospho)	1	S(6): 100.0	1.04618	0.944125	1.02355	0.829705	0.77941	1.04326	284.373	43.45	2	1575.68	-2.42235
gSGsLDG	Q9CR56	NKIRAS2	0.71197	0.0372899	N-Term(iTRAQ8plex); S4(Phospho)	0.5	S(2): 50.0; S(4): 50.0	0.924314	0.977544	1.10273	0.658443	0.866302	0.614432	46.4044	22.53	2	976.427	-1.89536
gSLDsDNDDSDcPYSEk	A7E1Z5	SLC4A4	1.0689	0.13653	N-Term(iTRAQ8plex); S5(Phospho); C12(Carbamidomethyl); K17(iTRAQ8plex)	0.998687	S(2): 0.1; S(5): 99.9; S(10): 0.0; Y(14): 0.0; S(15): 0.0	0.967953	1.02625	1.01189	1.03508	1.13643	1.04171	170.254	17.32	3	2592.07	-6.54487
gSLDsDNDDsDcPYSEk	A7E1Z5	SLC4A4	1.00301	0.971078	N-Term(iTRAQ8plex); S5(Phospho); S10(Phospho); C12(Carbamidomethyl); K17(iTRAQ8plex)	0.999863	S(2): 0.0; S(5): 100.0; S(10): 100.0; Y(14): 0.0; S(15): 0.0	0.901146	1.06778	1.03784	1.12297	0.952185	0.940641	135.981	10.83	3	2672.06	-0.578317
nLTSSsLNDISDkPEk	A7E1Z5	SLC4A4	#DIV/0!	#DIV/0!	N-Term(iTRAQ8plex); S6(Phospho); K13(iTRAQ8plex); K16(iTRAQ8plex)	0.0218535	T(3): 93.4; S(4): 2.2; S(5): 2.2; S(6): 2.2; S(11): 0.0							214.131	19.66	4	2740.45	-2.60709
iSENYsDk	A7E1Z5	SLC4A4	#DIV/0!	#DIV/0!	N-Term(iTRAQ8plex); S6(Phospho); K8(iTRAQ8plex)	0.999811	S(2): 0.0; Y(5): 0.0; S(6): 100.0							176.289	12.72	2	1643.81	-2.61372
vITAFNDGLNHLDsLk	A8DUK4	Hbb-bs	#DIV/0!	#DIV/0!	N-Term(iTRAQ8plex); S14(Phospho); K16(iTRAQ8plex)	1	T(3): 0.0; S(14): 100.0							235.939	26.5	3	2445.29	-2.71715
gTFAsLSELHcDk	A8DUK4	Hbb-bs	#DIV/0!	#DIV/0!	N-Term(iTRAQ8plex); S5(Phospho); C11(Carbamidomethyl); K13(iTRAQ8plex)	0.999976	T(2): 0.0; S(5): 100.0; S(7): 0.0							202.369	19.65	3	2153.05	-2.7995
yFDsFGDLSSASAIMGNAk	A8DUK4	Hbb-bs	#DIV/0!	#DIV/0!	N-Term(iTRAQ8plex); S4(Phospho); K19(iTRAQ8plex)	0.99981	Y(1): 0.0; S(4): 100.0; S(9): 0.0; S(10): 0.0; S(12): 0.0							122.313	13.24	3	2669.26	-8.54629
dLYRPLSSDDLDSVGDsV	A8IP62	DCLK1	1.03201	0.494486	N-Term(iTRAQ8plex); S17(Phospho)	1	Y(3): 0.0; S(7): 0.0; S(8): 0.0; S(13): 0.0; S(17): 100.0	0.932347	1.0403	1.03095	1.07908	0.992711	1.02793	232.065	23.63	2	2337.08	-0.107278
aNsVTMDGQGLQITPVPGTHPLLVFVNPk	Q6NS52	DGKB	0.713857	0.0206597	N-Term(iTRAQ8plex); S3(Phospho); K29(iTRAQ8plex)	0.998836	S(3): 99.9; T(5): 0.1; T(14): 0.0; T(19): 0.0	1.04329	1.1135	0.862416	0.759595	0.692763	0.702924	316.013	43.61	4	3718.98	-1.91778
aVVGEEALtSDDLLYLEFLQk	B0LAC8	ATP6V1B2	0.892387	0.383157	N-Term(iTRAQ8plex); T9(Phospho); K21(iTRAQ8plex)	0.499726	T(9): 50.0; S(10): 50.0; Y(15): 0.1	0.902847	1.1484	0.950498	0.987844	0.733186	0.957685	167.195	48.02	3	3041.59	-2.56058
sDIAAAQQSGMSLSNsk	B1AQZ0	SEPT8	1.06146	0.230019	N-Term(iTRAQ8plex); S16(Phospho); K17(iTRAQ8plex)	0.499837	S(1): 0.0; S(9): 0.0; S(12): 0.0; S(14): 50.0; S(16): 50.0	1.0553	0.956062	0.992143	1.02995	1.03064	1.12751	258.948	30.55	3	2383.17	-1.49439
sAkPETVIDSLLQ	B1AQZ5	KIF3A	1.03365	0.614084	N-Term(iTRAQ8plex); S1(Phospho); K3(iTRAQ8plex)	1	S(1): 100.0; T(6): 0.0; S(10): 0.0	0.929461	1.0576	1.01746	1.1326	0.991135	0.981892	236.097	36.96	3	2089.13	-4.07072
sVTLLEVcGsWPEGFGLR	B1AR76	BCAS3	0.935473	0.540083	N-Term(iTRAQ8plex); C8(Carbamidomethyl); S10(Phospho)	1	S(1): 0.0; T(3): 0.0; S(10): 100.0	1.04676	1.04563	0.910135	1.09926	0.811717	0.897802	180.228	21.01	3	2391.17	-1.96627
sHsLEAPGk	B1AS06	DLGAP3	0.921294	0.247473	N-Term(iTRAQ8plex); S3(Phospho); K9(iTRAQ8plex)	0.986789	S(1): 1.3; S(3): 98.7	0.911597	1.02349	1.07332	0.91215	0.986714	0.872766	202.123	19.21	3	1613.85	-1.09557
sLEAEALAEDIEk	E9QN14	SRGAP3	0.720449	0.0157307	N-Term(iTRAQ8plex); S1(Phospho); K13(iTRAQ8plex)	1	S(1): 100.0	1.02788	1.09737	0.906813	0.725668	0.655639	0.803144	356.702	39.34	3	2106.08	-3.07881
sLDSVDR	B1AS06	DLGAP3	0.809909	0.119276	N-Term(iTRAQ8plex); S1(Phospho)	0.999997	S(1): 100.0; S(4): 0.0	1.15572	0.964727	0.851566	0.80638	0.740435	0.860246	177.973	19.55	2	1175.56	-1.98959
wRPSIGVQVETIsDSDTENR	B1AS06	DLGAP3	1.02648	0.679013	N-Term(iTRAQ8plex); S13(Phospho)	0.947825	S(4): 0.0; T(11): 0.3; S(13): 94.8; S(15): 0.3; T(17): 4.7	1.04935	0.952763	1.00449	1.13385	0.98073	0.971631	147.614	18.36	4	2673.27	-3.65417
sLsELcLISVAPGVR	B1AS67	PLEKHG5	0.872732	0.329186	N-Term(iTRAQ8plex); S3(Phospho); C6(Carbamidomethyl)	0.999484	S(1): 0.1; S(3): 99.9; S(9): 0.0	1.04887	1.12814	0.819867	0.835113	0.777433	1.00292	245.909	46.53	3	1985.04	-1.63393
lsLDEDEEPk	B1ASC0	ADGRB2	1.0579	0.234882	N-Term(iTRAQ8plex); S2(Phospho); K10(iTRAQ8plex)	1	S(2): 100.0	1.06875	0.972311	0.957562	1.06507	1.09176	1.01541	293.264	30.45	2	1862.92	-3.08845
ePsLHDLTEFSR	B1AU20	FGF13	0.86779	0.169771	N-Term(iTRAQ8plex); S3(Phospho)	1	S(3): 100.0; T(8): 0.0; S(11): 0.0	1.09432	1.05601	0.847422	0.862041	0.902028	0.837357	249.308	23.71	3	1814.86	-1.69047
sATVsPQQPQAQQR	Q62417	sorbs1	0.723344	0.0193949	N-Term(iTRAQ8plex); S5(Phospho)	0.499328	S(1): 0.1; T(3): 49.9; S(5): 49.9	0.968332	1.07306	0.962702	0.851886	0.655316	0.66579	112.618	5.76	3	1909.94	-1.26606
rPQsQER	Q7TSJ2	MAP6	0.72521	0.00770544	N-Term(iTRAQ8plex); S4(Phospho)	1	S(4): 100.0	1.0706	0.899796	1.03793	0.737443	0.691134	0.753093	215.802	18.47	2	1284.63	-2.13273
sMsAPGSLLMk	B1AUD3	CAMKK1	0.851267	0.134093	N-Term(iTRAQ8plex); S3(Phospho); K11(iTRAQ8plex)	0.999539	S(1): 0.0; S(3): 100.0; S(7): 0.0	1.0319	1.0318	0.932097	0.939311	0.707783	0.90313	179.788	28.16	3	1809.94	-1.92604
gLAAEDsGGDSk	B1AUY8	NAA10	0.988083	0.913751	N-Term(iTRAQ8plex); S7(Phospho); K12(iTRAQ8plex)	0.999999	S(7): 100.0; S(11): 0.0	0.98696	0.868776	1.1305	1.11945	0.942288	0.888906	158.89	32.19	3	1794.87	-3.23064
lQsEPESIR	B1AWE0	CLTA	0.905327	0.225907	N-Term(iTRAQ8plex); S3(Phospho)	1	S(3): 100.0; S(7): 0.0	1.1022	0.998463	0.902008	0.970874	0.87205	0.875477	145.43	6.55	2	1442.72	-1.43448
amSMASILTNTMEELEEsR	B1AWN6	SCN2A	0.931468	0.115963	N-Term(iTRAQ8plex); M2(Oxidation); S18(Phospho)	1	S(3): 0.0; S(6): 0.0; T(9): 0.0; T(11): 0.0; S(18): 100.0	0.979348	1.0811	0.981373	0.948669	0.927502	0.957185	371.045	75.22	3	2543.13	-3.10328
qQEEAQAAAAAAsAESR	B1AWN6	SCN2A	1.03999	0.246714	N-Term(iTRAQ8plex); S13(Phospho)	0.999201	S(13): 99.9; S(16): 0.1	0.994252	1.00692	1.01821	0.99205	1.09016	1.0579	249.527	24.1	3	2072.95	-0.136582
dFSGAGGIGVFSEsSsVASk	B1AWN6	SCN2A	0.982382	0.569375	N-Term(iTRAQ8plex); S14(Phospho); S16(Phospho); K20(iTRAQ8plex)	0.328189	S(3): 0.0; S(12): 1.5; S(14): 67.1; S(15): 65.7; S(16): 65.7; S(19): 0.0	0.97494	1.02867	1.00028	1.02655	0.980478	0.943948	248.098	49.49	3	2657.24	3.20014
aMSMASILTNTMEELEEsRQk	B1AWN6	SCN2A	1.1367	0.506504	N-Term(iTRAQ8plex); S18(Phospho); K21(iTRAQ8plex)	0.999814	S(3): 0.0; S(6): 0.0; T(9): 0.0; T(11): 0.0; S(18): 100.0	1.24965	0.850868	0.903586	1.28531	1.27134	0.858112	237.766	40.85	4	3087.5	-1.48694
amSMASILTNTmEELEEsR	B1AWN6	SCN2A	0.996759	0.946239	N-Term(iTRAQ8plex); M2(Oxidation); M12(Oxidation); S18(Phospho)	0.999999	S(3): 0.0; S(6): 0.0; T(9): 0.0; T(11): 0.0; S(18): 100.0	1.05245	1.02527	0.944435	1.00687	1.05796	0.947521	215.785	35.5	3	2559.14	1.24042
sASEDSIR	B1AWN6	SCN2A	1.20699	0.0602838	N-Term(iTRAQ8plex); S1(Phospho)	1	S(1): 100.0; S(3): 0.0; S(6): 0.0	0.968464	0.913831	1.12908	1.16822	1.30593	1.16053	187.366	11.94	2	1248.57	-4.33553
dFSGAGGIGVFsEssSVASk	B1AWN6	SCN2A	0.946197	0.592658	N-Term(iTRAQ8plex); S12(Phospho); S14(Phospho); S15(Phospho); K20(iTRAQ8plex)	0.880143	S(3): 0.0; S(12): 99.6; S(14): 94.2; S(15): 94.2; S(16): 12.0; S(19): 0.0	0.976849	1.08712	0.939179	0.852504	0.879714	1.10935	131.194	5.79	3	2737.21	4.59244
sAsEDSIR	B1AWN6	SCN2A	1.02538	0.719055	N-Term(iTRAQ8plex); S1(Phospho); S3(Phospho)	1	S(1): 100.0; S(3): 100.0; S(6): 0.0	0.980505	0.917879	1.11237	0.976675	1.08896	1.02152	125.497	16.48	2	1328.54	-2.98883
ksAsEDSIR	B1AWN6	SCN2A	1.03364	0.757501	K1(iTRAQ8plex); N-Term(iTRAQ8plex); S2(Phospho); S4(Phospho)	0.999927	S(2): 100.0; S(4): 100.0; S(7): 0.0	1.01652	0.861177	1.13435	0.930099	1.15353	1.02975	98.0216	9.71	3	1760.84	-1.65979
tIsAQDTLAYATALLNEk	B1AY13	USP24	0.828231	0.284767	N-Term(iTRAQ8plex); S3(Phospho); K18(iTRAQ8plex)	0.981632	T(1): 1.8; S(3): 98.2; T(7): 0.0; Y(10): 0.0; T(12): 0.0	1.09177	1.10993	0.760926	0.961401	0.797674	0.694661	368.262	40.56	3	2611.38	-2.3158
rDsFSENEk	B1AYU7	CWC22	1.00933	0.871168	N-Term(iTRAQ8plex); S3(Phospho); K9(iTRAQ8plex)	0.998779	S(3): 99.9; S(5): 0.1	0.934236	1.08796	0.982443	0.993104	1.06835	0.97123	81.2712	10.55	3	1799.87	-5.37411
mHQVMsIEEVER	B1AZ42	CHMP6	0.90755	0.204677	N-Term(iTRAQ8plex); S6(Phospho)	1	S(6): 100.0	1.00089	1.09508	0.905575	0.899145	0.958995	0.865918	250.368	43.12	3	1871.87	-0.149731
eTTGSEsDGGDSSSTk	B1AZ85	SH3KBP1	1.00313	0.980341	N-Term(iTRAQ8plex); S7(Phospho); K16(iTRAQ8plex)	0.246039	T(2): 24.6; T(3): 24.6; S(5): 24.6; S(7): 24.6; S(12): 1.5; S(13): 0.1; S(14): 0.0; T(15): 0.0	1.08104	0.787136	1.13873	0.908454	1.03215	1.07573	63.914	12.2	3	2232.99	-5.05989
cYSVQEPsEDSEEEPPAVPVVVAESQSAR	B1AZF9	AATK	0.950375	0.574699	N-Term(iTRAQ8plex); C1(Carbamidomethyl); S8(Phospho)	0.499929	Y(2): 0.0; S(3): 0.0; S(8): 50.0; S(11): 50.0; S(25): 0.0; S(27): 0.0	0.915703	1.08375	1.00605	0.88953	1.08293	0.883895	99.3454	17.09	3	3559.58	-8.31149
dGVEDGDsQGDGSSQPDTISIASR	B1B1A7	KALRN	1.13694	0.0693168	N-Term(iTRAQ8plex); S8(Phospho)	0.999965	S(8): 100.0; S(13): 0.0; S(14): 0.0; T(18): 0.0; S(20): 0.0; S(23): 0.0	0.998467	1.01386	0.991552	1.0282	1.20004	1.18698	185.948	15.44	3	2777.19	-4.09747
dGsGENLAASQER	B2KF50	UHRF1BP1	1.06262	0.555784	N-Term(iTRAQ8plex); S3(Phospho)	1	S(3): 100.0; S(10): 0.0	1.08613	0.814722	1.11081	1.01882	1.09781	1.08363	222.752	21.82	2	1717.77	-1.87294
lPsDGELPDPGPcAQQPVGk	B2KF50	UHRF1BP1	1.02397	0.70446	N-Term(iTRAQ8plex); S3(Phospho); C13(Carbamidomethyl); K20(iTRAQ8plex)	1	S(3): 100.0	0.995228	1.06013	0.948359	1.10779	0.937645	1.03029	160.708	17.12	3	2750.36	-1.75646
aDGIPNDsSDSEMEDR	B2RR83	YTHDC2	1.08938	0.480399	N-Term(iTRAQ8plex); S8(Phospho)	0.492286	S(8): 49.2; S(9): 49.2; S(11): 1.5	0.834637	0.955363	1.2243	1.09198	1.08011	1.11161	114.914	21.78	2	2121.86	0.271535
aDGIPNDsSDSEmEDR	B2RR83	YTHDC2	1.05821	0.872238	N-Term(iTRAQ8plex); S8(Phospho); M13(Oxidation)	0.333333	S(8): 33.3; S(9): 33.3; S(11): 33.3	0.615394	0.739393	1.67731	1.13808	0.922058	1.14845	54.7663	13.77	2	2137.85	-2.1483
gtFkLtVLmPtDPEEAsASk	B2RSI3	PARP14	0.968804	0.807828	N-Term(iTRAQ8plex); T2(Phospho); K4(iTRAQ8plex); T6(Phospho); M9(Oxidation); T11(Phospho); S17(Phospho); K20(iTRAQ8plex)	0.998481	T(2): 100.0; T(6): 100.0; T(11): 100.0; S(17): 99.8; S(19): 0.2	1.04389	0.956602	1.0062	1.0078	1.15382	0.751284	78.3888	21.12	4	3370.55	-1.12591
rssLVDEAPEDEEFEQk	B2RSW8	PCM1	1.04904	0.156486	N-Term(iTRAQ8plex); S2(Phospho); S3(Phospho); K17(iTRAQ8plex)	1	S(2): 100.0; S(3): 100.0	1.00694	0.962788	1.03801	1.06754	1.01603	1.07167	350.034	26.13	3	2776.25	-4.39327
rSsLVDEAPEDEEFEQk	B2RSW8	PCM1	1.02552	0.726849	N-Term(iTRAQ8plex); S3(Phospho); K17(iTRAQ8plex)	0.968661	S(2): 3.1; S(3): 96.9	1.07817	1.04967	0.873358	1.05693	1.04022	0.980627	195.245	2.65	4	2696.28	-3.22994
sDVsDQEEDEESER	B2RSW8	PCM1	1.30033	0.128754	N-Term(iTRAQ8plex); S4(Phospho)	0.999983	S(1): 0.0; S(4): 100.0; S(12): 0.0	0.79257	0.933385	1.29087	1.4172	1.24843	1.25724	128.687	20.11	2	2037.8	-1.82142
lLsSPGk	Q8JZR6	SLC4A8	0.726617	0.0348158	N-Term(iTRAQ8plex); S3(Phospho); K7(iTRAQ8plex)	0.5	S(3): 50.0; S(4): 50.0	1.12686	0.979255	0.896543	0.833943	0.698795	0.649046	113.421	12.88	3	1389.8	-0.529518
rGsNQGPR	Q8C3D0	GPR158	0.730408	0.0210873	N-Term(iTRAQ8plex); S3(Phospho)	1	S(3): 100.0	1.0685	0.91595	1.0039	0.80672	0.761207	0.61479	115.549	15.42	2	1255.62	-2.23845
dsDGVDGFEAEGk	B2RUG7	ZFR	1.02435	0.447624	N-Term(iTRAQ8plex); S2(Phospho); K13(iTRAQ8plex)	1	S(2): 100.0	1.05519	0.977808	0.969021	1.00608	1.03486	1.03419	139.942	19.71	3	2013.91	-6.18685
mDsYEQEEDIDQIVAEVk	B2RUJ5	APBA1	0.930999	0.348841	N-Term(iTRAQ8plex); S3(Phospho); K18(iTRAQ8plex)	0.9893	S(3): 98.9; Y(4): 1.1	0.947865	0.984422	1.08446	0.970033	0.835665	1.00289	517.317	51.9	3	2829.33	-3.13029
mDsYEQEEDIDQIVAEVk	B2RUJ5	APBA1	0.956673	0.69869	N-Term(iTRAQ8plex); M1(Oxidation); S3(Phospho); K18(iTRAQ8plex)	0.999661	S(3): 100.0; Y(4): 0.0	0.998516	1.09453	0.944014	0.815467	1.14483	0.945172	361.588	36.29	3	2845.31	-6.75269
qSmSSQsLDk	B2RUJ5	APBA1	1.00365	0.960873	N-Term(iTRAQ8plex); M3(Oxidation); S7(Phospho); K10(iTRAQ8plex)	1	S(2): 0.0; S(4): 0.0; S(5): 0.0; S(7): 100.0	1.09522	0.89199	1.02059	0.933305	1.03015	1.0553	154.014	22.11	3	1814.88	-2.96631
qSMSsQSLDk	B2RUJ5	APBA1	0.8594	0.138188	N-Term(iTRAQ8plex); S5(Phospho); K10(iTRAQ8plex)	0.978738	S(2): 0.0; S(4): 2.0; S(5): 97.9; S(7): 0.0	1.02057	1.07195	0.901029	0.829731	0.776567	0.96636	130.735	36.79	3	1798.88	-2.01933
sFLQsLEcLR	A0A087WSH6	Gm13889	0.730423	0.0125049	N-Term(iTRAQ8plex); S5(Phospho); C8(Carbamidomethyl)	1	S(1): 0.0; S(5): 100.0	1.07834	1.04195	0.879247	0.740517	0.705388	0.745027	188.363	12.45	2	1636.81	0.0747035
sNSQENVEAsHPSQDGk	B2RUJ5	APBA1	0.952911	0.621217	N-Term(iTRAQ8plex); S10(Phospho); K17(iTRAQ8plex)	0.0373785	S(1): 3.7; S(3): 88.8; S(10): 3.7; S(13): 3.7	0.871349	1.11711	1.01712	0.874643	1.05195	0.937457	79.498	6.19	3	2502.17	-0.997784
rHsTEGPEDPPPWAEk	B2RW11	ANKRD34A	1.04749	0.449044	N-Term(iTRAQ8plex); S3(Phospho); K16(iTRAQ8plex)	0.5	S(3): 50.0; T(4): 50.0	1.03172	1.04316	0.928287	1.04403	0.975855	1.12592	194.477	6.62	3	2521.22	-3.32917
aTVTPsPVk	Q80XU3	NUCKS1	0.74027	0.023209	N-Term(iTRAQ8plex); S6(Phospho); K9(iTRAQ8plex)	1	T(2): 0.0; T(4): 0.0; S(6): 100.0	1.14264	0.94152	0.924844	0.763523	0.761601	0.702351	211.894	27.71	3	1587.89	-2.37662
aSISsLQEITmFLQAsVLER	B2RWX5	CEP250	1.08618	0.277278	N-Term(iTRAQ8plex); S5(Phospho); M11(Oxidation); S16(Phospho)	0.00444892	S(2): 0.0; S(4): 0.9; S(5): 0.9; T(10): 98.7; S(16): 99.5	0.885739	1.08071	1.04027	1.06619	1.15645	1.04319	47.5311	8.38	2	2703.3	0.383906
aEPYVAsEYk	B2RY08	DOCK9	1.083	0.159227	N-Term(iTRAQ8plex); S7(Phospho); K10(iTRAQ8plex)	1	Y(4): 0.0; S(7): 100.0; Y(9): 0.0	1.02342	0.955046	1.05451	1.17203	1.05067	1.06202	254.239	40.98	3	1844.93	-1.71486
lPVHVYEVDEEADkDEDAAsLGSQk	B2RY08	DOCK9	1.05681	0.0604751	N-Term(iTRAQ8plex); K14(iTRAQ8plex); S20(Phospho); K25(iTRAQ8plex)	0.999934	Y(6): 0.0; S(20): 100.0; S(23): 0.0	1.00785	0.97295	1.02015	1.02561	1.06315	1.08268	223.313	18.28	4	3736.88	0.966823
asSLPPTTAHILSALLESR	B2RY77	PDE11A	0.784844	0.212718	N-Term(iTRAQ8plex); S2(Phospho)	0.9701	S(2): 97.0; S(3): 3.0; T(7): 0.0; T(8): 0.0; S(13): 0.0; S(18): 0.0	0.977827	1.24489	0.77099	0.752876	0.875251	0.721468	147.888	30.12	3	2348.25	0.160424
rPPGDVLETFNFLENADDsDEEENDMIEGIPEGk	B3STQ1	STRN3	0.863391	0.0769155	N-Term(iTRAQ8plex); S19(Phospho); K34(iTRAQ8plex)	1	T(9): 0.0; S(19): 100.0	0.917758	1.11049	0.984976	0.86924	0.888362	0.843989	379.031	67.04	4	4510.07	-2.04612
rPPGDVLETFNFLENADDsDEEENDmIEGIPEGk	B3STQ1	STRN3	0.911611	0.322795	N-Term(iTRAQ8plex); S19(Phospho); M26(Oxidation); K34(iTRAQ8plex)	1	T(9): 0.0; S(19): 100.0	0.890456	1.11638	0.99728	0.99897	0.856707	0.88291	310.778	46.29	4	4526.07	-0.483862
aGAsEGEDEDDAADEDALPPYSELELSR	B5TVM5	ILDR2	0.919724	0.0617786	N-Term(iTRAQ8plex); S4(Phospho)	1	S(4): 100.0; Y(21): 0.0; S(22): 0.0; S(27): 0.0	0.946794	1.04887	1.01031	0.922233	0.904653	0.937783	150.47	13.15	3	3335.42	-0.723379
ePTQADVEDQILGkEEsLPEEESR	B6ZHC7	EPB41L2	0.981848	0.744955	N-Term(iTRAQ8plex); K14(iTRAQ8plex); S17(Phospho)	0.999854	T(3): 0.0; S(17): 100.0; S(23): 0.0	0.91383	1.0555	1.03753	0.947319	0.967741	1.03722	182.558	20.68	4	3416.65	-1.38851
eEsLPEEESR	B6ZHC7	EPB41L2	0.972807	0.749261	N-Term(iTRAQ8plex); S3(Phospho)	1	S(3): 100.0; S(9): 0.0	0.918309	1.04593	1.0429	0.869286	0.955216	1.10087	142.045	10.45	2	1588.7	-3.48089
yWFAMER	B7FAU7	ATP6AP1	1.01233	0.887659	N-Term(iTRAQ8plex); Y1(Phospho)	1	Y(1): 100.0	1.04766	1.01854	0.937804	0.9761	1.15858	0.906374	207.969	13.84	2	1386.62	-4.62002
qNsEEASLPGEDIVEDNk	B7ZBV7	KCNQ2	0.985177	0.688474	N-Term(iTRAQ8plex); S3(Phospho); K18(iTRAQ8plex)	1	S(3): 100.0; S(7): 0.0	0.959914	1.01954	1.02532	0.979823	0.943225	1.03719	259.523	34.18	3	2662.26	-4.34818
fYATNLsR	B7ZBV7	KCNQ2	1.01413	0.811661	N-Term(iTRAQ8plex); S7(Phospho)	1	Y(2): 0.0; T(4): 0.0; S(7): 100.0	1.00047	1.07595	0.926383	0.985533	1.08475	0.974936	158.334	8.67	2	1355.67	-0.0272972
ssADSLPGPISR	B7ZC23	NCOA5	0.959765	0.267263	N-Term(iTRAQ8plex); S2(Phospho)	0.972654	S(1): 2.7; S(2): 97.3; S(5): 0.0; S(11): 0.0	1.02357	0.960667	1.0214	0.97771	0.915166	0.991821	118.624	11.66	2	1570.77	-3.72427
sSADSLPGELR	B7ZC24	NCOA5	1.10265	0.0641292	N-Term(iTRAQ8plex); S1(Phospho)	0.00123716	S(1): 0.1; S(2): 99.9; S(5): 0.0	0.995196	0.965084	1.04778	1.05412	1.09682	1.16592	62.4599	3.17	2	1515.73	-2.43383
sLSGSTNTVSsEGVTk	B7ZN48	STXBP5L	1.0181	0.804956	N-Term(iTRAQ8plex); S11(Phospho); K16(iTRAQ8plex)	0.999427	S(1): 0.0; S(3): 0.0; S(5): 0.0; T(6): 0.0; T(8): 0.0; S(10): 0.1; S(11): 99.9; T(15): 0.0	1.10036	1.01462	0.936705	1.03459	1.12512	0.947218	232.341	35.28	3	2242.14	-2.96858
icsFEEAk	G3X8U7	PPP3CB	0.744539	0.0461619	N-Term(iTRAQ8plex); C2(Carbamidomethyl); S3(Phospho); K8(iTRAQ8plex)	1	S(3): 100.0	1.07534	1.04721	0.808692	0.770676	0.714082	0.697661	171.81	27.24	3	1671.82	-2.25788
sSSISsIDkDSk	B7ZN48	STXBP5L	1.04046	0.170075	N-Term(iTRAQ8plex); S6(Phospho); K9(iTRAQ8plex); K12(iTRAQ8plex)	0.333172	S(1): 0.0; S(2): 0.0; S(3): 33.3; S(5): 33.3; S(6): 33.3; S(11): 0.0	0.964596	0.995668	1.04628	1.05219	1.03834	1.03767	144.915	16.39	4	2246.19	-4.20502
dSWsQEELPR	B7ZNH1	NOS1AP	0.953581	0.279485	N-Term(iTRAQ8plex); S4(Phospho)	0.999985	S(2): 0.0; S(4): 100.0	1.01097	1.04578	0.946402	0.912469	0.992181	0.959102	140.305	2.37	2	1630.74	-3.50447
gAEtTLALPmASDLELYDVTENSMR	B7ZNH7	COL14A1	0.988398	0.865148	N-Term(iTRAQ8plex); T4(Phospho); M10(Oxidation)	0.954171	T(4): 95.4; T(5): 4.6; S(12): 0.0; Y(17): 0.0; T(20): 0.0; S(23): 0.0	1.11438	0.950395	0.939656	0.929133	1.01813	1.02231	88.8504	3.72	4	3127.45	-1.98817
nGHDGDTHQEDDGEksD	B7ZNK7	AES	0.980239	0.771369	N-Term(iTRAQ8plex); K15(iTRAQ8plex); S16(Phospho)	0.999991	T(7): 0.0; S(16): 100.0	1.08974	0.90331	1.01443	0.99082	0.920892	1.03633	115.924	9.68	4	2544.07	-3.02266
iAQEIASLskEDVSk	B7ZNM1	RALBP1	0.904666	0.297984	N-Term(iTRAQ8plex); S9(Phospho); K10(iTRAQ8plex); K15(iTRAQ8plex)	0.999598	S(7): 0.0; S(9): 100.0; S(14): 0.0	1.02626	1.02196	0.956123	0.782928	0.888517	1.04648	185.951	21.08	4	2610.44	-3.86491
iAQEIAsLSk	B7ZNM1	RALBP1	0.797297	0.0750881	N-Term(iTRAQ8plex); S7(Phospho); K10(iTRAQ8plex)	2.17018e-06	S(7): 0.0; S(9): 100.0	0.953287	1.08541	0.963778	0.732755	0.716471	0.944642	168.175	40.25	3	1747.98	-1.99705
rDTDsDTQDANDSSck	B7ZNS2	DLGAP4	1.14058	0.0857761	N-Term(iTRAQ8plex); S5(Phospho); C15(Carbamidomethyl); K16(iTRAQ8plex)	0.985491	T(3): 1.4; S(5): 98.5; T(7): 0.0; S(13): 0.0; S(14): 0.0	1.03601	0.898623	1.08314	1.10735	1.13186	1.20279	255.896	28.3	3	2503.08	-2.24587
tVtPAsSAk	O08553	DPYSL2	0.745937	0.00421467	N-Term(iTRAQ8plex); T3(Phospho); S6(Phospho); K9(iTRAQ8plex)	0.99944	T(1): 0.0; T(3): 100.0; S(6): 99.9; S(7): 0.1	1.08063	0.955161	0.960691	0.722466	0.770607	0.742117	206.625	22.3	2	1629.8	-4.17012
qNsATESADSIEIYVPEAQTR	B7ZNS2	DLGAP4	0.990994	0.767256	N-Term(iTRAQ8plex); S3(Phospho)	0.999899	S(3): 100.0; T(5): 0.0; S(7): 0.0; S(10): 0.0; Y(14): 0.0; T(20): 0.0	1.00413	1.04396	0.948143	0.979434	0.99956	0.990262	174.572	2.83	3	2693.24	-6.72806
sEVTSQSGLSNSsDsLDSSTRPPSVTR	B7ZNS2	DLGAP4	1.12722	0.250863	N-Term(iTRAQ8plex); S13(Phospho); S15(Phospho)	0.448702	S(1): 0.0; T(4): 3.3; S(5): 3.3; S(7): 0.3; S(10): 3.3; S(12): 45.2; S(13): 45.2; S(15): 99.5; S(18): 0.0; S(19): 0.0; T(20): 0.0; S(24): 0.0; T(26): 0.0	1.00877	0.939172	1.05955	1.08826	1.29978	1.00208	126.552	16.14	3	3245.44	-4.19172
sSsLDmNR	F6R6F1	REPS1	0.746083	0.033172	N-Term(iTRAQ8plex); S3(Phospho); M6(Oxidation)	0.492863	S(1): 1.4; S(2): 49.3; S(3): 49.3	1.11503	1.00889	0.877814	0.757401	0.671757	0.810384	105.035	6.5	2	1309.57	-3.54969
vEEEDTGDPFGFDsDDESLPVSSk	B7ZP47	WAPL	1.10725	0.148009	N-Term(iTRAQ8plex); S14(Phospho); K24(iTRAQ8plex)	0.975703	T(6): 0.0; S(14): 97.6; S(18): 2.4; S(22): 0.0; S(23): 0.0	0.939252	1.09368	0.967468	1.04177	1.16822	1.11221	262.485	56.05	3	3289.47	-2.49193
tAsGSSVTSLEGTR	B7ZWC0	NDRG1	1.04998	0.476632	N-Term(iTRAQ8plex); S3(Phospho)	0.970682	T(1): 2.9; S(3): 97.1; S(5): 0.0; S(6): 0.0; T(8): 0.0; S(9): 0.0; T(13): 0.0	1.04896	0.959729	0.995618	1.00937	1.16672	0.978384	188.541	30.76	3	1736.83	-2.39774
sSscESLGAQLPAAR	B8JJF6	MTMR2	1.05778	0.119416	N-Term(iTRAQ8plex); S3(Phospho); C4(Carbamidomethyl)	0.484969	S(1): 1.5; S(2): 48.5; S(3): 48.5; S(6): 1.5	1.01661	1.02563	0.949545	1.04541	1.0321	1.08714	125.746	22.71	3	1917.9	-2.39476
kLsLPTDLkPDLDVk	D3Z079	STXBP5	0.748128	0.000440881	K1(iTRAQ8plex); N-Term(iTRAQ8plex); S3(Phospho); K9(iTRAQ8plex); K15(iTRAQ8plex)	0.999946	S(3): 100.0; T(6): 0.0	0.975552	1.03134	0.998844	0.75156	0.718601	0.778516	140.803	16.27	5	2978.75	-5.39683
lSNGsIDSTDDTSQIVELQELLEk	B8QI34	PPFIA2	0.859256	0.219184	N-Term(iTRAQ8plex); S5(Phospho); K24(iTRAQ8plex)	0.968599	S(2): 3.1; S(5): 96.9; S(8): 0.0; T(9): 0.0; T(12): 0.0; S(13): 0.0	0.853482	1.07732	1.0749	0.88931	0.741683	0.951665	217.886	39.62	3	3322.66	-5.04151
lSNGsIDSTDDTsQIVELQELLEk	B8QI34	PPFIA2	0.936071	0.609303	N-Term(iTRAQ8plex); S5(Phospho); S13(Phospho); K24(iTRAQ8plex)	0.0666667	S(2): 33.3; S(5): 33.3; S(8): 33.3; T(9): 33.3; T(12): 33.3; S(13): 33.3	0.856797	1.19005	0.955915	1.05629	0.88743	0.867083	74.8346	14.94	3	3402.62	-7.11802
aTLLNVPDLSDsIHsANASER	B9EHJ3	TJP1	0.977847	0.730442	N-Term(iTRAQ8plex); S12(Phospho); S15(Phospho)	0.998578	T(2): 0.0; S(10): 0.1; S(12): 99.9; S(15): 100.0; S(19): 0.0	0.946197	1.10567	0.965353	0.929212	1.04399	0.977183	277.118	36.96	3	2674.24	-2.05046
ssLPNGEGLQLk	Q3UYC0	PPM1H	0.748535	0.00909445	N-Term(iTRAQ8plex); S2(Phospho); K12(iTRAQ8plex)	0.977702	S(1): 2.2; S(2): 97.8	0.925754	1.05553	1.02515	0.745765	0.689966	0.814686	173.438	26.35	3	1931.03	-6.04724
dDISEIQSLAsDHsGR	B9EHJ3	TJP1	0.917554	0.250969	N-Term(iTRAQ8plex); S11(Phospho); S14(Phospho)	1	S(4): 0.0; S(8): 0.0; S(11): 100.0; S(14): 100.0	1.0624	1.04903	0.934067	0.903299	0.867375	1.02373	243.713	33.9	3	2193.94	1.78934
aTLLNVPDLsDSIHSANASER	B9EHJ3	TJP1	0.947578	0.148611	N-Term(iTRAQ8plex); S10(Phospho)	0.499708	T(2): 0.0; S(10): 50.0; S(12): 50.0; S(15): 0.1; S(19): 0.0	1.0023	1.02788	0.974751	0.920944	0.999154	0.92731	175.374	14.04	3	2594.27	-2.3403
vQIPVSHPDPEPVsDNEDDsYDEEVHDPR	B9EHJ3	TJP1	0.943448	0.541532	N-Term(iTRAQ8plex); S14(Phospho); S20(Phospho)	0.488439	S(6): 0.0; S(14): 97.7; S(20): 51.2; Y(21): 51.2	1.05368	0.995404	0.955479	0.890619	1.10245	0.841581	171.04	24.89	3	3780.6	2.6549
sQsIDEIDVGTYk	B9EHV0	LRRC7	0.974569	0.762628	N-Term(iTRAQ8plex); S3(Phospho); K13(iTRAQ8plex)	0.984811	S(1): 1.5; S(3): 98.5; T(11): 0.0; Y(12): 0.0	1.12276	1.00139	0.875772	0.983246	1.02717	0.913208	298.324	40.21	3	2143.07	-3.30148
gDEDFQsDSDSFNPTLWEEQR	B9EHV0	LRRC7	0.971865	0.634936	N-Term(iTRAQ8plex); S7(Phospho)	0.999159	S(7): 99.9; S(9): 0.1; S(11): 0.0; T(15): 0.0	0.962714	1.10562	0.95265	1.02754	0.960149	0.948307	260.052	19.93	3	2886.2	-3.1365
sMDGYPEQFcVR	B9EHV0	LRRC7	1.01877	0.370058	N-Term(iTRAQ8plex); S1(Phospho); C10(Carbamidomethyl)	1	S(1): 100.0; Y(5): 0.0	1.00836	1.00849	0.987524	1.04805	1.02412	0.988584	242.764	12.09	2	1872.79	-3.61382
smDGYPEQFcVR	B9EHV0	LRRC7	1.02247	0.828073	N-Term(iTRAQ8plex); S1(Phospho); M2(Oxidation); C10(Carbamidomethyl)	1	S(1): 100.0; Y(5): 0.0	1.17831	0.921614	0.903517	1.08109	1.0413	0.948537	160.582	8.8	2	1888.79	-0.955633
gDEDFQsDsDSFNPTLWEEQR	B9EHV0	LRRC7	1.01731	0.686463	N-Term(iTRAQ8plex); S7(Phospho); S9(Phospho)	0.488066	S(7): 97.6; S(9): 51.2; S(11): 51.2; T(15): 0.0	0.969434	1.03505	0.995378	1.00656	1.08252	0.96272	141.597	19.01	3	2966.16	-5.01433
gDEDFQsDsDsFNPTLWEEQR	B9EHV0	LRRC7	0.991106	0.804928	N-Term(iTRAQ8plex); S7(Phospho); S9(Phospho); S11(Phospho)	0.999947	S(7): 100.0; S(9): 100.0; S(11): 100.0; T(15): 0.0	0.999223	1.05741	0.947059	0.972732	0.993099	1.01115	101.069	5.43	3	3046.14	0.23942
hEDGTQsDSEDPLAk	B9EIX2	CEP170B	1.0111	0.812477	N-Term(iTRAQ8plex); S7(Phospho); K15(iTRAQ8plex)	0.499998	T(5): 50.0; S(7): 50.0; S(9): 0.0	1.02324	1.01687	0.986949	0.993513	0.963195	1.10395	278.887	40.77	3	2317.08	0.354634
gsLDWPEEER	B9EIX2	CEP170B	0.964063	0.546262	N-Term(iTRAQ8plex); S2(Phospho)	1	S(2): 100.0	1.04553	0.897517	1.06629	0.989131	0.968608	0.943452	189.841	15.17	2	1601.71	-3.07902
qQGPPPAPANDsDNEEDAPASSLk	B9EJ77	TANC1	1.05383	0.24549	N-Term(iTRAQ8plex); S12(Phospho); K24(iTRAQ8plex)	1	S(12): 100.0; S(21): 0.0; S(22): 0.0	0.984487	1.02969	0.994359	0.989576	1.06269	1.11822	284.832	65.99	3	3123.47	-2.27275
tLsDESVcSNR	B9EK76	SIPA1L2	1.02259	0.595445	N-Term(iTRAQ8plex); S3(Phospho); C8(Carbamidomethyl)	0.999988	T(1): 0.0; S(3): 100.0; S(6): 0.0; S(9): 0.0	1.05803	0.947248	0.997345	0.978208	1.04891	1.04334	178.384	19.02	2	1651.72	-4.51923
tHsDASDDEAFTTSk	B9EKC3	ARHGAP5	1.00903	0.804159	N-Term(iTRAQ8plex); S3(Phospho); K15(iTRAQ8plex)	0.999243	T(1): 0.0; S(3): 99.9; S(6): 0.0; T(12): 0.0; T(13): 0.0; S(14): 0.0	0.99341	0.969096	1.05118	0.967674	1.02418	1.04904	270.742	28.23	3	2300.04	-5.47656
gGIDNPAITsDQEVDDkk	B9EKC3	ARHGAP5	1.0549	0.477934	N-Term(iTRAQ8plex); S10(Phospho); K17(iTRAQ8plex); K18(iTRAQ8plex)	0.984899	T(9): 1.5; S(10): 98.5	1.04087	0.91907	1.03629	1.06819	0.947142	1.1454	226.298	25.76	4	2894.51	6.04089
tHsDAsDDEAFTTSk	B9EKC3	ARHGAP5	1.09819	0.342464	N-Term(iTRAQ8plex); S3(Phospho); S6(Phospho); K15(iTRAQ8plex)	0.965488	T(1): 3.5; S(3): 96.7; S(6): 99.9; T(12): 0.0; T(13): 0.0; S(14): 0.0	0.904719	0.968088	1.13498	0.994936	1.10392	1.20426	171.91	12.99	3	2380.01	-3.0452
gGIDNPAItSDQEVDDk	B9EKC3	ARHGAP5	1.03843	0.253788	N-Term(iTRAQ8plex); T9(Phospho); K17(iTRAQ8plex)	0.962894	T(9): 96.3; S(10): 3.7	0.989814	0.984366	1.03298	0.996369	1.04547	1.08088	116.067	8.71	3	2462.18	-2.54564
rGsAGGVGDR	B9EKE7	TMED8	0.931556	0.27205	N-Term(iTRAQ8plex); S3(Phospho)	1	S(3): 100.0	1.02791	0.982646	1.00665	0.935238	1.02862	0.84684	139.239	19.22	3	1315.64	-1.33569
aSLLESSAAGsPR	D3YVF0	AKAP5	0.749347	0.00466433	N-Term(iTRAQ8plex); S11(Phospho)	1	S(2): 0.0; S(6): 0.0; S(7): 0.0; S(11): 100.0	1.06519	0.950862	0.975741	0.741949	0.796026	0.703916	283.871	46.87	2	1629.81	-3.14649
qLsIALPQEFAALTk	P60469	PPFIA3	0.750243	0.0299567	N-Term(iTRAQ8plex); S3(Phospho); K15(iTRAQ8plex)	1	S(3): 100.0; T(14): 0.0	1.04987	1.08896	0.849751	0.7721	0.723297	0.746768	239.395	42.05	3	2318.29	-2.85738
eVSADVsEEENFLTDFk	B9EKR1	PTPRZ1	1.00374	0.886848	N-Term(iTRAQ8plex); S7(Phospho); K17(iTRAQ8plex)	0.999999	S(3): 0.0; S(7): 100.0; T(14): 0.0	0.978361	1.01005	1.01132	0.992683	0.971918	1.04634	432.527	57.87	3	2647.26	-2.81142
cMScLPYREsR	B9EKR1	PTPRZ1	1.09768	0.43956	N-Term(iTRAQ8plex); C1(Carbamidomethyl); C4(Carbamidomethyl); S10(Phospho)	0.999991	S(3): 0.0; Y(7): 0.0; S(10): 100.0	1.08289	1.12507	0.791432	1.15271	1.13004	1.00962	229.169	7.28	3	1842.79	-4.21296
eVsADVsEEENFLTDFk	B9EKR1	PTPRZ1	0.929644	0.460132	N-Term(iTRAQ8plex); S3(Phospho); S7(Phospho); K17(iTRAQ8plex)	1	S(3): 100.0; S(7): 100.0; T(14): 0.0	0.9817	1.09293	0.919298	0.960836	0.79445	1.02801	183.222	17.18	3	2727.23	-1.70772
aFSIQGAPSDsGPLR	C6EQG9	#N/A	0.886787	0.102977	N-Term(iTRAQ8plex); S11(Phospho)	1	S(3): 0.0; S(9): 0.0; S(11): 100.0	1.05663	1.04023	0.897065	0.908191	0.850402	0.896375	344.201	37.32	3	1886.93	-2.55995
vETLHDFEAANsDELNLQR	C6EQG9	#N/A	0.983759	0.829509	N-Term(iTRAQ8plex); S12(Phospho)	1	T(3): 0.0; S(12): 100.0	1.01131	1.09097	0.899442	1.07183	0.941069	0.940075	258.237	40.3	3	2585.2	-7.80668
ePsLHEIGEk	C6EQH1	FGF12	0.793814	0.0832287	N-Term(iTRAQ8plex); S3(Phospho); K10(iTRAQ8plex)	1	S(3): 100.0	1.11078	1.09903	0.837096	0.798058	0.841068	0.77955	410.6	28.01	2	1826.95	-2.07513
eIDVLEFGESAPAAsk	Q3TRX4	PALM	0.752214	0.000502934	N-Term(iTRAQ8plex); S15(Phospho); K16(iTRAQ8plex)	1	S(10): 0.0; S(15): 100.0	0.982678	1.03354	0.98916	0.726708	0.746059	0.787922	242.23	41.34	3	2351.18	-9.65664
sAsAPAsPR	B7ZNF6	CTNND2	0.752765	0.0331137	N-Term(iTRAQ8plex); S3(Phospho); S7(Phospho)	0.959577	S(1): 4.0; S(3): 96.0; S(7): 100.0	1.1203	1.02336	0.857218	0.752593	0.77026	0.736105	101.539	5.76	2	1307.57	-1.85139
sLDGEVGTGQYATTk	D0VYV6	EPB41L3	0.957423	0.1202	N-Term(iTRAQ8plex); S1(Phospho); K15(iTRAQ8plex)	1	S(1): 100.0; T(8): 0.0; Y(11): 0.0; T(13): 0.0; T(14): 0.0	0.983789	0.988338	1.02597	0.986853	0.928115	0.955478	346.542	55.85	3	2215.1	-4.99479
sDIsPLTPR	P14873	MAP1B	0.753863	0.0182086	N-Term(iTRAQ8plex); S4(Phospho)	0.999995	S(1): 0.0; S(4): 100.0; T(7): 0.0	1.0615	1.00939	0.932398	0.699105	0.706891	0.858077	193.412	16.74	2	1369.7	-3.18778
tDTAADGEtSATEsDQEEDAEIk	D0VYV6	EPB41L3	1.14674	0.0682023	N-Term(iTRAQ8plex); T9(Phospho); S14(Phospho); K23(iTRAQ8plex)	0.0335788	T(1): 0.0; T(3): 0.0; T(9): 3.4; S(10): 3.4; T(12): 93.3; S(14): 100.0	0.88831	1.05492	1.07516	1.16244	1.14165	1.15721	235.245	88.35	3	3181.34	-1.39387
tDTAADGETsAtEsDQEEDAEIk	D0VYV6	EPB41L3	1.11324	0.239049	N-Term(iTRAQ8plex); S10(Phospho); T12(Phospho); S14(Phospho); K23(iTRAQ8plex)	0.499164	T(1): 0.0; T(3): 0.0; T(9): 50.1; S(10): 50.1; T(12): 99.9; S(14): 99.9	0.880947	0.95118	1.11247	1.0275	1.07924	1.17131	221.955	64.07	3	3261.31	-0.730251
tDTAADGEtsAtEsDQEEDAEIk	D0VYV6	EPB41L3	0.899432	0.144022	N-Term(iTRAQ8plex); T9(Phospho); S10(Phospho); T12(Phospho); S14(Phospho); K23(iTRAQ8plex)	0.999959	T(1): 0.0; T(3): 0.0; T(9): 100.0; S(10): 100.0; T(12): 100.0; S(14): 100.0	0.911476	1.06142	1.03378	0.949038	0.912322	0.842942	117.093	36.72	3	3341.26	-3.60568
aDSAsPsPR	Q3UNH4	GPRIN1	0.756297	0.0206808	N-Term(iTRAQ8plex); S5(Phospho); S7(Phospho)	0.99999	S(3): 0.0; S(5): 100.0; S(7): 100.0	1.10659	0.97152	0.925638	0.68504	0.778202	0.808482	227.331	11.77	2	1351.56	-2.39512
dsVSAAEVGTGQYATTk	D0VYV7	EPB41L3	1.02476	0.585184	N-Term(iTRAQ8plex); S2(Phospho); K17(iTRAQ8plex)	0.5	S(2): 50.0; S(4): 50.0; T(10): 0.0; Y(13): 0.0; T(15): 0.0; T(16): 0.0	1.05585	0.995442	0.952605	1.08439	0.999692	0.994189	171.122	14.61	3	2373.18	0.0199235
qLEYQQFEDDkLsQR	D0VYV7	EPB41L3	#DIV/0!	#DIV/0!	N-Term(iTRAQ8plex); K11(iTRAQ8plex); S13(Phospho)	1	Y(4): 0.0; S(13): 100.0							368.094	25.39	3	2615.28	-4.69607
sALFAQLNQGEAITk	D3YTR7	CAP2	0.999907	0.999371	N-Term(iTRAQ8plex); S1(Phospho); K15(iTRAQ8plex)	1	S(1): 100.0; T(14): 0.0	1.02984	1.15387	0.814117	1.04171	1.05604	0.89979	226.161	30.29	3	2279.21	-6.71284
qVVPFSSsV	D3YU09	GDA	1.0942	0.072372	N-Term(iTRAQ8plex); S8(Phospho)	0.999027	S(6): 0.0; S(7): 0.1; S(8): 99.9	1.06588	0.951652	0.98859	1.13427	1.08611	1.06892	116.416	18.74	2	1333.67	-3.8986
lEASQQNsEEM	D3YU38	#N/A	0.975577	0.764747	N-Term(iTRAQ8plex); S8(Phospho)	0.969992	S(4): 3.0; S(8): 97.0	0.941508	1.1445	0.915312	0.931372	0.983374	1.01327	93.3369	25.58	2	1649.7	-3.55161
sNsTEYLNPWFk	D3YUP9	ADAM22	0.965294	0.293355	N-Term(iTRAQ8plex); S3(Phospho); K12(iTRAQ8plex)	0.988285	S(1): 0.0; S(3): 98.8; T(4): 1.2; Y(6): 0.0	1.04621	1.00083	0.950427	0.94933	0.973387	0.970715	282.316	30.89	3	2174.07	-2.5765
dIDLFGsDEEEEDkEAAR	D3YUQ9	EEF1D	0.973682	0.815773	N-Term(iTRAQ8plex); S7(Phospho); K14(iTRAQ8plex)	1	S(7): 100.0	0.943751	0.907214	1.18654	0.885968	0.973491	1.0981	309.869	23.57	3	2756.28	2.02014
vHsENNAcINFk	D3YV23	CDK14	0.909573	0.191546	N-Term(iTRAQ8plex); S3(Phospho); C8(Carbamidomethyl); K12(iTRAQ8plex)	1	S(3): 100.0	1.08835	1.00402	0.908843	0.922772	0.86141	0.945642	308.304	26.38	3	2121.04	-1.93254
tLSVAAAFNEDEDsEPEEMPPEAk	D3YWA4	PCNP	0.984213	0.805177	N-Term(iTRAQ8plex); S14(Phospho); K24(iTRAQ8plex)	1	T(1): 0.0; S(3): 0.0; S(14): 100.0	1.00413	1.1153	0.948083	1.00147	1.07202	0.945583	245.12	53.62	3	3294.51	-2.79181
tLSVAAAFNEDEDsEPEEmPPEAk	D3YWA4	PCNP	0.962751	0.522639	N-Term(iTRAQ8plex); S14(Phospho); M19(Oxidation); K24(iTRAQ8plex)	1	T(1): 0.0; S(3): 0.0; S(14): 100.0	1.08073	0.945459	0.97835	0.909786	0.954969	1.02787	184.781	30.37	4	3310.52	1.20572
sLLLEFEPDVEDTLLQR	D3YWJ9	RADIL	0.976123	0.860946	N-Term(iTRAQ8plex); S1(Phospho)	1	S(1): 100.0; T(13): 0.0	1.09626	0.989138	0.915896	0.934307	0.798882	1.19645	193.967	30.84	3	2401.21	-3.90907
sVVsFDk	D3YXK2	SAFB	1.02218	0.860618	N-Term(iTRAQ8plex); S4(Phospho); K7(iTRAQ8plex)	0.999993	S(1): 0.0; S(4): 100.0	1.15394	0.95327	0.890994	1.07866	0.849053	1.13698	113.847	15.81	3	1469.79	0.418087
aSsLNFLNk	D3YXZ3	KLC2	1.12747	0.301501	N-Term(iTRAQ8plex); S3(Phospho); K9(iTRAQ8plex)	0.5	S(2): 50.0; S(3): 50.0	1.13274	1.03467	0.830437	1.20489	1.16673	1.00837	185.82	21.52	3	1681.91	-1.54616
dSDESNsPR	Q8BIA0	PDE8B	0.761138	0.0442821	N-Term(iTRAQ8plex); S7(Phospho)	0.99974	S(2): 0.0; S(5): 0.0; S(7): 100.0	0.99125	0.907934	1.11071	0.871321	0.747972	0.671652	181.677	16.34	2	1390.58	-2.30919
iAcEEEFsDsDEEGEGGRk	D3YYI8	Gm10093	1.23173	0.183556	N-Term(iTRAQ8plex); C3(Carbamidomethyl); S8(Phospho); S10(Phospho); K19(iTRAQ8plex)	1	S(8): 100.0; S(10): 100.0	0.967513	1.06626	0.924607	1.06276	1.48593	1.09522	526.973	39.02	3	2912.21	-2.01132
mLPHAPGVQMQAIPEDAIPEEsGDEDEEDPDkR	D3YYI8	Gm10093	0.920609	0.125456	N-Term(iTRAQ8plex); S22(Phospho); K32(iTRAQ8plex)	1	S(22): 100.0	0.981529	0.979495	1.09713	0.926584	0.919452	0.969325	357.307	15.19	5	4334.01	1.12923
iAcEEEFsDsDEEGEGGR	D3YYI8	Gm10093	1.20052	0.124484	N-Term(iTRAQ8plex); C3(Carbamidomethyl); S8(Phospho); S10(Phospho)	1	S(8): 100.0; S(10): 100.0	1.01149	0.888693	1.10185	1.0823	1.16064	1.36108	195.246	42.5	2	2479.91	-1.23405
aQGPSGQEAEsPRR	O88737	BSN	0.761588	0.0306932	N-Term(iTRAQ8plex); S11(Phospho)	1	S(5): 0.0; S(11): 100.0	1.14099	0.895123	0.969885	0.765242	0.752624	0.771467	255.229	39.63	3	1853.88	-2.5452
aGQENIsVSk	D3YYN7	ATP1A2	0.948649	0.407284	N-Term(iTRAQ8plex); S7(Phospho); K10(iTRAQ8plex)	1	S(7): 100.0; S(9): 0.0	1.03448	1.06149	0.899426	0.924111	0.923001	0.99447	277.703	33.41	3	1720.9	-2.60101
rPTPATLVLtSDQSSPEIDEDRIPNSLLk	Q9ERT9	PPP1R1A	0.761959	0.00465677	N-Term(iTRAQ8plex); T10(Phospho); K29(iTRAQ8plex)	0.989036	T(3): 0.0; T(6): 0.0; T(10): 98.9; S(11): 0.0; S(14): 0.5; S(15): 0.5; S(26): 0.0	1.0308	1.0379	0.934747	0.796009	0.713327	0.779167	133.526	2.07	4	3881.05	-0.115946
yQVDLsk	D3YYN7	ATP1A2	0.87218	0.179708	N-Term(iTRAQ8plex); S6(Phospho); K7(iTRAQ8plex)	1	Y(1): 0.0; S(6): 100.0	1.12623	1.08942	0.91111	0.978724	0.816666	0.93171	176.226	14.56	3	1540.82	-2.66504
cIELscGSVR	D3YYN7	ATP1A2	0.877914	0.0641049	N-Term(iTRAQ8plex); C1(Carbamidomethyl); S5(Phospho); C6(Carbamidomethyl)	0.979049	S(5): 97.9; S(8): 2.1	0.953327	1.08351	1.09391	0.873284	0.944174	0.931064	141.135	21.81	3	1564.71	-2.61501
vAEIPFNsTNk	D3YYN7	ATP1A2	#DIV/0!	#DIV/0!	N-Term(iTRAQ8plex); S8(Phospho); K11(iTRAQ8plex)	0.986873	S(8): 98.7; T(9): 1.3							307.739	37.67	3	1908	-2.91576
lNIPVsQVNPR	D3YYN7	ATP1A2	#DIV/0!	#DIV/0!	N-Term(iTRAQ8plex); S6(Phospho)	1	S(6): 100.0							152.787	4.98	2	1620.88	-1.6008
vDNSSLTGEsEPQTR	D3YYN7	ATP1A2	#DIV/0!	#DIV/0!	N-Term(iTRAQ8plex); S10(Phospho)	1	S(4): 0.0; S(5): 0.0; T(7): 0.0; S(10): 100.0; T(14): 0.0							441.97	48.66	2	2003.92	-2.66001
lSLsTNcIEk	D3YYU7	DNAL1	0.944954	0.470853	N-Term(iTRAQ8plex); S4(Phospho); C7(Carbamidomethyl); K10(iTRAQ8plex)	0.99916	S(2): 0.0; S(4): 99.9; T(5): 0.0	1.1079	0.976503	0.918717	1.0115	0.955244	0.871069	169.388	24.9	3	1852.96	-2.76227
gNsLPcVLEQk	Q9WV69	DMTN	0.762648	0.0378394	N-Term(iTRAQ8plex); S3(Phospho); C6(Carbamidomethyl); K11(iTRAQ8plex)	1	S(3): 100.0	1.04828	1.10564	0.86549	0.711527	0.779602	0.811623	297.662	37.05	3	1933	-2.57669
qLsSGVSEIR	D3YZ06	HSPB1	1.17462	0.161299	N-Term(iTRAQ8plex); S3(Phospho)	0.999509	S(3): 100.0; S(4): 0.0; S(7): 0.0	1.13054	0.937665	0.91802	1.25171	1.237	1.01897	176.308	16.12	2	1459.75	-0.455863
sDAFLSk	Q8BPN8	DMXL2	0.762774	0.00873882	N-Term(iTRAQ8plex); S1(Phospho); K7(iTRAQ8plex)	1	S(1): 100.0; S(6): 0.0	1.06332	1.00558	0.934858	0.812553	0.701073	0.777557	210.179	28.41	3	1455.77	-2.32786
nVTAsDEEEGAGLFDsAGk	D3YZ21	D430041D	1.00321	0.961785	N-Term(iTRAQ8plex); S5(Phospho); S16(Phospho); K19(iTRAQ8plex)	0.98449	T(3): 1.6; S(5): 98.4; S(16): 100.0	0.959164	1.06398	0.981545	0.9395	1.11269	0.962135	434.512	71.26	3	2665.18	-2.26725
tSsIADEGTYTLDSILR	D3YZ62	MYO5A	0.896326	0.215444	N-Term(iTRAQ8plex); S3(Phospho)	0.999437	T(1): 0.0; S(2): 0.0; S(3): 99.9; T(9): 0.0; Y(10): 0.0; T(11): 0.0; S(14): 0.0	1.08169	1.04587	0.873684	0.838285	0.924012	0.927799	298.094	46.56	3	2226.08	-1.84894
sSSAASsDDER	D3YZI9	PGBD5	1.21372	0.450763	N-Term(iTRAQ8plex); S7(Phospho)	0.499753	S(1): 0.0; S(2): 0.0; S(3): 0.0; S(6): 50.0; S(7): 50.0	0.866284	0.842093	1.30556	1.57197	1.23575	0.850366	107.334	14.14	2	1495.62	-1.98207
sSSAASsDDER	D3YZI9	PGBD5	0.863232	0.521653	N-Term(iTRAQ8plex); S1(Phospho); S7(Phospho)	0.166641	S(1): 33.3; S(2): 33.3; S(3): 33.3; S(6): 50.0; S(7): 50.0	0.765069	0.940754	1.3061	0.641831	1.00826	0.949898	60.1988	9.79	2	1575.59	-0.578603
fLEyVQLGTSDk	D3YZU5	SHANK1	0.92684	0.117703	N-Term(iTRAQ8plex); Y4(Phospho); K12(iTRAQ8plex)	1	Y(4): 100.0; T(9): 0.0; S(10): 0.0	1.02942	1.02677	0.945974	0.97319	0.888746	0.920586	222.039	38.65	3	2088.08	-3.23248
gLFGGGAQsLDREELFGESSSGk	D3Z079	STXBP5	0.760841	0.0744199	N-Term(iTRAQ8plex); S9(Phospho); K23(iTRAQ8plex)	0.999848	S(9): 100.0; S(19): 0.0; S(20): 0.0; S(21): 0.0	1.10119	1.09238	0.804843	0.802825	0.738125	0.740365	159.329	17.66	3	3016.48	-1.60591
sSSVtSIDk	D3Z079	STXBP5	0.93766	0.37506	N-Term(iTRAQ8plex); T5(Phospho); K9(iTRAQ8plex)	0.499935	S(1): 0.0; S(2): 0.0; S(3): 0.0; T(5): 50.0; S(6): 50.0	1.04097	0.936154	1.01503	0.935755	0.841765	1.0281	157.049	32.36	2	1611.84	-1.18811
sLsPIIGk	A2AUK5	EPB41L1	0.766377	0.0407817	N-Term(iTRAQ8plex); S3(Phospho); K8(iTRAQ8plex)	0.999995	S(1): 0.0; S(3): 100.0	1.01801	1.05578	0.929295	0.836331	0.629214	0.835955	181.493	16.44	3	1502.88	-0.58726
sSSVTsIDkESR	D3Z079	STXBP5	0.829247	0.148195	N-Term(iTRAQ8plex); S6(Phospho); K9(iTRAQ8plex)	0.472552	S(1): 1.8; S(2): 47.3; S(3): 1.8; T(5): 1.8; S(6): 47.3; S(11): 0.0	1.15975	1.00185	0.838836	0.853509	0.783175	0.851424	95.621	7.37	3	1984.02	-2.34062
msGFIYQGk	D3Z0V2	ARHGEF7	1.01753	0.777157	N-Term(iTRAQ8plex); M1(Oxidation); S2(Phospho); K9(iTRAQ8plex)	1	S(2): 100.0; Y(6): 0.0	1.00079	1.07563	0.920256	1.05919	1.04622	0.943795	245.982	19.02	2	1734.87	-3.49273
msGFIYQGk	D3Z0V2	ARHGEF7	1.01769	0.80375	N-Term(iTRAQ8plex); S2(Phospho); K9(iTRAQ8plex)	1	S(2): 100.0; Y(6): 0.0	1.062	1.05825	0.874191	1.0567	1.01737	0.973325	221.281	18.67	2	1718.87	-3.85591
rGtVEGSVQEVQEEk	S4R193	PHF24	0.767067	0.0171754	N-Term(iTRAQ8plex); T3(Phospho); K15(iTRAQ8plex)	1	T(3): 100.0; S(7): 0.0	1.00896	0.955388	1.04875	0.697965	0.739363	0.873921	242.53	22.14	4	2363.2	-3.72367
dLsLEEIQk	D3Z1Z8	STMN1	#DIV/0!	#DIV/0!	N-Term(iTRAQ8plex); S3(Phospho); K9(iTRAQ8plex)	1	S(3): 100.0							290.008	33.9	3	1762.94	-3.48196
dLsLEEIQkk	D3Z1Z8	STMN1	#DIV/0!	#DIV/0!	N-Term(iTRAQ8plex); S3(Phospho); K9(iTRAQ8plex); K10(iTRAQ8plex)	1	S(3): 100.0							225.298	28.33	4	2195.24	-1.84614
atSNVFAMFDQSQIQEFk	D3Z249	MYL12A	0.981501	0.591074	N-Term(iTRAQ8plex); T2(Phospho); K18(iTRAQ8plex)	0.499999	T(2): 50.0; S(3): 50.0; S(12): 0.0	0.986805	1.06016	0.957053	0.996347	0.967481	0.984617	158.1	12.56	3	2779.37	1.56872
vLIEDtDDEANT	D3Z2B4	XPR1	1.00877	0.48526	N-Term(iTRAQ8plex); T6(Phospho)	1	T(6): 100.0; T(12): 0.0	1.00093	0.988433	1.01672	0.996803	1.02448	1.01116	190.239	77.57	2	1718.76	-6.70442
lGGsAVISLEGkPL	P18760	CFL1	0.767244	0.0383401	N-Term(iTRAQ8plex); S4(Phospho); K12(iTRAQ8plex)	1	S(4): 100.0; S(8): 0.0	1.05245	1.08711	0.857117	0.721378	0.763738	0.814064	198.917	29.39	3	2029.15	-0.978107
sLsDSESDDSk	D3Z313	CBX3	0.991443	0.925312	N-Term(iTRAQ8plex); S3(Phospho); K11(iTRAQ8plex)	0.999844	S(1): 0.0; S(3): 100.0; S(5): 0.0; S(7): 0.0; S(10): 0.0	1.06191	0.88268	1.06539	0.933046	0.93378	1.1174	279.033	42.79	2	1857.85	-2.4649
sLsDsESDDSk	D3Z313	CBX3	1.0273	0.877897	N-Term(iTRAQ8plex); S3(Phospho); S5(Phospho); K11(iTRAQ8plex)	0.489364	S(1): 2.1; S(3): 97.9; S(5): 50.0; S(7): 50.0; S(10): 0.0	0.958823	0.808409	1.24931	0.853504	1.02296	1.22242	118.072	20.19	2	1937.82	-2.81571
eADEEDsDEETSYPER	D3Z316	1700021F05Rik	0.996749	0.966349	N-Term(iTRAQ8plex); S7(Phospho)	1	S(7): 100.0; T(11): 0.0; S(12): 0.0; Y(13): 0.0	0.904579	0.970396	1.11987	0.957122	0.964681	1.06331	483.75	65.37	2	2284.89	-1.45864
rGsDIGVR	Q80TA2	#N/A	0.770074	0.0316192	N-Term(iTRAQ8plex); S3(Phospho)	1	S(3): 100.0	1.06026	0.938923	1.00773	0.811432	0.853461	0.650652	129.283	16.95	3	1243.64	-2.94423
tGESARSEDDAAsGEHDIQIEGVR	D3Z379	SVOP	1.02769	0.724979	N-Term(iTRAQ8plex); T1(Phospho); S13(Phospho)	0.486768	T(1): 48.7; S(4): 48.7; S(7): 2.6; S(13): 100.0	0.865345	1.06709	1.07565	0.99429	1.08141	1.01567	184.721	11.93	3	2993.28	-0.860152
sEDDAAsGEHDIQIEGVR	D3Z379	SVOP	1.02793	0.622383	N-Term(iTRAQ8plex); S1(Phospho); S7(Phospho)	1	S(1): 100.0; S(7): 100.0	0.986412	0.993665	1.027	0.929315	1.06836	1.09337	169.608	14.63	3	2391.99	-3.17853
kGsSDELQAEPEPSR	D3Z3B8	DLG1	1.04643	0.397321	N-Term(iTRAQ8plex); K1(iTRAQ8plex); S3(Phospho)	0.5	S(3): 50.0; S(4): 50.0; S(14): 0.0	1.06278	0.913572	1.03068	1.08482	1.02048	1.04134	136.84	11.51	4	2318.14	-4.2222
eAGsIVR	D3Z3B8	DLG1	#DIV/0!	#DIV/0!	N-Term(iTRAQ8plex); S4(Phospho)	1	S(4): 100.0							170.799	9.11	2	1115.57	-2.09766
iADPEHDHTGFLTEyVATR	D3Z3G6	MAPK3	1.01483	0.823568	N-Term(iTRAQ8plex); Y15(Phospho)	0.96911	T(9): 0.0; T(13): 3.0; Y(15): 96.9; T(18): 0.1	1.03806	1.01269	0.953588	0.959448	0.958822	1.13062	168.788	27	4	2556.21	0.869699
eHALLAyTLGVk	D3Z3I8	EEF1A1	0.991516	0.861772	N-Term(iTRAQ8plex); Y7(Phospho); K12(iTRAQ8plex)	0.984337	Y(7): 98.4; T(8): 1.6	1.07082	1.00469	0.92801	1.0205	1.00313	0.954409	245.134	29.95	3	2003.12	-0.195702
dELTEsPk	Q3UMP4	SERBP1	0.773526	0.0341539	N-Term(iTRAQ8plex); S6(Phospho); K8(iTRAQ8plex)	0.999998	T(4): 0.0; S(6): 100.0	0.973028	0.957285	1.07449	0.748159	0.6838	0.892338	215.482	26.08	2	1606.81	-3.51534
dSLmPSDEAsESSR	D3Z3Z3	CACNB3	1.11343	0.347241	N-Term(iTRAQ8plex); M4(Oxidation); S10(Phospho)	0.487536	S(2): 0.0; S(6): 48.8; S(10): 48.8; S(12): 1.2; S(13): 1.2	0.936172	0.870682	1.20653	1.07636	1.17643	1.1024	111.78	16.73	2	1910.79	-2.76555
aSATsLSGSDSETEGk	D3Z491	CMTR1	1.15244	0.0702034	N-Term(iTRAQ8plex); S5(Phospho); K16(iTRAQ8plex)	0.323559	S(2): 0.1; T(4): 1.4; S(5): 32.4; S(7): 1.4; S(9): 32.4; S(11): 32.4; T(13): 0.1	1.01186	0.945462	1.04941	1.07052	1.13804	1.25653	137.705	14.31	3	2215.06	-0.616282
aPTLAELDssDsEEEk	D3Z495	SPIRE1	0.958517	0.219018	N-Term(iTRAQ8plex); S9(Phospho); S10(Phospho); S12(Phospho); K16(iTRAQ8plex)	1	T(3): 0.0; S(9): 100.0; S(10): 100.0; S(12): 100.0	1.05258	0.996333	0.955645	0.957836	0.952756	0.969331	171.215	10.68	3	2569.08	-2.83369
sVDksDEELQFPk	D3Z495	SPIRE1	0.856665	0.404185	N-Term(iTRAQ8plex); K4(iTRAQ8plex); S5(Phospho); K13(iTRAQ8plex)	0.99947	S(1): 0.1; S(5): 99.9	1.30376	0.844143	0.853659	0.908691	0.822567	0.840076	141.645	8.27	4	2514.32	-1.85686
fDWGPAPPTTFkPNsPDLAk	B2RXR7	pcdh9	0.775129	0.0128684	N-Term(iTRAQ8plex); K12(iTRAQ8plex); S15(Phospho); K20(iTRAQ8plex)	0.999999	T(9): 0.0; T(10): 0.0; S(15): 100.0	0.997286	1.01972	0.988487	0.717048	0.732777	0.879816	168.742	18.34	4	3178.66	-3.52907
nVFTsAEELER	D3Z511	EVA1A	0.918257	0.393363	N-Term(iTRAQ8plex); S5(Phospho)	0.000293891	T(4): 100.0; S(5): 0.0	1.06379	1.07104	0.86545	0.895503	0.84059	1.01894	205.704	18.47	2	1678.8	-0.801293
vMLLADssEDEF	D3Z566	3632451O06Rik	0.946139	0.374511	N-Term(iTRAQ8plex); S7(Phospho); S8(Phospho)	1	S(7): 100.0; S(8): 100.0	0.992229	1.05627	0.965475	1.00151	0.856623	0.993508	80.5271	17.34	2	1819.74	-2.54829
aLSDsYELSTDLQDk	D3Z5I6	IQSEC2	1.02485	0.589085	N-Term(iTRAQ8plex); S5(Phospho); K15(iTRAQ8plex)	0.496109	S(3): 49.6; S(5): 49.6; Y(6): 0.8; S(9): 0.0; T(10): 0.0	0.969884	0.966719	1.06974	1.03848	0.977955	1.0646	287.158	36.84	3	2373.17	0.203972
aAHLPLLTIEPPsDSSVDLSDR	D3Z5I6	IQSEC2	1.00173	0.937864	N-Term(iTRAQ8plex); S13(Phospho)	0.999047	T(8): 0.0; S(13): 99.9; S(15): 0.1; S(16): 0.0; S(20): 0.0	0.974725	1.03186	0.997965	1.02764	0.997417	0.984701	266.255	25.74	3	2717.35	-7.22552
aAHLPLLTIEPPsDSsVDLSDR	D3Z5I6	IQSEC2	0.976876	0.746027	N-Term(iTRAQ8plex); S13(Phospho); S16(Phospho)	0.488618	T(8): 0.0; S(13): 51.1; S(15): 51.1; S(16): 97.7; S(20): 0.0	1.05051	1.06229	0.880067	1.02282	0.983694	0.917147	232.761	23.46	3	2797.36	7.19902
mQFsFEEYEk	D3Z5I6	IQSEC2	0.996528	0.898691	N-Term(iTRAQ8plex); M1(Oxidation); S4(Phospho); K10(iTRAQ8plex)	1	S(4): 100.0; Y(8): 0.0	1.03664	0.98913	0.991097	1.04234	0.989409	0.97464	224.546	26.9	2	2041.94	-2.18843
mQFsFEEYEk	D3Z5I6	IQSEC2	1.03568	0.365725	N-Term(iTRAQ8plex); S4(Phospho); K10(iTRAQ8plex)	1	S(4): 100.0; Y(8): 0.0	0.996186	1.04012	0.947932	1.07503	1.01048	1.0052	219.619	24.89	3	2025.94	-2.49291
ssLEDTYGAGDGLk	D3Z5I6	IQSEC2	1.08809	0.111195	N-Term(iTRAQ8plex); S2(Phospho); K14(iTRAQ8plex)	0.9677	S(1): 3.2; S(2): 96.8; T(6): 0.0; Y(7): 0.0	1.07543	0.986631	0.942119	1.06008	1.08539	1.12335	181.345	12.66	3	2101.02	-5.68969
dLLVGIyQR	D3Z5I6	IQSEC2	1.11417	0.214829	N-Term(iTRAQ8plex); Y7(Phospho)	1	Y(7): 100.0	0.894171	1.07979	1.0325	1.079	1.22336	1.04735	116.91	9.11	2	1460.78	-4.21973
fDDsDTEQIAEEGDDNLAk	D3Z5N5	PIKFYVE	1.10038	0.214112	N-Term(iTRAQ8plex); S4(Phospho); K19(iTRAQ8plex)	0.960731	S(4): 96.1; T(6): 3.9	0.940129	1.04315	1.0232	0.994048	1.11132	1.2029	151.105	8.27	3	2800.26	-1.48179
sLPsNGELDPDVLESMASLGcFR	D3Z5P0	BRSK1	0.918511	0.634047	N-Term(iTRAQ8plex); S4(Phospho); C21(Carbamidomethyl)	0.975458	S(1): 2.5; S(4): 97.5; S(15): 0.0; S(18): 0.0	1.24363	0.860978	0.899251	1.04267	0.998581	0.717831	315.825	72.26	3	2878.33	-1.93477
sLPsNGELDPDVLESmASLGcFR	D3Z5P0	BRSK1	0.881082	0.156686	N-Term(iTRAQ8plex); S4(Phospho); M16(Oxidation); C21(Carbamidomethyl)	0.970843	S(1): 2.9; S(4): 97.1; S(15): 0.0; S(18): 0.0	1.09285	1.016	0.891136	0.839965	0.852984	0.950285	255.025	27.55	3	2894.33	1.5831
sWFGNFIsLDk	D3Z5P0	BRSK1	0.773826	0.187846	N-Term(iTRAQ8plex); S8(Phospho); K11(iTRAQ8plex)	1	S(1): 0.0; S(8): 100.0	1.0005	0.90167	1.1086	0.614224	0.681913	1.03368	131.807	15.74	3	2002.02	-4.66305
hEsEEGDSHR	D3Z619	#N/A	0.945065	0.724546	N-Term(iTRAQ8plex); S3(Phospho)	1	S(3): 100.0; S(8): 0.0	0.906293	0.976757	1.12863	0.896933	1.19576	0.753538	260.959	35.66	3	1566.64	-4.11402
rHEsEEGDSHR	D3Z619	#N/A	0.975744	0.842324	N-Term(iTRAQ8plex); S4(Phospho)	1	S(4): 100.0; S(9): 0.0	1.14441	1.00621	0.870707	0.959861	1.13775	0.850436	214.828	45	4	1722.75	-0.693292
fAIQDIsVEETSAk	D3Z761	ACTN4	0.946583	0.512137	N-Term(iTRAQ8plex); S7(Phospho); K14(iTRAQ8plex)	1	S(7): 100.0; T(11): 0.0; S(12): 0.0	0.942347	1.02101	1.04406	0.964192	0.824493	1.05808	192.803	15.58	3	2226.15	-0.314568
yDSQLssNEEk	D3Z7N4	SLC39A6	1.03553	0.475498	N-Term(iTRAQ8plex); S6(Phospho); S7(Phospho); K11(iTRAQ8plex)	0.999988	Y(1): 0.0; S(3): 0.0; S(6): 100.0; S(7): 100.0	1.01705	1.00602	0.982328	0.950818	1.09501	1.06635	95.5201	4.52	3	2067.91	-0.988565
sTSATDTHHVELAR	D3Z7R0	BCKDK	0.971933	0.238123	N-Term(iTRAQ8plex); S1(Phospho)	0.998686	S(1): 99.9; T(2): 0.0; S(3): 0.0; T(5): 0.0; T(7): 0.0	0.984801	0.97592	1.02353	0.948191	0.993942	0.95836	205.85	19.04	3	1908.9	-4.8034
dQDDDAETGLtDGEEk	D3Z7R4	SYT1	1.03082	0.842284	N-Term(iTRAQ8plex); T11(Phospho); K16(iTRAQ8plex)	0.999818	T(8): 0.0; T(11): 100.0	0.832581	0.998362	1.18147	0.934758	0.92467	1.24584	357.103	57.43	3	2426.05	-6.6222
dQDDDAETGLtDGEEkEEPk	D3Z7R4	SYT1	1.09241	0.618151	N-Term(iTRAQ8plex); T11(Phospho); K16(iTRAQ8plex); K20(iTRAQ8plex)	0.999989	T(8): 0.0; T(11): 100.0	0.825736	0.948949	1.23712	1.00165	0.951001	1.33747	312.254	52.02	4	3213.5	-3.22032
dQDDDAETGLtDGEEkEEPkEEEk	D3Z7R4	SYT1	1.14213	0.0844134	N-Term(iTRAQ8plex); T11(Phospho); K16(iTRAQ8plex); K20(iTRAQ8plex); K24(iTRAQ8plex)	0.964673	T(8): 3.5; T(11): 96.5	0.940019	1.00873	1.04889	1.04678	1.14514	1.23177	236.359	19.33	4	4032.92	-4.7829
sVDVADNR	D6RDR7	ASB3	0.903802	0.114612	N-Term(iTRAQ8plex); S1(Phospho)	1	S(1): 100.0	0.966081	0.967316	1.07561	0.959207	0.850737	0.909606	187.366	27.91	2	1259.58	-7.30097
aAsALLLR	D6RE47	ISCU	0.936273	0.198402	N-Term(iTRAQ8plex); S3(Phospho)	1	S(3): 100.0	1.05662	0.973373	0.970839	0.994469	0.923061	0.89207	200.832	11.07	2	1198.68	-2.89104
sEsGYGFNVR	D6RE54	#N/A	0.814165	0.12696	N-Term(iTRAQ8plex); S3(Phospho)	0.999997	S(1): 0.0; S(3): 100.0; Y(5): 0.0	1.12922	1.05819	0.811557	0.829111	0.799081	0.813461	255.235	24.5	2	1499.68	-4.44026
tAkDsDDDDDVTVTVDR	D6RFB9	stx1a	1.09629	0.0515364	N-Term(iTRAQ8plex); K3(iTRAQ8plex); S5(Phospho)	1	T(1): 0.0; S(5): 100.0; T(12): 0.0; T(14): 0.0	1.00179	0.959743	1.04668	1.05014	1.12169	1.12603	463.518	70.7	2	2555.19	-2.68049
dsDDDDDVTVTVDR	D6RFB9	stx1a	1.02294	0.809526	N-Term(iTRAQ8plex); S2(Phospho)	1	S(2): 100.0; T(9): 0.0; T(11): 0.0	0.914936	0.963402	1.12942	0.944882	0.985881	1.14601	407.883	75.09	2	1950.81	-1.63465
tAkDsDDDDDVTVTVDRDR	D6RFB9	stx1a	1.11469	0.409142	N-Term(iTRAQ8plex); K3(iTRAQ8plex); S5(Phospho)	0.999248	T(1): 0.1; S(5): 99.9; T(12): 0.0; T(14): 0.0	1.14591	1.00129	0.846405	1.18551	1.21667	0.934766	253.712	29.8	3	2826.32	-3.10402
tTTsEELEDmLESGNPAIFASGIIMDSSISk	D6RFB9	stx1a	0.947014	0.588881	N-Term(iTRAQ8plex); S4(Phospho); M10(Oxidation); K31(iTRAQ8plex)	0.330127	T(1): 1.0; T(2): 33.0; T(3): 33.0; S(4): 33.0; S(13): 0.0; S(21): 0.0; S(27): 0.0; S(28): 0.0; S(30): 0.0	0.903407	1.03134	1.02746	1.08589	0.820967	0.898392	217.626	69.32	3	3977.92	1.92487
gAELGPEPLELsDsGDDAGWEDEDADTEPAHGR	D6RGQ1	PRMT3	0.98001	0.687304	N-Term(iTRAQ8plex); S12(Phospho); S14(Phospho)	0.981157	S(12): 98.4; S(14): 99.8; T(27): 1.9	0.921554	1.04803	1.03735	1.02286	0.945636	0.978319	65.6692	3.94	4	3901.58	-2.16048
kQDsDEMPFGcIk	D6RHT6	TTC3	1.10384	0.0537004	N-Term(iTRAQ8plex); K1(iTRAQ8plex); S4(Phospho); C11(Carbamidomethyl); K13(iTRAQ8plex)	1	S(4): 100.0	0.976909	1.01868	1.0103	1.1	1.04643	1.17158	221.286	14.63	4	2547.25	-9.06483
rNsDSAGPFAVPDHLR	D6RHT6	TTC3	1.04572	0.541864	N-Term(iTRAQ8plex); S3(Phospho)	0.977258	S(3): 97.7; S(5): 2.3	1.04207	0.908904	1.05796	1.14002	0.967342	1.03916	219.657	35.65	3	2123.03	-1.81437
lALLIHNDsLTSLIYGEQSEk	D6RI74	tmem63c	1.00629	0.926771	N-Term(iTRAQ8plex); S9(Phospho); K21(iTRAQ8plex)	0.933041	S(9): 93.3; T(11): 2.2; S(12): 2.2; Y(15): 2.2; S(19): 0.0	0.999536	1.00306	0.986612	0.8983	1.11851	0.991181	115.081	7.27	4	3032.62	-0.484496
sVENLPEcGITHEQR	D6RI80	PI4KB	1.00163	0.965315	N-Term(iTRAQ8plex); S1(Phospho); C8(Carbamidomethyl)	1	S(1): 100.0; T(11): 0.0	1.02105	0.938419	1.04878	1.01861	0.980503	1.01403	257.113	27.77	3	2153	2.29526
qGDNIsDDEDEVR	D6RJ29	Stx4a	1.1087	0.0513995	N-Term(iTRAQ8plex); S6(Phospho)	1	S(6): 100.0	0.94606	0.993722	1.01619	1.02658	1.12117	1.12955	436.018	66.14	2	1875.79	-1.47918
sVSEINsDDELPGk	D6RJK7	TMF1	1.09788	0.128861	N-Term(iTRAQ8plex); S7(Phospho); K14(iTRAQ8plex)	1	S(1): 0.0; S(3): 0.0; S(7): 100.0	1.02652	0.917084	1.06516	1.05297	1.10796	1.14232	263.466	49.56	3	2178.07	-1.79932
eSLkEEDEsDDDNM	E0CX62	PSMA3	1.0758	0.208082	N-Term(iTRAQ8plex); K4(iTRAQ8plex); S9(Phospho)	1	S(2): 0.0; S(9): 100.0	0.954598	0.979196	1.09457	1.05405	1.06372	1.14013	328.636	26.04	2	2343.99	-2.52661
nLsLPFILHEk	P18581	SLC7A2	0.776567	0.0436712	N-Term(iTRAQ8plex); S3(Phospho); K11(iTRAQ8plex)	1	S(3): 100.0	1.04931	1.08818	0.847465	0.794678	0.740575	0.782761	227.316	29.2	3	1999.11	-5.00152
eEDEsDDDNm	E0CX62	PSMA3	0.983308	0.888172	N-Term(iTRAQ8plex); S5(Phospho); M10(Oxidation)	1	S(5): 100.0	0.915362	0.937624	1.19959	0.881221	1.00631	1.11409	158.42	61.13	2	1598.53	-3.54985
eEDEsDDDNM	E0CX62	PSMA3	0.919369	0.515927	N-Term(iTRAQ8plex); S5(Phospho)	1	S(5): 100.0	0.873132	0.972024	1.15944	0.816091	0.876931	1.06931	156.496	44.05	2	1582.53	-4.33058
gSTsSTR	E0CX65	SIRPA	0.736847	0.189813	N-Term(iTRAQ8plex); S4(Phospho)	0.944681	S(2): 1.8; T(3): 1.8; S(4): 94.5; S(5): 1.8; T(6): 0.0	0.917359	1.16104	0.923507	0.916288	0.848473	0.447187	119.294	7.12	2	1079.5	-1.90816
aVAGVMITAsHNR	E0CX81	PGM2L1	0.975269	0.709421	N-Term(iTRAQ8plex); S10(Phospho)	1	T(8): 0.0; S(10): 100.0	1.12358	0.993846	0.910092	0.982754	0.994551	0.975337	424.234	76.89	3	1710.86	-1.72065
aVAGVmITAsHNR	E0CX81	PGM2L1	0.985717	0.643562	N-Term(iTRAQ8plex); M6(Oxidation); S10(Phospho)	1	T(8): 0.0; S(10): 100.0	1.04488	1.00318	0.957046	0.981927	1.01265	0.967602	364.467	60.09	3	1726.86	-1.55228
sPPYTAFLGNLPYDVTEDSIk	Q3TLQ9	EIF4B	0.776618	0.0150689	N-Term(iTRAQ8plex); S1(Phospho); K21(iTRAQ8plex)	0.999604	S(1): 100.0; Y(4): 0.0; T(5): 0.0; Y(13): 0.0; T(16): 0.0; S(19): 0.0	1.0147	1.13014	0.963195	0.760894	0.79641	0.856453	390.165	68.5	3	3015.52	-1.83089
gSAEGsSDEEGkLVIDEPAk	E0CXA0	HDGF	1.02215	0.701142	N-Term(iTRAQ8plex); S6(Phospho); K12(iTRAQ8plex); K20(iTRAQ8plex)	0.961233	S(2): 0.2; S(6): 96.1; S(7): 3.7	1.03363	0.925537	1.04932	0.970644	1.00819	1.09629	135.648	12.4	3	3010.53	-2.84332
gSAEGssDEEGk	E0CXA0	HDGF	0.85128	0.258158	N-Term(iTRAQ8plex); S6(Phospho); S7(Phospho); K12(iTRAQ8plex)	0.999969	S(2): 0.0; S(6): 100.0; S(7): 100.0	0.792992	1.04133	1.17755	0.869196	0.828148	0.866603	93.5349	10.36	3	1920.8	-3.81125
rSsLVITTk	E0CXI4	KCNAB2	1.129	0.0639209	N-Term(iTRAQ8plex); S3(Phospho); K9(iTRAQ8plex)	0.5	S(2): 50.0; S(3): 50.0; T(7): 0.0; T(8): 0.0	0.926726	1.05235	1.02459	1.11494	1.19483	1.08137	167.287	14.23	3	1692.98	-2.62568
sEsLDEEEkLELQR	E0CY19	ARPP21	0.913403	0.31175	N-Term(iTRAQ8plex); S3(Phospho); K9(iTRAQ8plex)	0.999994	S(1): 0.0; S(3): 100.0	1.08877	0.944107	0.951794	0.883609	0.823609	1.01899	264.904	24.08	4	2393.2	-2.78494
sEsLDEEEk	E0CY19	ARPP21	0.889798	0.312674	N-Term(iTRAQ8plex); S3(Phospho); K9(iTRAQ8plex)	0.999637	S(1): 0.0; S(3): 100.0	0.967687	0.906147	1.13792	0.826376	0.827789	1.02569	160.637	14.86	3	1753.83	-3.92169
dGDVtITNDGATILsMmDVDHQIAk	E0CZA1	CCT5	1.13774	0.25837	N-Term(iTRAQ8plex); T5(Phospho); S15(Phospho); M17(Oxidation); K25(iTRAQ8plex)	0.375358	T(5): 50.0; T(7): 50.0; T(12): 18.7; S(15): 81.3	1.1687	0.981391	0.850963	1.17487	1.04014	1.19942	22.5304	5.5	4	3444.59	-1.198
qNsDPTSENPPLPTR	E0CZF8	TNIK	1.02721	0.607181	N-Term(iTRAQ8plex); S3(Phospho)	1	S(3): 100.0; T(6): 0.0; S(7): 0.0; T(14): 0.0	1.04117	0.961121	0.998384	0.947117	1.09437	1.04083	318.206	37.3	3	2036.95	-3.09152
gLsLTETELEELR	E6Y2W9	CCDC136	0.805352	0.115754	N-Term(iTRAQ8plex); S3(Phospho)	1	S(3): 100.0; T(5): 0.0; T(7): 0.0	1.07172	1.08555	0.84948	0.814628	0.699162	0.907702	244.718	16.33	2	1873.95	1.57527
iSNsSEFSAk	E9PUC5	PSD3	0.734276	0.0645224	N-Term(iTRAQ8plex); S4(Phospho); K10(iTRAQ8plex)	0.999839	S(2): 0.0; S(4): 100.0; S(5): 0.0; S(8): 0.0	0.989764	0.934312	1.19396	0.733148	0.650435	0.905912	275.113	34.42	2	1757.89	-2.22684
iGFPSTsPAk	Q9Z0H8	CLIP2	0.777124	0.0173466	N-Term(iTRAQ8plex); S7(Phospho); K10(iTRAQ8plex)	0.49318	S(5): 49.3; T(6): 1.4; S(7): 49.3	1.09496	0.961927	0.934129	0.829927	0.745157	0.749306	107.778	10.12	3	1692.91	-2.04042
vAEQTFIkDDYLETLSsPk	Q8VD37	SGIP1	0.779241	0.0469213	N-Term(iTRAQ8plex); K8(iTRAQ8plex); S17(Phospho); K19(iTRAQ8plex)	0.99998	T(5): 0.0; Y(11): 0.0; T(14): 0.0; S(16): 0.0; S(17): 100.0	0.966483	1.06478	0.963889	0.771238	0.659942	0.902765	278.679	25.12	4	3176.68	-3.82898
eVEDkEsEGEEEDEDEDLSk	E9PUD0	ZRANB2	1.02915	0.618863	N-Term(iTRAQ8plex); K5(iTRAQ8plex); S7(Phospho); K20(iTRAQ8plex)	1	S(7): 100.0; S(19): 0.0	1.00634	0.976932	1.03496	0.982942	0.984207	1.13908	445.298	30.7	3	3332.52	1.4562
yNLDAsEEEDSNk	E9PUD0	ZRANB2	1.0706	0.368782	N-Term(iTRAQ8plex); S6(Phospho); K13(iTRAQ8plex)	1	Y(1): 0.0; S(6): 100.0; S(11): 0.0	0.930242	0.972508	1.12696	1.02543	1.06624	1.15195	333.944	45.41	2	2202	-1.48009
eEsDGEYDEFGR	E9PUD0	ZRANB2	0.950378	0.447513	N-Term(iTRAQ8plex); S3(Phospho)	1	S(3): 100.0; Y(7): 0.0	1.03491	0.964383	1.00912	0.921258	0.876941	1.06093	296.257	38.92	2	1816.72	-2.65194
yNLDAsEEEDSNkk	E9PUD0	ZRANB2	1.0169	0.606922	N-Term(iTRAQ8plex); S6(Phospho); K13(iTRAQ8plex); K14(iTRAQ8plex)	1	Y(1): 0.0; S(6): 100.0; S(11): 0.0	0.977898	1.05213	0.973673	0.9911	1.01529	1.04809	194.465	8.26	4	2634.3	-1.21513
eNVEYIEREEsDGEYDEFGR	E9PUD0	ZRANB2	1.01287	0.85831	N-Term(iTRAQ8plex); S11(Phospho)	0.999933	Y(5): 0.0; S(11): 100.0; Y(15): 0.0	1.08735	0.972688	0.944354	1.04129	1.08733	0.91443	175.32	10.71	3	2849.19	-5.52636
tIsDGTISAAk	E9PUK3	FNBP1L	1.05718	0.533822	N-Term(iTRAQ8plex); S3(Phospho); K11(iTRAQ8plex)	0.494236	T(1): 1.1; S(3): 49.4; T(6): 49.4; S(8): 0.0	1.10895	0.997731	0.895777	0.995309	1.00618	1.17267	103.8	7.8	3	1751.93	-3.33577
hPsSQLAGPGVEGGEGTQkPR	E9PUL5	PRRT2	1.02575	0.79936	N-Term(iTRAQ8plex); S3(Phospho); K19(iTRAQ8plex)	0.5	S(3): 50.0; S(4): 50.0; T(17): 0.0	0.86892	1.0889	1.04881	0.946879	0.976797	1.16038	201.582	21.92	3	2777.41	-4.12337
lAIFGPLccsSLEYSIR	E9PVI4	UNC5C	0.903055	0.0827924	N-Term(iTRAQ8plex); C8(Carbamidomethyl); C9(Carbamidomethyl); S10(Phospho)	0.979148	S(10): 97.9; S(11): 2.1; Y(14): 0.0; S(15): 0.0	0.954417	1.01453	1.02926	0.962665	0.840338	0.904541	261.677	46.32	3	2370.15	-2.68383
aVsEEGNDSAGGAALk	E9PVU7	PDE4D	0.891269	0.170569	N-Term(iTRAQ8plex); S3(Phospho); K16(iTRAQ8plex)	1	S(3): 100.0; S(9): 0.0	1.11822	0.981151	0.90352	0.889765	0.924043	0.862573	261.867	29.8	3	2164.07	-2.42892
dQPAALPLAAEETANLPPsPPPsPASEQTATVEEDLLTASk	P20357	MAP2	0.780119	0.0194428	N-Term(iTRAQ8plex); S19(Phospho); S23(Phospho); K41(iTRAQ8plex)	0.49986	T(13): 0.0; S(19): 100.0; S(23): 50.0; S(26): 50.0; T(29): 0.0; T(31): 0.0; T(38): 0.0; S(40): 0.0	0.941478	1.09665	0.953698	0.795434	0.720013	0.81853	508.871	72.39	4	4922.4	-1.40957
sSsFTLLQSLAIEDSR	E9PX61	#N/A	0.973901	0.624165	N-Term(iTRAQ8plex); S3(Phospho)	0.978112	S(1): 0.0; S(2): 2.1; S(3): 97.8; T(5): 0.0; S(9): 0.0; S(15): 0.0	1.00633	0.991233	0.944105	0.88204	1.03562	0.947239	249.037	52.41	3	2138.07	-0.474885
sLsGTLTELDDk	E9PXE5	DST	0.964308	0.678895	N-Term(iTRAQ8plex); S3(Phospho); K12(iTRAQ8plex)	0.999143	S(1): 0.0; S(3): 99.9; T(5): 0.0; T(7): 0.0	1.01893	1.08031	0.882728	0.858754	1.04474	0.972037	216.616	29.82	3	1967.02	0.0834448
gVSLSNAEGTAsEEIR	E9PXE5	DST	1.14431	0.136993	N-Term(iTRAQ8plex); S12(Phospho)	0.0470247	S(3): 4.7; S(5): 4.7; T(10): 85.9; S(12): 4.7	1.0219	0.981141	1.00332	1.25994	1.18059	0.999685	62.3146	5.5	2	2003.95	-4.19434
sIEDLHR	E9PXE6	FMNL2	0.965857	0.761491	N-Term(iTRAQ8plex); S1(Phospho)	1	S(1): 100.0	1.12358	1.00489	0.869198	1.05105	0.815726	1.02855	171.54	31.08	3	1253.62	-1.96023
asGEMASAQYITAALR	E9PYI8	USP14	1.03594	0.815734	N-Term(iTRAQ8plex); S2(Phospho)	1	S(2): 100.0; S(7): 0.0; Y(10): 0.0; T(12): 0.0	0.88329	1.24773	0.847457	1.03426	1.13795	0.91332	375.709	58.5	3	2023.98	-2.06257
asGEmASAQYITAALR	E9PYI8	USP14	0.951764	0.490847	N-Term(iTRAQ8plex); S2(Phospho); M5(Oxidation)	0.999998	S(2): 100.0; S(7): 0.0; Y(10): 0.0; T(12): 0.0	0.929657	1.00871	1.07007	0.871945	1.04226	0.94911	144.022	10.15	3	2039.97	-2.45592
sNPGSWDHVVGQIR	E9PZA8	SYT7	0.844277	0.0649675	N-Term(iTRAQ8plex); S1(Phospho)	1	S(1): 100.0; S(5): 0.0	0.9803	1.08052	0.939491	0.754023	0.88508	0.89399	230.135	30.25	3	1935.94	-1.32408
wGQTLPtTSSTDEGNPk	E9PZC2	SPTBN4	1.04625	0.530661	N-Term(iTRAQ8plex); T7(Phospho); K17(iTRAQ8plex)	0.998961	T(4): 0.1; T(7): 99.9; T(8): 0.0; S(9): 0.0; S(10): 0.0; T(11): 0.0	0.900496	1.04714	1.05985	1.0499	1.125	0.971678	169.155	24.92	3	2507.23	0.389864
eLGSsVDEVEQLIR	E9PZC2	SPTBN4	0.920489	0.397926	N-Term(iTRAQ8plex); S5(Phospho)	0.977311	S(4): 2.3; S(5): 97.7	1.0295	1.09218	0.876695	1.00847	0.820666	0.930835	138.949	17.94	2	1957.97	-6.79519
wGQTLPtTSStDEGNPk	E9PZC2	SPTBN4	0.939033	0.436826	N-Term(iTRAQ8plex); T7(Phospho); T11(Phospho); K17(iTRAQ8plex)	0.314304	T(4): 0.3; T(7): 94.4; T(8): 5.1; S(9): 33.4; S(10): 33.4; T(11): 33.4	0.984106	0.962994	1.06146	0.815554	0.983944	1.02564	135.25	4.83	3	2587.21	4.63915
eNsDIRAISsEPk	E9PZP2	TRIM66	0.869781	0.0705086	N-Term(iTRAQ8plex); S3(Phospho); S10(Phospho); K13(iTRAQ8plex)	0.995596	S(3): 99.8; S(9): 0.4; S(10): 99.8	1.00607	0.91564	1.08822	0.885925	0.896905	0.835151	118.186	2.08	3	2214.07	-0.529131
sRSEsDLSQPESDEEGYALSGR	E9PZP8	HERC1	1.08095	0.197281	N-Term(iTRAQ8plex); S5(Phospho)	0.493931	S(1): 1.2; S(3): 49.4; S(5): 49.4; S(8): 0.0; S(12): 0.0; Y(17): 0.0; S(20): 0.0	0.937596	0.99795	1.07296	1.01407	1.12303	1.11495	229.384	15.29	3	2783.21	-8.62166
eTAPTSTYSsPAR	Q8K0U4	HSPA12A	0.780881	0.00605341	N-Term(iTRAQ8plex); S10(Phospho)	0.981992	T(2): 0.0; T(5): 0.0; S(6): 0.0; T(7): 0.0; Y(8): 0.0; S(9): 1.8; S(10): 98.2	1.02268	0.973224	1.00625	0.725342	0.763398	0.855583	259.086	31.42	2	1751.81	-2.37206
eEsEEsDEDMGFGLFD	E9Q070	#N/A	0.916471	0.31104	N-Term(iTRAQ8plex); S3(Phospho); S6(Phospho)	1	S(3): 100.0; S(6): 100.0	0.931313	1.04496	1.00637	0.788332	1.00005	0.945116	374.104	61.84	2	2299.82	-0.832063
eEsEEsDEDmGFGLFD	E9Q070	#N/A	0.98008	0.605685	N-Term(iTRAQ8plex); S3(Phospho); S6(Phospho); M10(Oxidation)	1	S(3): 100.0; S(6): 100.0	0.970631	1.03682	0.988554	0.986076	0.924324	1.02593	299.309	64.28	2	2315.81	-2.74206
aEAkEEsEEsDEDMGFGLFD	E9Q070	#N/A	1.02156	0.730012	N-Term(iTRAQ8plex); K4(iTRAQ8plex); S7(Phospho); S10(Phospho)	1	S(7): 100.0; S(10): 100.0	1.03511	1.0858	0.90525	1.06592	1.04003	0.985464	297.44	39.76	3	3003.23	-2.44866
eESEEsDEDMGFGLFD	E9Q070	#N/A	0.994424	0.85484	N-Term(iTRAQ8plex); S6(Phospho)	0.9997	S(3): 0.0; S(6): 100.0	0.951486	1.04815	1.00621	1.00641	0.997243	0.985424	294.303	68.72	2	2219.85	-0.741962
eESEEsDEDmGFGLFD	E9Q070	#N/A	1.04402	0.47143	N-Term(iTRAQ8plex); S6(Phospho); M10(Oxidation)	0.999991	S(3): 0.0; S(6): 100.0	0.953104	1.07046	0.981201	1.088	0.960139	1.08891	290.39	54.45	2	2235.84	-3.26689
aEAkEEsEEsDEDmGFGLFD	E9Q070	#N/A	0.977403	0.841657	N-Term(iTRAQ8plex); K4(iTRAQ8plex); S7(Phospho); S10(Phospho); M14(Oxidation)	1	S(7): 100.0; S(10): 100.0	0.992214	1.14353	0.863301	1.02919	1.06057	0.841511	271.504	48.99	3	3019.22	-3.68273
aEAkEEsEESDEDMGFGLFD	E9Q070	#N/A	1.08669	0.175602	N-Term(iTRAQ8plex); K4(iTRAQ8plex); S7(Phospho)	0.999941	S(7): 100.0; S(10): 0.0	0.901748	1.05555	0.996711	1.07838	1.11075	1.02094	197.244	24.27	3	2923.27	-0.399182
aEAkEESEEsDEDmGFGLFD	E9Q070	#N/A	1.07161	0.555512	N-Term(iTRAQ8plex); K4(iTRAQ8plex); S10(Phospho); M14(Oxidation)	0.997693	S(7): 0.2; S(10): 99.8	1.06443	1.06214	0.874551	1.18651	1.13963	0.889907	117.521	20.86	3	2939.26	-2.55013
vVSSTsEEEEAFTEk	E9Q0A7	OXR1	1.01654	0.747038	N-Term(iTRAQ8plex); S6(Phospho); K15(iTRAQ8plex)	0.964131	S(3): 0.0; S(4): 1.8; T(5): 1.8; S(6): 96.4; T(13): 0.0	1.01069	1.03054	0.942274	1.01647	0.940168	1.07621	319.448	43.17	3	2360.13	-3.12936
rDsETEVEELR	E9Q0A7	OXR1	1.0499	0.0691074	N-Term(iTRAQ8plex); S3(Phospho)	1	S(3): 100.0; T(5): 0.0	1.03216	1.00909	0.985321	1.07248	1.02873	1.07637	296.813	23.76	3	1746.82	-2.06098
dQGNDsASTAPR	E9Q0A7	OXR1	0.724769	0.168979	N-Term(iTRAQ8plex); S6(Phospho)	1	S(6): 100.0; S(8): 0.0; T(9): 0.0	1.0539	0.899963	1.03683	0.693918	0.467312	1.00633	296.094	50.03	2	1602.7	-2.54961
eSLPIELDQLsGR	E9Q0A7	OXR1	0.921232	0.185242	N-Term(iTRAQ8plex); S11(Phospho)	1	S(2): 0.0; S(11): 100.0	1.00971	1.08216	0.930244	0.914864	0.973223	0.895982	235.165	41.87	3	1840.93	-4.58351
gTIEYTVEsR	E9Q0A7	OXR1	0.887743	0.0951655	N-Term(iTRAQ8plex); S9(Phospho)	0.0173372	T(2): 0.0; Y(5): 0.0; T(6): 98.2; S(9): 1.7	1.08766	0.951146	0.931445	0.906551	0.861011	0.869255	169.388	14.52	2	1538.74	-0.473509
vVSStsEEEEAFTEk	E9Q0A7	OXR1	1.07837	0.110769	N-Term(iTRAQ8plex); T5(Phospho); S6(Phospho); K15(iTRAQ8plex)	3.44109e-05	S(3): 100.0; S(4): 100.0; T(5): 0.0; S(6): 0.0; T(13): 0.0	0.987008	1.07371	0.946508	1.07132	1.09803	1.07355	156.549	10.44	3	2440.1	-0.684721
iWFTTsQWDAItREk	E9Q1C1	Vmn2r118	0.878501	0.426351	N-Term(iTRAQ8plex); S6(Phospho); T12(Phospho); K15(iTRAQ8plex)	0.998927	T(4): 0.1; T(5): 0.1; S(6): 99.9; T(12): 100.0	1.14705	1.05579	0.795585	0.895602	0.717457	1.02107	142.524	12.53	4	2650.3	2.31581
aEEVILAEDEtDVEQR	E9Q1R5	CACNA1A	0.64304	0.286537	N-Term(iTRAQ8plex); T11(Phospho)	1	T(11): 100.0	0.668895	0.778164	1.6045	0.633991	0.665347	0.662934	342.56	75.24	2	2230.05	2.83927
kQNLLAsR	E9Q1R5	CACNA1A	0.772709	0.427842	N-Term(iTRAQ8plex); K1(iTRAQ8plex); S7(Phospho)	1	S(7): 100.0	1.35988	1.10286	0.525854	0.863177	0.817796	0.628345	141.254	4.07	3	1617.93	-2.60274
qNLLAsR	E9Q1R5	CACNA1A	0.846514	0.141341	N-Term(iTRAQ8plex); S6(Phospho)	1	S(6): 100.0	1.03026	1.10721	0.862829	0.931827	0.811942	0.796023	99.327	6.07	2	1185.63	-2.58254
eNFsGGTSLWQNI	E9Q1T1	CAMK2D	1.09283	0.271739	N-Term(iTRAQ8plex); S4(Phospho)	0.941715	S(4): 94.2; T(7): 2.9; S(8): 2.9	1.01899	1.06373	0.919966	1.1375	1.16747	0.976471	82.9651	17.48	2	1836.84	-1.61608
qEtVDcLk	E9Q1T1	CAMK2D	#DIV/0!	#DIV/0!	N-Term(iTRAQ8plex); T3(Phospho); C6(Carbamidomethyl); K8(iTRAQ8plex)	1	T(3): 100.0							268.216	31.44	3	1680.85	-1.83183
eEEVPGFYGEsGk	E9Q213	RCBTB2	1.17648	0.0679883	N-Term(iTRAQ8plex); S11(Phospho); K13(iTRAQ8plex)	0.93612	Y(8): 6.4; S(11): 93.6	1.06196	0.899802	1.04688	1.27246	1.10554	1.16159	36.7366	6.61	3	2116	-2.34379
sLsADNFIGIQR	E9Q226	CCNYL1	1.0054	0.93828	N-Term(iTRAQ8plex); S3(Phospho)	0.999998	S(1): 0.0; S(3): 100.0	1.06381	0.983119	0.951478	1.06185	1.06044	0.892297	341.173	34.01	2	1704.86	-2.02831
gHAVsYPASIR	E9Q2T3	TNXB	1.11979	0.274556	N-Term(iTRAQ8plex); S5(Phospho)	0.963961	S(5): 96.4; Y(6): 3.6; S(9): 0.0	0.895143	1.05871	1.05354	1.15432	1.23946	0.973871	96.7621	9.28	3	1541.76	-12.9752
lPEEPSsEDEQQPEk	E9Q3I8	ITSN1	1.0504	0.660395	N-Term(iTRAQ8plex); S7(Phospho); K15(iTRAQ8plex)	0.999432	S(6): 0.1; S(7): 99.9	1.01294	0.994184	0.995492	0.926388	0.964767	1.2628	252.705	18.2	3	2430.15	-2.25911
lPEEPsSEDEQQPEkk	E9Q3I8	ITSN1	0.953317	0.454665	N-Term(iTRAQ8plex); S6(Phospho); K15(iTRAQ8plex); K16(iTRAQ8plex)	0.5	S(6): 50.0; S(7): 50.0	1.01912	0.992883	0.993923	0.881479	0.919277	1.06485	115.231	16.15	4	2862.44	-5.28324
yLTAsQLVPPDNQDTR	E9Q3L2	PI4KA	1.0153	0.881102	N-Term(iTRAQ8plex); S5(Phospho)	0.99924	Y(1): 0.0; T(3): 0.1; S(5): 99.9; T(15): 0.0	1.0693	1.09744	0.832595	0.993434	1.10421	0.947584	219.916	33.01	3	2202.06	-4.69067
sEVIAVEESGPVYDsEDELEESR	E9Q3M9	2010300C	1.02737	0.799327	N-Term(iTRAQ8plex); S15(Phospho)	0.999994	S(1): 0.0; S(9): 0.0; Y(13): 0.0; S(15): 100.0; S(22): 0.0	0.904603	0.952409	1.1549	1.16112	0.945677	0.987563	333.583	51.47	3	2952.31	-2.54607
vFsQENVcDR	E9Q3M9	2010300C	0.899996	0.296619	N-Term(iTRAQ8plex); S3(Phospho); C8(Carbamidomethyl)	1	S(3): 100.0	1.06879	1.0818	0.889807	0.862452	0.847132	1.02676	254.382	11.95	2	1637.73	-2.75446
iYHLPDAEsDEDEDFkEQTR	E9Q3V6	SEPT2	1.04941	0.327384	N-Term(iTRAQ8plex); S9(Phospho); K16(iTRAQ8plex)	1	Y(2): 0.0; S(9): 100.0; T(19): 0.0	1.03711	0.957182	1.00574	1.05113	1.11389	0.983233	499.028	33.08	3	3125.45	-3.16439
iYHLPDAEsDEDEDFk	E9Q3V6	SEPT2	1.0864	0.22679	N-Term(iTRAQ8plex); S9(Phospho); K16(iTRAQ8plex)	1	Y(2): 0.0; S(9): 100.0	0.919017	0.986254	1.102	1.05207	1.06927	1.14574	254.513	27.47	3	2611.2	-4.02899
sSsVGSSSSYPISSAGPR	E9Q3W4	PLEC	1.03189	0.665727	N-Term(iTRAQ8plex); S3(Phospho)	0.492763	S(1): 1.4; S(2): 49.3; S(3): 49.3; S(6): 0.0; S(7): 0.0; S(8): 0.0; S(9): 0.0; Y(10): 0.0; S(13): 0.0; S(14): 0.0	0.901161	0.989133	1.12006	1.02039	0.999772	1.0862	150.317	32.19	2	2096.98	-1.54218
tSRGsEPDDAQLQPPEDDDVNEDTVER	E9Q3X7	RELL2	1.1491	0.119791	N-Term(iTRAQ8plex); S5(Phospho)	0.333333	T(1): 33.3; S(2): 33.3; S(5): 33.3; T(24): 0.0	0.906364	0.998891	1.11754	1.18076	1.07023	1.22249	383.074	48.87	3	3398.48	-1.76534
gsEPDDAQLQPPEDDDVNEDTVER	E9Q3X7	RELL2	1.02338	0.594117	N-Term(iTRAQ8plex); S2(Phospho)	1	S(2): 100.0; T(21): 0.0	0.991928	1.05779	0.957626	0.993615	1.00256	1.08147	352.789	49.11	3	3054.28	-6.2064
qSsMDSEGNFNPQPVDTSNITIPEk	E9Q401	RYR2	0.971486	0.384552	N-Term(iTRAQ8plex); S3(Phospho); K25(iTRAQ8plex)	0.963571	S(2): 3.6; S(3): 96.4; S(6): 0.0; T(17): 0.0; S(18): 0.0; T(21): 0.0	1.03166	0.992815	0.979788	0.9397	0.957552	1.02135	214.802	24.01	3	3423.63	2.4538
aGEEDEGEVDSDsDPETSAk	E9Q411	NBAS	1.05103	0.604806	N-Term(iTRAQ8plex); S13(Phospho); K20(iTRAQ8plex)	0.999381	S(11): 0.1; S(13): 99.9; T(17): 0.0; S(18): 0.0	1.0397	0.844863	1.11507	0.990694	1.13267	1.02934	241.331	47.57	3	2755.19	-0.627219
aGEEDEGEVDsDsDPETSAk	E9Q411	NBAS	1.0042	0.949244	N-Term(iTRAQ8plex); S11(Phospho); S13(Phospho); K20(iTRAQ8plex)	0.954081	S(11): 95.4; S(13): 99.8; T(17): 4.6; S(18): 0.2	0.923764	0.966937	1.10911	0.968613	1.05651	0.987294	163.39	23.55	3	2835.19	10.4478
rGsMPVPYk	E9Q4D5	REM2	0.950512	0.491554	N-Term(iTRAQ8plex); S3(Phospho); K9(iTRAQ8plex)	1	S(3): 100.0; Y(8): 0.0	0.956465	1.02694	1.02323	0.836798	1.04613	0.974905	153.665	13.34	3	1722.91	-4.24348
iIQsSIQsSSVDLGTk	E9Q4T3	Skint5	0.947289	0.611938	N-Term(iTRAQ8plex); S4(Phospho); S8(Phospho); K16(iTRAQ8plex)	0.326568	S(4): 65.9; S(5): 65.9; S(8): 65.9; S(9): 1.1; S(10): 1.1; T(15): 0.2	0.846672	1.16728	0.990218	0.923333	0.923594	0.998893	54.5454	18.81	2	2431.23	-0.151768
lGTsDGEEER	E9Q663	TRMT10A	1.03696	0.822531	N-Term(iTRAQ8plex); S4(Phospho)	0.5	T(3): 50.0; S(4): 50.0	0.767639	1.00448	1.24235	0.942735	0.999607	1.18355	112.86	10.32	2	1476.65	-4.1165
aPPVPGAVSGGsGEVDELFDVk	E9Q6I5	COPE	1.02087	0.726251	N-Term(iTRAQ8plex); S12(Phospho); K22(iTRAQ8plex)	0.980153	S(9): 2.0; S(12): 98.0	0.942965	1.00395	1.09606	1.08788	0.970242	1.04834	268.983	21.92	3	2815.44	0.0337275
yYsDSDDELTVEQR	E9Q6J5	Bod1l	1.13991	0.0853229	N-Term(iTRAQ8plex); S3(Phospho)	0.0292632	Y(1): 0.1; Y(2): 96.9; S(3): 2.9; S(5): 0.1; T(10): 0.0	1.03041	0.978426	0.997342	1.06275	1.25927	1.10477	90.2209	13	2	2103.9	-0.975314
vEQALSEVAsSLQSSAPk	E9Q6P5	TTC7B	0.991531	0.890364	N-Term(iTRAQ8plex); S10(Phospho); K18(iTRAQ8plex)	0.499954	S(6): 0.0; S(10): 50.0; S(11): 50.0; S(14): 0.0; S(15): 0.0	0.972817	1.09566	0.926233	1.01264	1.02185	0.934863	319.664	49.43	3	2519.31	-5.19926
vEQALSEVAssLQSSAPk	E9Q6P5	TTC7B	0.948899	0.459759	N-Term(iTRAQ8plex); S10(Phospho); S11(Phospho); K18(iTRAQ8plex)	0.999587	S(6): 0.0; S(10): 100.0; S(11): 100.0; S(14): 0.0; S(15): 0.0	1.02118	1.08338	0.900515	1.01468	0.912039	0.924803	285.874	48.69	3	2599.28	-4.31999
ecSLsPk	Q9WV69	DMTN	0.78093	0.0453677	N-Term(iTRAQ8plex); C2(Carbamidomethyl); S5(Phospho); K7(iTRAQ8plex)	1	S(3): 0.0; S(5): 100.0	1.1257	0.940203	0.934325	0.810198	0.69588	0.836887	209.102	20.17	3	1508.76	-2.3497
scYNLTNPSDSGRGssLLDR	E9Q6P5	TTC7B	0.969213	0.684464	N-Term(iTRAQ8plex); C2(Carbamidomethyl); S15(Phospho); S16(Phospho)	0.961737	S(1): 0.0; Y(3): 0.0; T(6): 0.0; S(9): 0.1; S(11): 3.7; S(15): 96.2; S(16): 100.0	0.99086	1.03306	0.98119	0.873374	0.935755	1.10346	242.581	18.36	3	2663.14	-1.43265
lPVSSsTSNLHVDR	E9Q6P5	TTC7B	1.00473	0.969302	N-Term(iTRAQ8plex); S6(Phospho)	0.981303	S(4): 0.0; S(5): 1.8; S(6): 98.1; T(7): 0.0; S(8): 0.0	0.891261	1.22744	0.881114	1.02749	0.963752	1.02277	236.449	40.91	3	1895.95	-1.19969
gssLLDR	E9Q6P5	TTC7B	0.883836	0.163985	N-Term(iTRAQ8plex); S2(Phospho); S3(Phospho)	1	S(2): 100.0; S(3): 100.0	1.08355	0.989302	0.930913	0.83062	0.835519	0.988697	180.903	17.61	2	1211.53	-3.49186
vEQALSEVAssLQsSAPk	E9Q6P5	TTC7B	0.945045	0.269373	N-Term(iTRAQ8plex); S10(Phospho); S11(Phospho); S14(Phospho); K18(iTRAQ8plex)	0.950926	S(6): 0.0; S(10): 100.0; S(11): 100.0; S(14): 95.1; S(15): 4.9	0.986076	1.066	0.932508	0.926209	0.97553	0.918829	172.073	36.83	3	2679.25	-1.78465
nLGsINTELQDVQR	E9Q6R3	SEC22B	1.00501	0.93071	N-Term(iTRAQ8plex); S4(Phospho)	1	S(4): 100.0; T(7): 0.0	0.986989	1.06786	0.966638	0.923404	1.06782	1.04539	238.864	38.36	3	1970.98	-1.05937
tTTTYLDNGTHPIQDWAQFEsDSSLFP	E9Q6U0	CBARP	0.709567	0.0711676	N-Term(iTRAQ8plex); S21(Phospho)	0.333333	T(1): 0.0; T(2): 0.0; T(3): 0.0; T(4): 0.0; Y(5): 0.0; T(10): 0.0; S(21): 33.3; S(23): 33.3; S(24): 33.3	0.848321	1.21975	0.933642	0.788007	0.660108	0.681804	119.277	15.35	3	3455.54	-6.55363
sAYQDYDsDsDVPEELkR	E9Q6W3	#N/A	0.970966	0.127748	N-Term(iTRAQ8plex); S8(Phospho); S10(Phospho); K17(iTRAQ8plex)	0.999999	S(1): 0.0; Y(3): 0.0; Y(6): 0.0; S(8): 100.0; S(10): 100.0	1.0115	1.00439	1.0222	1.00656	0.956843	0.98648	337.932	40.52	3	2885.26	-3.50546
qALNEHFQSILQTLEEQVsGER	Q3TCA7	APLP1	0.781013	0.0491326	N-Term(iTRAQ8plex); S19(Phospho)	0.962121	S(9): 0.0; T(13): 3.8; S(19): 96.2	1.05096	1.03968	0.912003	0.652703	0.85177	0.840627	154.228	12.87	3	2940.42	-5.40211
qGDEEsENsVkR	E9Q706	ADCY9	1.02665	0.589927	N-Term(iTRAQ8plex); S6(Phospho); S9(Phospho); K11(iTRAQ8plex)	1	S(6): 100.0; S(9): 100.0	1.07989	0.995077	0.935632	0.998544	1.03011	1.06219	247.709	17.5	3	2145.96	-3.33743
aIEkDscEDIGVEEASELSk	E9Q706	ADCY9	0.750338	0.0686532	N-Term(iTRAQ8plex); K4(iTRAQ8plex); S6(Phospho); C7(Carbamidomethyl); K20(iTRAQ8plex)	1	S(6): 100.0; S(16): 0.0; S(19): 0.0	0.86373	0.954097	1.19548	0.789424	0.756973	0.714603	215.092	7.28	4	3201.6	0.248799
qGDEEsENSVk	E9Q706	ADCY9	1.14588	0.151865	N-Term(iTRAQ8plex); S6(Phospho); K11(iTRAQ8plex)	1	S(6): 100.0; S(9): 0.0	0.955713	0.900073	1.15668	1.13785	1.10949	1.20457	181.47	33.96	3	1909.89	-5.75953
eSEAGtGssEHEDGER	Q8BPN8	DMXL2	0.781401	0.0322732	N-Term(iTRAQ8plex); T6(Phospho); S8(Phospho); S9(Phospho)	1	S(2): 0.0; T(6): 100.0; S(8): 100.0; S(9): 100.0	0.868798	1.08671	1.0532	0.784285	0.795002	0.771723	306.473	33.21	3	2220.76	-2.68626
aSLGsDDSTQAk	E9Q706	ADCY9	1.01024	0.914564	N-Term(iTRAQ8plex); S5(Phospho); K12(iTRAQ8plex)	0.97432	S(2): 2.5; S(5): 97.4; S(8): 0.1; T(9): 0.0	0.959604	1.07622	0.96844	1.03568	0.85989	1.13946	99.9917	8.16	2	1867.93	0.423486
tEsLEGDDESk	E9Q784	ZC3H13	1.09496	0.188743	N-Term(iTRAQ8plex); S3(Phospho); K11(iTRAQ8plex)	0.999464	T(1): 0.1; S(3): 99.9; S(10): 0.0	0.934183	0.974628	1.10102	1.12539	1.03257	1.13768	140.652	25.72	3	1897.88	-2.67673
lFIGGLsFETTDDSLR	E9Q7H5	#N/A	0.984191	0.728789	N-Term(iTRAQ8plex); S7(Phospho)	0.999991	S(7): 100.0; T(10): 0.0; T(11): 0.0; S(14): 0.0	0.971423	1.02535	0.902881	0.992319	0.925108	0.936388	186.58	49.06	3	2155.07	1.14397
hLEEEMsLEk	E9Q7S0	SYNJ1	1.01231	0.845627	N-Term(iTRAQ8plex); S7(Phospho); K10(iTRAQ8plex)	1	S(7): 100.0	1.02631	1.03735	0.939975	1.06821	1.06024	0.912159	181.72	12.01	3	1932.95	-3.61536
sLDSLDkcDMQILEER	E9Q8I9	FRY	0.980715	0.794253	N-Term(iTRAQ8plex); S1(Phospho); K7(iTRAQ8plex); C8(Carbamidomethyl)	0.99998	S(1): 100.0; S(4): 0.0	1.05207	0.977074	0.976321	1.02	1.07081	0.856685	265.323	17.68	3	2640.28	-1.67343
sLDSLDk	E9Q8I9	FRY	1.07737	0.489957	N-Term(iTRAQ8plex); S1(Phospho); K7(iTRAQ8plex)	1	S(1): 100.0; S(4): 0.0	0.909555	0.89736	1.20734	1.10787	1.08193	1.05768	180.712	15.18	2	1465.77	-3.02252
fAsENDLPEWk	O08846	#N/A	0.787207	0.0113164	N-Term(iTRAQ8plex); S3(Phospho); K11(iTRAQ8plex)	1	S(3): 100.0	1.00835	1.02005	0.974918	0.763398	0.723642	0.877192	293.658	31.63	3	2023.99	-4.03146
vLTAFLPDSsVSGTSL	E9Q8I9	FRY	0.897997	0.215552	N-Term(iTRAQ8plex); S10(Phospho)	0.476207	T(3): 0.0; S(9): 1.6; S(10): 47.6; S(12): 1.6; T(14): 1.6; S(15): 47.6	0.98849	1.11499	0.894736	0.950126	0.882689	0.859577	122.642	65.31	2	1978.01	-1.82899
kQEAVQEVsFDEEPGPPR	E9Q8S5	MAST3	1.03865	0.571917	N-Term(iTRAQ8plex); K1(iTRAQ8plex); S9(Phospho)	1	S(9): 100.0	1.08839	0.974951	0.940903	1.08143	0.951294	1.08765	193.045	9.48	3	2730.35	-3.92263
qEAVQEVsFDEEPGPPR	E9Q8S5	MAST3	1.03887	0.504783	N-Term(iTRAQ8plex); S8(Phospho)	1	S(8): 100.0	0.979445	1.05996	0.964885	1.00042	1.12861	0.992021	167.61	4.49	3	2298.08	6.9089
eEsEEEEEDDEDDDEEDEEEEkEk	E9Q8Y1	DEK	1.19662	0.155617	N-Term(iTRAQ8plex); S3(Phospho); K22(iTRAQ8plex); K24(iTRAQ8plex)	1	S(3): 100.0	0.844116	1.00136	1.16638	1.07312	1.2616	1.26934	184.322	4.32	4	3980.63	2.39778
eEsEEEEEDDEDDDEEDEEEEk	E9Q8Y1	DEK	1.14041	0.497742	N-Term(iTRAQ8plex); S3(Phospho); K22(iTRAQ8plex)	1	S(3): 100.0	0.894631	0.967114	1.14692	1.12576	0.852491	1.45287	176.452	62.71	3	3419.26	-4.38823
qGsFSEDVISHk	E9QA63	MACF1	1.02068	0.643759	N-Term(iTRAQ8plex); S3(Phospho); K12(iTRAQ8plex)	0.999783	S(3): 100.0; S(5): 0.0; S(10): 0.0	1.02911	1.00175	0.949281	1.08049	0.990904	0.970358	303.798	31.58	3	2022.01	-4.44632
eDNsEGEEILEEVGGDPEEEDDHHMEFcR	E9QAS4	CHD4	1.0802	0.416713	N-Term(iTRAQ8plex); S4(Phospho); C28(Carbamidomethyl)	1	S(4): 100.0	0.83932	1.04592	1.12475	1.0371	1.12617	1.08813	177.219	10.22	3	3816.51	0.172222
qVNYNDGsQEDR	E9QAS4	CHD4	0.847373	0.374926	N-Term(iTRAQ8plex); S8(Phospho)	1	Y(4): 0.0; S(8): 100.0	1.20635	0.718828	1.08653	0.940757	0.793674	0.817606	167.098	17.85	2	1808.77	-1.67287
sPGSGHVk	Q8CA33	#N/A	0.787325	0.0327304	N-Term(iTRAQ8plex); S1(Phospho); K8(iTRAQ8plex)	0.998858	S(1): 99.9; S(4): 0.1	1.02882	1.05125	0.922838	0.847195	0.835393	0.681675	82.0182	12.41	3	1456.77	-2.47995
sQsFNNQAFHAk	E9QKU6	PPP4R4	1.07226	0.148014	N-Term(iTRAQ8plex); S3(Phospho); K12(iTRAQ8plex)	0.979388	S(1): 2.1; S(3): 97.9	1.04034	1.02814	0.933815	1.03006	1.08404	1.10514	178.207	9.72	3	2067.02	-3.03251
tGPGEDEDGEDTAPESALDTsLDR	E9QLA5	INF2	1.04999	0.396376	N-Term(iTRAQ8plex); S21(Phospho)	0.499996	T(1): 0.0; T(12): 0.0; S(16): 0.0; T(20): 50.0; S(21): 50.0	0.960173	1.10112	0.939447	1.0778	1.03194	1.041	233.693	19.56	3	2861.2	-4.8169
tEADstSEGPEDEAQR	E9QLA5	INF2	1.26937	0.162327	N-Term(iTRAQ8plex); S5(Phospho); T6(Phospho)	0.488064	T(1): 0.2; S(5): 97.6; T(6): 51.1; S(7): 51.1	0.898616	0.91409	1.20117	1.20306	1.10605	1.51661	100.884	9.05	2	2185.84	-4.94165
tEADSTsEGPEDEAQR	E9QLA5	INF2	0.821945	0.0817594	N-Term(iTRAQ8plex); S7(Phospho)	0.049789	T(1): 94.4; S(5): 0.3; T(6): 0.3; S(7): 5.0	1.00778	0.92929	1.07217	0.694231	0.883023	0.89618	63.3948	6.56	3	2105.88	0.816535
dLAPGGGsEGtmLPPR	E9QMD3	ZFHX3	0.938331	0.732453	N-Term(iTRAQ8plex); S8(Phospho); T11(Phospho); M12(Oxidation)	1	S(8): 100.0; T(11): 100.0	0.911087	0.971356	1.12837	1.25093	0.752624	0.821584	76.6707	0.99	3	2034.89	-1.24053
eSEAQDSVSRGsDDSVPVISFk	E9QMX4	RPS6KC1	0.967193	0.540809	N-Term(iTRAQ8plex); S12(Phospho); K22(iTRAQ8plex)	0.998982	S(2): 0.0; S(7): 0.1; S(9): 0.1; S(12): 99.9; S(15): 0.0; S(20): 0.0	1.08037	0.986688	0.932654	0.993822	0.920306	0.987167	203.998	8.59	4	3027.47	-1.59727
sFMNNWEVYk	P47857	PFKM	0.788271	0.0363246	N-Term(iTRAQ8plex); S1(Phospho); K10(iTRAQ8plex)	1	S(1): 100.0; Y(9): 0.0	0.920485	1.09405	0.990321	0.789273	0.70944	0.869931	229.156	27.21	3	2005.97	0.567007
aPSPVVsPTELSk	D3Z5K9	#N/A	0.788719	0.0298023	N-Term(iTRAQ8plex); S7(Phospho); K13(iTRAQ8plex)	1	S(3): 0.0; S(7): 100.0; T(9): 0.0; S(12): 0.0	0.956936	1.05783	0.962002	0.798492	0.68165	0.867691	237.092	51.55	3	2000.09	-2.7814
aDsEASSGPLLDDk	E9QN14	SRGAP3	1.08865	0.182824	N-Term(iTRAQ8plex); S3(Phospho); K14(iTRAQ8plex)	1	S(3): 100.0; S(6): 0.0; S(7): 0.0	0.993774	0.971363	1.03827	1.12688	0.988096	1.15468	191.268	22.14	3	2093.02	-2.61839
rGsGDTSSLIDPDTSLSELR	E9QN52	LRRFIP2	1.02867	0.663148	N-Term(iTRAQ8plex); S3(Phospho)	1	S(3): 100.0; T(6): 0.0; S(7): 0.0; S(8): 0.0; T(14): 0.0; S(15): 0.0; S(17): 0.0	1.00573	1.09305	0.903048	1.07936	1.02095	0.987593	496.032	48.17	3	2490.2	-2.15304
dLDGsYDQLTGHPPGPSk	E9QNK8	kcnip2	0.974383	0.718083	N-Term(iTRAQ8plex); S5(Phospho); K18(iTRAQ8plex)	0.974645	S(5): 97.5; Y(6): 2.5; T(10): 0.0; S(17): 0.0	1.03083	1.094	0.878328	0.9908	0.993472	0.941957	201.321	29.52	3	2572.26	1.89873
kEsLSESR	E9QNK8	kcnip2	1.08171	0.287939	N-Term(iTRAQ8plex); K1(iTRAQ8plex); S3(Phospho)	0.999333	S(3): 99.9; S(5): 0.1; S(7): 0.0	1.11944	0.956558	0.927973	1.03236	1.13666	1.0804	112.179	8.39	3	1623.85	-1.34382
dLEHGPSGtSk	Q3U2V0	SYMPK	0.791859	0.0398239	N-Term(iTRAQ8plex); T9(Phospho); K11(iTRAQ8plex)	0.333333	S(7): 33.3; T(9): 33.3; S(10): 33.3	0.937309	1.08478	0.982591	0.893133	0.778353	0.707796	52.5304	1.26	2	1815.91	-1.54869
aGDsDEESR	D3Z4C3	ZBTB7A	0.792685	0.0478487	N-Term(iTRAQ8plex); S4(Phospho)	1	S(4): 100.0; S(8): 0.0	0.899971	0.970461	1.12766	0.738992	0.840882	0.79667	224.897	23.29	2	1349.55	-2.16089
aASEDMTsDEER	E9QP01	CIC	1.08244	0.388574	N-Term(iTRAQ8plex); S8(Phospho)	0.977335	S(3): 0.1; T(7): 2.2; S(8): 97.7	1.01519	0.975799	1.11566	1.04047	1.04558	1.27673	162.547	18.78	2	1724.69	-2.72101
aASEDmtSDEER	E9QP01	CIC	1.08155	0.450888	N-Term(iTRAQ8plex); M6(Oxidation); T7(Phospho)	0.492891	S(3): 1.4; T(7): 49.3; S(8): 49.3	0.970094	1.02485	1.01129	1.23323	0.903238	1.11493	62.604	4.31	2	1740.7	1.20703
rGDsVDcPPEGR	E9QP85	CBARP	0.885355	0.118719	N-Term(iTRAQ8plex); S4(Phospho); C7(Carbamidomethyl)	1	S(4): 100.0	1.01548	0.998464	0.951645	0.900898	0.953095	0.77161	184.684	19.3	3	1728.76	-3.14214
qHsDPGGAR	E9QP85	CBARP	0.966013	0.733823	N-Term(iTRAQ8plex); S3(Phospho)	1	S(3): 100.0	1.15665	0.965566	0.870299	0.988025	1.01633	0.886449	142.961	16.51	3	1308.6	-1.84509
sSsLDMNR	F6R6F1	REPS1	0.771042	0.134928	N-Term(iTRAQ8plex); S3(Phospho)	0.999761	S(1): 0.0; S(2): 0.0; S(3): 100.0	1.11021	1.03891	0.850222	0.713658	0.643015	0.955945	206.954	9.69	2	1293.58	-3.08931
eEPsPSR	D3YTR7	CAP2	0.794438	0.0468333	N-Term(iTRAQ8plex); S4(Phospho)	0.999519	S(4): 100.0; S(6): 0.0	0.948263	1.00807	1.05145	0.711389	0.751459	0.926654	106.215	4.45	2	1185.54	-2.26065
eDEEEDEDEPTETETsGER	F6R8S6	AKT1S1	1.11707	0.296464	N-Term(iTRAQ8plex); S16(Phospho)	0.973204	T(11): 0.0; T(13): 1.3; T(15): 1.3; S(16): 97.3	0.895367	0.958124	1.18226	1.04523	1.14028	1.20566	355.311	37.44	3	2610	-1.55405
nsLESISSIDR	F6RIN9	SCRIB	1.08688	0.0524588	N-Term(iTRAQ8plex); S2(Phospho)	1	S(2): 100.0; S(5): 0.0; S(7): 0.0; S(8): 0.0	1.01309	0.965139	1.02918	1.04944	1.0825	1.13678	162.848	6.86	2	1604.78	-5.15226
iTIsDP	F6RRH9	DNM1	0.925284	0.249134	N-Term(iTRAQ8plex); S4(Phospho)	0.985611	T(2): 1.4; S(4): 98.6	1.07686	0.975147	0.95265	0.959013	0.846603	0.974544	103.297	27.72	2	1029.52	-1.50728
fsWGAEGQkPGFGYGGR	F6RT34	MBP	0.891298	0.302124	N-Term(iTRAQ8plex); S2(Phospho); K9(iTRAQ8plex)	1	S(2): 100.0; Y(14): 0.0	1.15308	0.991712	0.881941	0.84461	0.996693	0.856422	328.455	25.81	3	2489.21	-3.62776
tEsSEALk	Q9QYR6	MAP1A	0.799073	0.0328767	N-Term(iTRAQ8plex); S3(Phospho); K8(iTRAQ8plex)	0.999805	T(1): 0.0; S(3): 100.0; S(4): 0.0	0.938268	0.962758	1.10867	0.768816	0.767067	0.869083	162.793	16.9	2	1552.8	-3.7485
eQLQPHENGEGNSEt	F6RWM8	ITGAV	0.965326	0.847443	N-Term(iTRAQ8plex); T15(Phospho)	0.967657	S(13): 3.2; T(15): 96.8	0.938744	0.867311	1.20852	1.05319	0.707232	1.14962	70.3023	13.29	2	2052.88	1.32911
gIsALLLNQGNGDk	Q6ZPY3	#N/A	0.800886	0.0146391	N-Term(iTRAQ8plex); S3(Phospho); K14(iTRAQ8plex)	1	S(3): 100.0	1.0062	1.07164	0.919015	0.838752	0.77707	0.784319	288.901	39.87	3	2088.13	1.74627
vWDQSsV	F6SBR5	CIT	1.03685	0.637552	N-Term(iTRAQ8plex); S6(Phospho)	0.99999	S(5): 0.0; S(6): 100.0	1.13692	0.922233	0.94575	1.08393	1.03504	0.996668	122.167	16.49	2	1204.55	-4.40658
sMEDLVNEFDEk	F6SG45	FEZ1	0.858452	0.213805	N-Term(iTRAQ8plex); S1(Phospho); K12(iTRAQ8plex)	1	S(1): 100.0	1.0079	1.15678	0.834151	0.821724	0.85453	0.898102	322.701	42.1	3	2143.99	-6.33137
smEDLVNEFDEk	F6SG45	FEZ1	0.885583	0.144497	N-Term(iTRAQ8plex); S1(Phospho); M2(Oxidation); K12(iTRAQ8plex)	1	S(1): 100.0	0.991288	0.921685	1.09721	0.835292	0.869171	0.961309	203.715	11.41	3	2160	-1.92404
eSQSVLIADGDGsEVsDEEEASFPSEER	F6SLK1	GAK	1.06928	0.480171	N-Term(iTRAQ8plex); S13(Phospho); S16(Phospho)	0.99993	S(2): 0.0; S(4): 0.0; S(13): 100.0; S(16): 100.0; S(22): 0.0; S(25): 0.0	0.972302	0.902038	1.13743	0.981087	1.17435	1.065	153.918	22.25	3	3462.44	1.51761
qVStENDSTLVHR	F6SMY7	MYCBP2	0.978058	0.588028	N-Term(iTRAQ8plex); T4(Phospho)	0.999581	S(3): 0.0; T(4): 100.0; S(8): 0.0; T(9): 0.0	0.952509	1.01442	1.02317	0.916691	0.992568	1.01524	241.315	38.42	3	1869.89	-3.7747
sSsAPNVHINTIEPVNIDDLIR	F6SZ47	BRAF	0.910496	0.217982	N-Term(iTRAQ8plex); S3(Phospho)	0.984041	S(1): 0.0; S(2): 1.6; S(3): 98.4; T(11): 0.0	1.04393	1.05918	0.907456	0.970938	0.928815	0.841357	303.293	35.49	3	2788.42	-0.51856
sSLLLDTVTSIPsSR	Q9QYR6	MAP1A	0.801035	0.0323903	N-Term(iTRAQ8plex); S13(Phospho)	0.967289	S(1): 0.0; S(2): 0.0; T(7): 0.0; T(9): 0.0; S(10): 1.6; S(13): 96.7; S(14): 1.6	1.06414	1.062	0.885604	0.839312	0.774592	0.79861	329.48	56.49	2	1960.02	-4.99115
sGEAAV	P47857	PFKM	0.80199	0.018687	N-Term(iTRAQ8plex); S1(Phospho)	1	S(1): 100.0	0.963964	0.988595	1.05528	0.867208	0.825987	0.719059	210.855	33.46	2	917.426	-3.01782
vNsPESER	Q6PCN3	TTBK1	0.802169	0.0129816	N-Term(iTRAQ8plex); S3(Phospho)	0.99998	S(3): 100.0; S(6): 0.0	0.931028	0.98873	1.08954	0.811686	0.805062	0.797217	113.106	4.57	2	1301.6	-1.67337
sLDEIHPTR	F6TZK4	RIMS1	1.00543	0.964167	N-Term(iTRAQ8plex); S1(Phospho)	1	S(1): 100.0; T(8): 0.0	1.1253	0.985139	0.918402	1.13488	1.08746	0.822929	164.931	16.49	3	1451.72	1.07066
wNsNDFIDAFASPTEVEGVPDPTVmATk	O35954	PITPNM1	0.80331	0.0109377	N-Term(iTRAQ8plex); S3(Phospho); M25(Oxidation); K28(iTRAQ8plex)	1	S(3): 100.0; S(12): 0.0; T(14): 0.0; T(23): 0.0; T(27): 0.0	0.977122	1.06485	0.92782	0.76386	0.820716	0.801085	179.904	15	3	3742.76	-6.47392
ssDsDVSDVSAISR	F6TZK4	RIMS1	1.10444	0.0963697	N-Term(iTRAQ8plex); S2(Phospho); S4(Phospho)	0.039042	S(1): 96.1; S(2): 7.8; S(4): 95.9; S(7): 0.2; S(10): 0.0; S(13): 0.0	0.993551	0.970962	1.0413	1.04207	1.18981	1.08785	107.392	7.97	2	1888.78	-2.47276
lHQVYFDAPscVk	F6VR28	SYP	1.06475	0.319841	N-Term(iTRAQ8plex); S10(Phospho); C11(Carbamidomethyl); K13(iTRAQ8plex)	1	Y(5): 0.0; S(10): 100.0	1.00648	0.988885	1.01207	1.027	1.17949	0.995683	355.042	55.19	3	2252.14	1.31604
sEDSDAELsD	F6VYE2	ZMYM4	0.97207	0.69572	N-Term(iTRAQ8plex); S9(Phospho)	1	S(1): 0.0; S(4): 0.0; S(9): 100.0	0.924099	0.962183	1.12385	0.983033	1.01659	0.926428	123.616	19.39	2	1451.57	-2.81703
gsSDGFIVPPNk	F6WMY5	ADGRL3	0.915452	0.0603399	N-Term(iTRAQ8plex); S2(Phospho); K12(iTRAQ8plex)	0.5	S(2): 50.0; S(3): 50.0	1.05118	1.04386	0.969284	0.929304	0.973223	0.90271	167.77	13.05	3	1905.99	-3.48739
gPAHLVtSL	F6WMY5	ADGRL3	1.02315	0.672209	N-Term(iTRAQ8plex); T7(Phospho)	0.99972	T(7): 100.0; S(8): 0.0	1.06491	1.00861	0.93003	1.00357	0.981437	1.08808	167.287	35.25	2	1278.67	-2.48159
sTESSIGsGk	F6WMY5	ADGRL3	0.869277	0.0646707	N-Term(iTRAQ8plex); S8(Phospho); K10(iTRAQ8plex)	0.99937	S(1): 0.0; T(2): 0.0; S(4): 0.1; S(5): 0.0; S(8): 99.9	0.963425	0.979006	1.06614	0.950285	0.851647	0.813349	114.746	13.46	3	1640.83	-0.950095
sAsQSsLDkLDQELk	F6WNT4	SPAG9	0.860907	0.0912369	N-Term(iTRAQ8plex); S3(Phospho); S6(Phospho); K9(iTRAQ8plex); K15(iTRAQ8plex)	0.499822	S(1): 0.0; S(3): 100.0; S(5): 50.0; S(6): 50.0	1.05061	0.985383	0.969404	0.835755	0.778339	0.973273	255.661	16.79	4	2721.38	-1.53956
sASQsSLDkLDQELk	F6WNT4	SPAG9	1.11228	0.0991688	N-Term(iTRAQ8plex); S5(Phospho); K9(iTRAQ8plex); K15(iTRAQ8plex)	0.02646	S(1): 0.1; S(3): 94.6; S(5): 2.6; S(6): 2.6	0.995894	0.980992	1.08518	1.09174	1.09373	1.22042	199.841	15.93	4	2641.41	-2.40954
eTDYPAGEELSEsGQVDk	F6WNT4	SPAG9	0.990512	0.7704	N-Term(iTRAQ8plex); S13(Phospho); K18(iTRAQ8plex)	0.998105	T(2): 0.0; Y(4): 0.0; S(11): 0.2; S(13): 99.8	1.02692	0.977442	1.00199	0.952929	0.981031	1.04387	131.288	10.24	3	2642.23	-1.10686
nVSTEsGENEEk	F6WNT4	SPAG9	0.960902	0.544858	N-Term(iTRAQ8plex); S6(Phospho); K12(iTRAQ8plex)	0.493631	S(3): 1.3; T(4): 49.4; S(6): 49.4	0.908013	1.05453	1.04458	0.913482	0.943345	1.03272	111.023	24.15	3	2010.93	-6.84169
tGWDTSESELsEGELER	F6XW22	PRPF40B	1.07219	0.262559	N-Term(iTRAQ8plex); S11(Phospho)	0.998889	T(1): 0.0; T(5): 0.0; S(6): 0.1; S(8): 0.1; S(11): 99.9	0.966744	1.07111	0.965373	0.998904	1.14792	1.07321	188.188	10.4	2	2309.01	-0.40281
ssSAENQEGDPGTDk	F6Y765	whsc1	0.964002	0.617515	N-Term(iTRAQ8plex); S2(Phospho); K15(iTRAQ8plex)	0.0230625	S(1): 2.3; S(2): 2.3; S(3): 95.4; T(13): 0.0	0.948282	1.00211	1.12735	1.02732	0.903038	1.0366	210.849	30.36	3	2209.99	-6.25027
xNtLcWAIGSISGAMHEEDEk	F6YA11	XPO1	1.04353	0.406333	X1(F); N-Term(iTRAQ8plex); T3(Phospho); C5(Carbamidomethyl); K21(iTRAQ8plex)	0.483009	T(3): 48.3; S(10): 48.3; S(12): 3.4	1.0067	0.996556	1.00295	1.13939	0.993605	1.00406	66.998	3.66	3	3083.45	1.11822
eDENDAsDDEDDDEk	F6YY19	PAXBP1	1.00803	0.943255	N-Term(iTRAQ8plex); S7(Phospho); K15(iTRAQ8plex)	1	S(7): 100.0	0.901384	0.922744	1.18888	1.02545	0.91525	1.0965	154.715	13.93	3	2428.96	-1.49106
fLESAAADVsDEDEDEDTDGR	F6Z700	STRN	1.01804	0.639116	N-Term(iTRAQ8plex); S10(Phospho)	1	S(4): 0.0; S(10): 100.0; T(18): 0.0	0.924991	1.01401	1.0227	1.0227	1.0197	0.972738	350.985	80.65	2	2670.07	-6.69353
vASIQsEPGQQNVLLQQPLGR	F6ZAB0	UNC80	0.997122	0.961679	N-Term(iTRAQ8plex); S6(Phospho)	0.5	S(3): 50.0; S(6): 50.0	0.997553	1.08518	0.919745	0.938386	1.02428	1.03118	103.345	3.34	3	2646.38	-3.33759
tQtkGEIPNLLPEGsVDEDTk	F6ZFV0	SERPINB2	1.12854	0.391242	N-Term(iTRAQ8plex); T1(Phospho); T3(Phospho); K4(iTRAQ8plex); S15(Phospho); K21(iTRAQ8plex)	0.992086	T(1): 99.7; T(3): 99.7; S(15): 99.7; T(20): 0.8	0.814159	1.06195	1.13406	1.30836	0.992233	1.0965	40.2363	12.99	4	3423.65	-1.48438
sQsLQDQPTR	F7AMS7	MINK1	0.665655	0.0655735	N-Term(iTRAQ8plex); S3(Phospho)	0.999681	S(1): 0.0; S(3): 100.0; T(9): 0.0	1.12754	1.08738	0.738288	0.645419	0.586744	0.733655	177.007	26.13	2	1543.74	-1.69516
sDSVLPASHGHLPQAGsLER	F7AMS7	MINK1	0.979442	0.860326	N-Term(iTRAQ8plex); S17(Phospho)	1	S(1): 0.0; S(3): 0.0; S(8): 0.0; S(17): 100.0	1.02322	1.13509	0.840961	1.09491	0.858666	0.984042	152.511	9.66	4	2442.21	0.431925
gHYEFPVVDDLssGDTk	F7ATU7	#N/A	0.964038	0.565676	N-Term(iTRAQ8plex); S12(Phospho); S13(Phospho); K17(iTRAQ8plex)	0.999744	Y(3): 0.0; S(12): 100.0; S(13): 100.0; T(16): 0.0	0.891712	1.0438	1.07206	0.979503	0.980851	0.939054	370.793	53.82	3	2634.19	-4.17475
gHYEFPVVDDLsSGDTk	F7ATU7	#N/A	0.949615	0.205907	N-Term(iTRAQ8plex); S12(Phospho); K17(iTRAQ8plex)	0.333333	Y(3): 0.0; S(12): 33.3; S(13): 33.3; T(16): 33.3	0.962695	0.994665	1.04977	0.995027	0.925223	0.935362	206.692	25.59	3	2554.23	0.124042
lITTDsDGTYk	F7ATU7	#N/A	1.04178	0.0913391	N-Term(iTRAQ8plex); S6(Phospho); K11(iTRAQ8plex)	0.982684	T(3): 1.7; T(4): 0.0; S(6): 98.3; T(9): 0.0; Y(10): 0.0	0.986371	0.988096	1.03702	1.05476	1.0275	1.05505	176.783	17.7	2	1901.97	-1.94384
lITtDsDGTYk	F7ATU7	#N/A	0.873564	0.231408	N-Term(iTRAQ8plex); T4(Phospho); S6(Phospho); K11(iTRAQ8plex)	0.499806	T(3): 50.0; T(4): 50.0; S(6): 100.0; T(9): 0.0; Y(10): 0.0	1.12743	1.03316	0.835296	0.822932	0.898463	0.895696	167.403	25.06	2	1981.93	-1.81513
tEDGGWEWsDDEFDEESEEGR	F7AVI9	OXSR1	0.997312	0.97492	N-Term(iTRAQ8plex); S9(Phospho)	0.999989	T(1): 0.0; S(9): 100.0; S(17): 0.0	1.00176	1.041	0.959695	0.862289	1.12857	1.00352	194.231	50.33	2	2888.1	0.0134394
lkFsDDEDEEDVVk	F7AYW2	PRRC2B	0.984926	0.575578	N-Term(iTRAQ8plex); K2(iTRAQ8plex); S4(Phospho); K14(iTRAQ8plex)	1	S(4): 100.0	0.995733	0.970225	1.03927	0.972566	0.97181	1.01555	198.84	11.75	4	2660.34	-1.59231
qsLGGFLk	F7BNZ5	BCAS1	0.926148	0.327383	N-Term(iTRAQ8plex); S2(Phospho); K8(iTRAQ8plex)	1	S(2): 100.0	0.950688	0.960666	1.09428	0.851346	0.917248	1.01507	284.744	30.88	3	1537.86	-2.7475
rQsLGGFLk	F7BNZ5	BCAS1	1.04878	0.417243	N-Term(iTRAQ8plex); S3(Phospho); K9(iTRAQ8plex)	1	S(3): 100.0	1.04509	0.99864	0.959721	1.07529	1.11768	0.956994	213.024	10.62	3	1693.96	-1.4404
rMsDAQVQTDPVSIGPVGk	F7BNZ5	BCAS1	0.949124	0.504058	N-Term(iTRAQ8plex); S3(Phospho); K19(iTRAQ8plex)	1	S(3): 100.0; T(9): 0.0; S(13): 0.0	1.07164	1.01967	0.911492	0.932743	1.04565	0.871637	146.995	2.38	4	2673.38	-2.24917
qksEEPSVSLPFLQTALLR	H7BX26	CEP170	0.80384	0.0387109	N-Term(iTRAQ8plex); K2(iTRAQ8plex); S3(Phospho)	1	S(3): 100.0; S(7): 0.0; S(9): 0.0; T(15): 0.0	1.04517	1.07119	0.885052	0.80211	0.854329	0.756209	284.639	35.73	4	2831.55	-0.264014
lQSETsV	F7BWJ0	VANGL1	1.08409	0.215264	N-Term(iTRAQ8plex); S6(Phospho)	0.98086	S(3): 0.0; T(5): 1.9; S(6): 98.1	1.04278	0.902465	1.06344	1.03422	1.10472	1.12276	95.9274	21.1	2	1147.55	-2.30805
xDFtIYNPNLLTASk	F7BWJ0	VANGL1	0.936816	0.642895	X1(H); N-Term(iTRAQ8plex); T4(Phospho); K15(iTRAQ8plex)	0.499203	T(4): 49.9; Y(6): 49.9; T(12): 0.2; S(14): 0.0	0.883012	1.16309	0.956957	1.1251	0.822001	0.866209	67.974	20.79	2	2422.23	-13.6355
xDFtIYNPNLLTASk	F7BWJ0	VANGL1	0.868687	0.132965	X1(S); N-Term(iTRAQ8plex); T4(Phospho); K15(iTRAQ8plex)	0.897344	T(4): 89.7; Y(6): 5.1; T(12): 5.1; S(14): 0.0	1.04008	0.885173	1.08484	0.940174	0.823233	0.851426	56.7842	11.36	2	2372.22	-6.09098
xDFtIyNPNLLTASk	F7BWJ0	VANGL1	0.844195	0.079395	X1(D); N-Term(iTRAQ8plex); T4(Phospho); Y6(Phospho); K15(iTRAQ8plex)	0.830138	T(4): 88.7; Y(6): 88.7; T(12): 16.9; S(14): 5.7	0.932785	1.09293	0.972903	0.935515	0.804139	0.791767	44.9167	12.48	2	2480.2	2.80858
eVDQDDEENsEEDEMDSGTMVR	F7BYZ4	STK4	1.10177	0.298661	N-Term(iTRAQ8plex); S10(Phospho)	0.999879	S(10): 100.0; S(17): 0.0; T(19): 0.0	1.07366	1.07964	0.846684	1.03143	1.11528	1.15859	162.052	27.96	3	2943.13	-0.720136
eVDQDDEENsEEDEmDSGTMVR	F7BYZ4	STK4	1.04303	0.644395	N-Term(iTRAQ8plex); S10(Phospho); M15(Oxidation)	0.976824	S(10): 97.7; S(17): 2.3; T(19): 0.1	1.02901	0.848477	1.13469	1.03865	1.01226	1.09088	104.368	4.7	3	2959.12	-1.80298
sNsWQGNMGGNk	F7CDH3	ADAM22	#DIV/0!	#DIV/0!	N-Term(iTRAQ8plex); S3(Phospho); K12(iTRAQ8plex)	0.999998	S(1): 0.0; S(3): 100.0							325.019	45.93	2	1967.92	-1.39498
sNsWQGNmGGNk	F7CDH3	ADAM22	#DIV/0!	#DIV/0!	N-Term(iTRAQ8plex); S3(Phospho); M8(Oxidation); K12(iTRAQ8plex)	0.999806	S(1): 0.0; S(3): 100.0							271.256	52.08	3	1983.92	-2.30384
sNsWQGNMGGNkk	F7CDH3	ADAM22	#DIV/0!	#DIV/0!	N-Term(iTRAQ8plex); S3(Phospho); K12(iTRAQ8plex); K13(iTRAQ8plex)	0.999719	S(1): 0.0; S(3): 100.0							117.089	3.12	4	2400.22	-4.22185
lWETsI	F7CDH3	ADAM22	#DIV/0!	#DIV/0!	N-Term(iTRAQ8plex); S5(Phospho)	0.978527	T(4): 2.1; S(5): 97.9							102.508	10.83	2	1132.56	-1.01472
sEDYDAGGsQDDEGSHDR	F7CG54	#N/A	0.983053	0.839745	N-Term(iTRAQ8plex); S9(Phospho)	1	S(1): 0.0; Y(4): 0.0; S(9): 100.0; S(15): 0.0	0.985656	0.881537	1.14027	0.947689	0.980239	1.02857	285.684	71.18	3	2323.88	-2.81936
qGGGDHQIHsAsDDEIPR	F7CG54	#N/A	0.935854	0.329497	N-Term(iTRAQ8plex); S10(Phospho); S12(Phospho)	1	S(10): 100.0; S(12): 100.0	0.992134	0.966165	1.08344	0.86235	0.96208	1.02219	167.93	16.99	3	2382.99	-3.22178
sEDYDAGGsQDDEGSHDR	F7CG54	#N/A	0.737712	0.238214	N-Term(iTRAQ8plex); S1(Phospho); S9(Phospho)	0.99711	S(1): 99.7; Y(4): 0.3; S(9): 100.0; S(15): 0.0	0.82291	0.817867	1.38024	0.741246	0.811353	0.67604	120.777	11.43	3	2403.85	-3.47122
tsMGGTQQQFVEGVR	F7CRC6	CTNNB1	0.872075	0.110053	N-Term(iTRAQ8plex); S2(Phospho)	0.5	T(1): 50.0; S(2): 50.0; T(6): 0.0	1.06235	1.04482	0.89825	0.881327	0.92976	0.80986	263.945	55.1	2	2008.94	-1.26184
rTsmGGTQQQFVEGVR	F7CRC6	CTNNB1	0.983747	0.644691	N-Term(iTRAQ8plex); S3(Phospho); M4(Oxidation)	0.5	T(2): 50.0; S(3): 50.0; T(7): 0.0	1.08227	0.983063	0.988856	1.0178	0.997137	0.989614	223.047	63.25	3	2181.04	-2.99968
rTsMGGTQQQFVEGVR	F7CRC6	CTNNB1	1.07253	0.154071	N-Term(iTRAQ8plex); S3(Phospho)	0.5	T(2): 50.0; S(3): 50.0; T(7): 0.0	1.05118	0.971439	0.981537	1.13975	1.03787	1.04443	219.153	30.48	3	2165.05	0.239528
lGSQtP	Q80Y77	APBB1	0.803921	0.0108068	N-Term(iTRAQ8plex); T5(Phospho)	0.987196	S(3): 1.3; T(5): 98.7	1.02748	0.979884	1.00849	0.868073	0.72836	0.82808	120.452	31.81	2	986.485	-1.23815
aGGGAGGsGGSGPSAILR	F7CZ64	CACNG8	0.993157	0.709318	N-Term(iTRAQ8plex); S8(Phospho)	0.999765	S(8): 100.0; S(11): 0.0; S(14): 0.0	1.0486	1.00751	1.00766	1.03173	1.0167	0.994386	480.362	100.59	2	1812.89	-1.8057
aGGGAGGsGGsGPSAILR	F7CZ64	CACNG8	0.982563	0.686387	N-Term(iTRAQ8plex); S8(Phospho); S11(Phospho)	0.999233	S(8): 100.0; S(11): 99.9; S(14): 0.1	1.03107	1.00249	0.981126	0.928122	1.05724	0.976757	390.063	78.53	2	1892.86	-1.03186
eAHcQsR	F7CZ64	CACNG8	0.625707	0.0770074	N-Term(iTRAQ8plex); C4(Carbamidomethyl); S6(Phospho)	1	S(6): 100.0	1.07079	1.18204	0.742583	0.700693	0.721716	0.451838	114.191	8.96	2	1271.55	-1.60182
qSsTADAPEAQHEPGITITEWk	F7DF70	PHKB	0.970036	0.521414	N-Term(iTRAQ8plex); S3(Phospho); K22(iTRAQ8plex)	0.95857	S(2): 2.1; S(3): 95.9; T(4): 2.1; T(17): 0.0; T(19): 0.0	1.06594	0.960603	0.979169	0.989875	0.917246	1.00853	215.957	14.14	4	3084.51	-0.171849
kEEENVDsDDEGELQDLLSQDWR	F8QZ85	Zfp830	0.996237	0.97951	N-Term(iTRAQ8plex); K1(iTRAQ8plex); S8(Phospho)	1	S(8): 100.0; S(19): 0.0	0.984234	1.23564	0.776205	1.05984	0.93696	0.988005	248.591	24.74	3	3437.55	-9.47517
aPLVPHSGsIEk	F8QZ85	Zfp830	0.895429	0.0835634	N-Term(iTRAQ8plex); S9(Phospho); K12(iTRAQ8plex)	0.999395	S(7): 0.1; S(9): 99.9	0.978665	1.04148	0.982489	0.818732	0.957455	0.912463	171.661	31.11	3	1923.05	-1.96615
gPETSsLDLDIQTQLEk	F8SLQ5	PEX5L	0.881636	0.276016	N-Term(iTRAQ8plex); S6(Phospho); K17(iTRAQ8plex)	0.491536	T(4): 1.7; S(5): 49.2; S(6): 49.2; T(13): 0.0	0.971575	1.16408	0.864161	0.874912	0.942596	0.827234	121.256	8.86	3	2562.32	-0.233562
nHsLEEEFER	F8SLQ5	PEX5L	#DIV/0!	#DIV/0!	N-Term(iTRAQ8plex); S3(Phospho)	1	S(3): 100.0							348.898	38.29	3	1673.74	-2.1531
lSsDEDLEIIVDQk	F8SLQ5	PEX5L	#DIV/0!	#DIV/0!	N-Term(iTRAQ8plex); S3(Phospho); K14(iTRAQ8plex)	0.981862	S(2): 1.8; S(3): 98.2							235.825	27.48	3	2292.17	-4.2297
sQPELSTGk	F8SLQ5	PEX5L	#DIV/0!	#DIV/0!	N-Term(iTRAQ8plex); S1(Phospho); K9(iTRAQ8plex)	1	S(1): 100.0; S(6): 0.0; T(7): 0.0							143.745	27.1	3	1634.86	-0.842869
lGAPENSGIsTLER	F8VPU2	FARP1	0.967993	0.573014	N-Term(iTRAQ8plex); S10(Phospho)	0.975569	S(7): 0.0; S(10): 97.6; T(11): 2.4	1.07463	0.994204	0.935025	0.981205	0.906844	1.01967	223.367	13.9	2	1827.9	-8.80827
aGEQQLsEPEDMEMEAGDTDDPPR	F8VPX1	USP7	1.07963	0.19284	N-Term(iTRAQ8plex); S7(Phospho)	1	S(7): 100.0; T(19): 0.0	1.02282	0.968145	1.01596	1.13742	1.12254	0.986418	276.684	45.49	3	3031.24	-1.91544
eAGALDSLPGIPLATsSEDLEk	P47212	GAL	0.804124	0.0487823	N-Term(iTRAQ8plex); S16(Phospho); K22(iTRAQ8plex)	0.333333	S(7): 0.0; T(15): 33.3; S(16): 33.3; S(17): 33.3	1.10098	1.01435	0.886657	0.850241	0.742978	0.820753	131.305	14.14	3	2901.49	-3.30426
aGEQQLsEPEDmEmEAGDTDDPPR	F8VPX1	USP7	1.06549	0.209647	N-Term(iTRAQ8plex); S7(Phospho); M12(Oxidation); M14(Oxidation)	0.999974	S(7): 100.0; T(19): 0.0	0.983748	1.00025	1.02063	0.996432	1.06129	1.14367	133.849	11.32	3	3063.23	-2.02245
rsSYLLAITTER	F8VQ11	ARHGAP23	1.04696	0.493831	N-Term(iTRAQ8plex); S2(Phospho)	0.499904	S(2): 50.0; S(3): 50.0; Y(4): 0.0; T(9): 0.0; T(10): 0.0	1.01851	0.982539	1.00405	1.15892	0.945641	1.04166	220.645	23.84	3	1793.95	1.05637
sFFTDGsLDsWGTSEDADAPSk	F8VQ11	ARHGAP23	1.0037	0.950061	N-Term(iTRAQ8plex); S7(Phospho); S10(Phospho); K22(iTRAQ8plex)	0.332749	S(1): 0.0; T(4): 0.1; S(7): 99.8; S(10): 33.4; T(13): 33.3; S(14): 33.3; S(21): 0.0	1.01336	1.06556	0.922872	1.0103	0.938003	1.06459	190.903	10.98	3	3088.33	-1.78995
aRsDDYLSR	F8VQ11	ARHGAP23	0.9522	0.707734	N-Term(iTRAQ8plex); S3(Phospho)	1	S(3): 100.0; Y(6): 0.0; S(8): 0.0	1.19173	0.900787	0.91139	0.81541	0.993222	1.05169	120.044	9.97	3	1466.69	-2.0352
sFFTDGSLDsWGTSEDADAPSk	F8VQ11	ARHGAP23	0.915977	0.52189	N-Term(iTRAQ8plex); S10(Phospho); K22(iTRAQ8plex)	0.246646	S(1): 0.0; T(4): 1.3; S(7): 24.7; S(10): 24.7; T(13): 24.7; S(14): 24.7; S(21): 0.0	0.83918	1.14308	1.02329	0.906592	1.06365	0.78277	92.8452	15.37	3	3008.34	-7.32831
tAFYNEDDsEEEQR	F8VQ93	PHIP	1.07048	0.172236	N-Term(iTRAQ8plex); S9(Phospho)	1	T(1): 0.0; Y(4): 0.0; S(9): 100.0	0.975757	0.974623	1.04506	0.998606	1.0961	1.11185	253.169	53.8	2	2116.87	0.463938
rQEsGSSLEPPSGLALEDGAHVLR	F8VQF9	TRAPPC10	0.96345	0.594671	N-Term(iTRAQ8plex); S4(Phospho)	0.923967	S(4): 92.4; S(6): 3.8; S(7): 3.8; S(12): 0.0	0.944871	1.12008	0.937837	0.990472	0.980873	0.92169	207.096	20.9	4	2889.43	-3.28197
aHNLQDGQLsDTGDLGEDIASN	F8WGN6	KIF21A	1.01685	0.663662	N-Term(iTRAQ8plex); S10(Phospho)	0.999939	S(10): 100.0; T(12): 0.0; S(21): 0.0	0.995761	0.98961	1.02856	1.00202	1.08779	0.974894	260.97	37.56	3	2654.18	-4.92926
rLsQSDEDVIR	F8WH48	WDR26	0.983612	0.920618	N-Term(iTRAQ8plex); S3(Phospho)	0.999994	S(3): 100.0; S(5): 0.0	1.0829	1.04597	0.870706	0.903191	1.25573	0.791486	193.131	12.93	3	1701.84	-2.4182
lSQsDEDVIR	F8WH48	WDR26	1.02028	0.586727	N-Term(iTRAQ8plex); S4(Phospho)	0.5	S(2): 50.0; S(4): 50.0	1.05732	0.956002	0.992911	1.0436	0.987528	1.03608	144.98	1.28	2	1545.74	-7.24398
aALGLQDsDDEDAAVDIDEQIESMFNSk	F8WHR6	DDX46	0.97547	0.632904	N-Term(iTRAQ8plex); S8(Phospho); K28(iTRAQ8plex)	1	S(8): 100.0; S(23): 0.0; S(27): 0.0	0.904582	1.01309	1.00236	0.992024	0.889674	0.966707	422.987	103.37	3	3714.71	-1.64925
aALGLQDsDDEDAAVDIDEQIESmFNSk	F8WHR6	DDX46	0.836384	0.179379	N-Term(iTRAQ8plex); S8(Phospho); M24(Oxidation); K28(iTRAQ8plex)	0.499963	S(8): 50.0; S(23): 50.0; S(27): 0.0	0.904489	1.13818	0.960745	0.694743	0.890292	0.926976	98.9109	28.55	4	3730.72	2.28577
lAEMYGGNDsDLN	F8WHU6	CDH9	1.04255	0.130042	N-Term(iTRAQ8plex); S10(Phospho)	0.999979	Y(5): 0.0; S(10): 100.0	0.973602	1.02496	1.00674	1.05572	1.06581	1.01164	146.939	48.59	2	1782.75	-2.89568
aLHGAQTsDEER	F8WHU8	SLIRP	0.903262	0.247315	N-Term(iTRAQ8plex); S8(Phospho)	0.979296	T(7): 2.1; S(8): 97.9	0.980985	0.923324	1.14579	0.912841	0.970978	0.871221	200.904	22.8	3	1697.78	-2.74636
sSSSVQLMESSEStNTTIEDEDTk	F8WIS9	CAMK2A	1.00267	0.938035	N-Term(iTRAQ8plex); T14(Phospho); K24(iTRAQ8plex)	0.198494	S(1): 0.0; S(2): 0.0; S(3): 0.0; S(4): 0.0; S(10): 19.8; S(11): 19.8; S(13): 19.8; T(14): 19.8; T(16): 19.8; T(17): 0.8; T(23): 0.0	0.960362	1.04489	1.0105	1.00498	0.972753	1.04607	166.452	47.87	3	3293.52	2.26127
ksSSSVQLMESSESTNTTIEDEDTk	F8WIS9	CAMK2A	1.25066	0.0879178	N-Term(iTRAQ8plex); K1(iTRAQ8plex); S2(Phospho); K25(iTRAQ8plex)	0.32618	S(2): 32.6; S(3): 32.6; S(4): 32.6; S(5): 1.8; S(11): 0.1; S(12): 0.1; S(14): 0.1; T(15): 0.0; T(17): 0.0; T(18): 0.0; T(24): 0.0	0.925765	1.04004	1.04134	1.32106	1.39223	1.04761	117.14	22.88	4	3725.88	18.7435
kSSSSVQLMESSEstNTTIEDEDTk	F8WIS9	CAMK2A	1.17989	0.0502042	N-Term(iTRAQ8plex); K1(iTRAQ8plex); S14(Phospho); T15(Phospho); K25(iTRAQ8plex)	0.0013239	S(2): 8.8; S(3): 8.8; S(4): 8.8; S(5): 55.8; S(11): 55.8; S(12): 55.8; S(14): 5.7; T(15): 0.6; T(17): 0.0; T(18): 0.0; T(24): 0.0	0.931241	0.9526	1.1271	1.14668	1.21399	1.1919	103.355	31.81	4	3805.85	19.0494
tEDGDWEWsDDEMDEk	G1JLS7	STK39	1.03865	0.646095	N-Term(iTRAQ8plex); S9(Phospho); K16(iTRAQ8plex)	1	T(1): 0.0; S(9): 100.0	0.993581	0.988762	1.03452	0.912182	1.0422	1.17909	206.522	40.11	3	2675.07	-7.90275
tEDGDWEWsDDEmDEk	G1JLS7	STK39	1.05601	0.460752	N-Term(iTRAQ8plex); S9(Phospho); M13(Oxidation); K16(iTRAQ8plex)	1	T(1): 0.0; S(9): 100.0	0.988666	0.993099	0.991082	0.923805	1.05657	1.15898	176.543	22.93	3	2691.09	-0.613557
sLPsLEDIDPDVLDSMHSLGcFR	G3FEZ6	BRSK2	0.991534	0.919541	N-Term(iTRAQ8plex); S4(Phospho); C21(Carbamidomethyl)	0.5	S(1): 50.0; S(4): 50.0; S(15): 0.0; S(18): 0.0	0.936384	1.11228	0.966368	1.10929	0.959792	0.920429	360.782	65.77	3	2987.37	-3.54807
sLDIAEAHPQFSk	G3FEZ6	BRSK2	0.854636	0.0866043	N-Term(iTRAQ8plex); S1(Phospho); K13(iTRAQ8plex)	1	S(1): 100.0; S(12): 0.0	1.02856	1.07606	0.87084	0.872808	0.821486	0.84864	265.226	27.4	4	2131.1	-1.44112
tLsFDTSk	G3UW57	RAB11FIP2	0.771691	0.174841	N-Term(iTRAQ8plex); S3(Phospho); K8(iTRAQ8plex)	0.987588	T(1): 1.2; S(3): 98.8; T(6): 0.0; S(7): 0.0	1.09862	1.12248	0.747697	0.761957	0.65316	0.875883	164.451	20.88	2	1586.82	-3.50044
aGGAGGEGsDDDTSLT	G3UY87	STARD10	0.977142	0.714101	N-Term(iTRAQ8plex); S9(Phospho)	1	S(9): 100.0; T(13): 0.0; S(14): 0.0; T(16): 0.0	0.96697	0.930638	1.10843	0.968341	0.949012	1.01997	283.239	80.43	2	1793.73	-2.5055
aGGAGGEGsDDDTsLT	G3UY87	STARD10	0.904428	0.677905	N-Term(iTRAQ8plex); S9(Phospho); S14(Phospho)	0.926396	S(9): 100.0; T(13): 3.7; S(14): 92.6; T(16): 3.7	0.730519	0.875203	1.40799	0.862155	0.834844	1.02868	134.437	44.23	2	1873.71	1.04239
iTLVSsGSGTmGAAk	G3UYU4	FLOT1	1.00329	0.950481	N-Term(iTRAQ8plex); S6(Phospho); M11(Oxidation); K15(iTRAQ8plex)	0.969569	T(2): 0.0; S(5): 2.9; S(6): 97.0; S(8): 0.1; T(10): 0.1	1.07213	0.932613	1.0009	1.0574	1.00234	0.955781	138.757	18.74	3	2084.09	-3.2432
gcVSSPcsPR	D3YZZ4	TSC22D4	0.804481	0.0406565	N-Term(iTRAQ8plex); C2(Carbamidomethyl); C7(Carbamidomethyl); S8(Phospho)	0.999274	S(4): 0.0; S(5): 0.1; S(8): 99.9	1.05806	0.910931	1.03928	0.851497	0.855365	0.713234	112.012	7.59	2	1490.64	-1.71977
nEVHTmLGQsTEEIR	G3UZM8	APOE	1.06253	0.28944	N-Term(iTRAQ8plex); M6(Oxidation); S10(Phospho)	0.977875	T(5): 0.0; S(10): 97.8; T(11): 2.2	1.03621	0.969135	1.06075	1.04915	1.03386	1.17481	187.017	25.78	3	2144	-0.53078
sPDLGEYDPLTQADsDEsEDDLVLNLQQk	B2RPZ7	FAM234B	0.80467	0.00695361	N-Term(iTRAQ8plex); S15(Phospho); S18(Phospho); K29(iTRAQ8plex)	0.861118	S(1): 0.0; Y(7): 0.2; T(11): 13.8; S(15): 93.0; S(18): 93.0	0.990309	1.08779	1.00131	0.873919	0.809131	0.794852	112.261	12.74	4	4002.82	-2.13267
tIQIIGNWGcQsR	G3X918	RASA2	0.950345	0.548225	N-Term(iTRAQ8plex); C10(Carbamidomethyl); S12(Phospho)	1	T(1): 0.0; S(12): 100.0	0.987902	1.08334	0.931307	0.966728	1.04912	0.837609	169.546	22.28	3	1916.93	-2.79946
qHsYDTFVDLQk	G3X9V4	GRIN2B	0.969022	0.524783	N-Term(iTRAQ8plex); S3(Phospho); K12(iTRAQ8plex)	0.983935	S(3): 98.4; Y(4): 1.6; T(6): 0.0	1.04071	1.01217	0.951382	1.00338	1.00926	0.898559	255.327	17.27	3	2169.08	-3.85405
rDsVSGGGPcTNR	G3X9V4	GRIN2B	1.04009	0.590976	N-Term(iTRAQ8plex); S3(Phospho); C10(Carbamidomethyl)	1	S(3): 100.0; S(5): 0.0; T(11): 0.0	1.09571	0.891861	1.02021	0.973459	1.08135	1.07355	169.739	30.46	3	1746.79	-0.27972
lSsIESDV	G3X9V4	GRIN2B	0.910919	0.296738	N-Term(iTRAQ8plex); S3(Phospho)	0.98275	S(2): 1.7; S(3): 98.3; S(6): 0.0	1.13314	0.955352	0.912966	0.951041	0.933366	0.849682	137.38	29.7	2	1233.59	-2.08609
sFTHSDck	G3X9V4	GRIN2B	0.989234	0.801589	N-Term(iTRAQ8plex); S1(Phospho); C7(Carbamidomethyl); K8(iTRAQ8plex)	0.999718	S(1): 100.0; T(3): 0.0; S(5): 0.0	0.98561	1.047	0.972055	0.956612	1.05652	0.959183	115.84	6.4	3	1669.78	-3.51094
lHFsVYDFDR	G3X9Y1	syt3	0.941602	0.305554	N-Term(iTRAQ8plex); S4(Phospho)	0.999996	S(4): 100.0; Y(6): 0.0	1.05229	1.04725	0.924502	0.998067	0.90207	0.947313	186.634	26.31	3	1682.79	-1.31893
gLSEkENsE	G3X9Y1	syt3	1.05676	0.51713	N-Term(iTRAQ8plex); K5(iTRAQ8plex); S8(Phospho)	1	S(3): 0.0; S(8): 100.0	1.10608	0.955144	0.941495	1.09734	1.13647	0.939358	137.673	13.41	3	1680.83	-1.86324
lESHGssEESLQVQEk	G3XA35	VCAN	1.04982	0.556614	N-Term(iTRAQ8plex); S6(Phospho); S7(Phospho); K16(iTRAQ8plex)	0.45471	S(3): 51.4; S(6): 51.4; S(7): 91.2; S(10): 6.1	1.03914	0.862324	1.10971	1.0518	1.00957	1.09983	85.2052	0.41	3	2555.18	-3.22371
sLPAFPTYLPLIR	G5E8Q0	LYST	0.74063	0.33912	N-Term(iTRAQ8plex); S1(Phospho)	1	S(1): 100.0; T(7): 0.0; Y(8): 0.0	1.07453	1.1808	0.68627	1.02926	0.742978	0.4064	169.019	19.03	3	1872.03	-2.03516
eTAEADVAsLNR	G5E8R0	TPM1	0.985451	0.748918	N-Term(iTRAQ8plex); S9(Phospho)	1	T(2): 0.0; S(9): 100.0	1.02266	1.02971	0.951745	0.919053	1.01008	1.03128	168.028	13.67	2	1659.79	2.39077
sLStSGESLYHVLGLDk	G5E8T0	DNAJC5	0.900924	0.56855	N-Term(iTRAQ8plex); T4(Phospho); K17(iTRAQ8plex)	0.01585	S(1): 1.6; S(3): 95.2; T(4): 1.6; S(5): 1.6; S(8): 0.0; Y(10): 0.0	0.885625	1.25304	0.837613	0.953064	1.0091	0.719234	363.301	47.18	3	2494.3	-2.17559
sLSTsGESLyHVLGLDk	G5E8T0	DNAJC5	0.920136	0.541117	N-Term(iTRAQ8plex); S5(Phospho); Y10(Phospho); K17(iTRAQ8plex)	0.311256	S(1): 0.1; S(3): 1.8; T(4): 34.3; S(5): 34.3; S(8): 34.3; Y(10): 95.0	0.909828	1.18914	0.846082	1.00707	0.84505	0.857728	95.8556	28.59	4	2574.26	-3.04661
kLPANISEDAEEGEVsDEDsADEMEDDck	H3BIW6	PLCH2	1.10367	0.0728463	K1(iTRAQ8plex); N-Term(iTRAQ8plex); S16(Phospho); S20(Phospho); C28(Carbamidomethyl); K29(iTRAQ8plex)	1	S(7): 0.0; S(16): 100.0; S(20): 100.0	0.936668	1.02722	1.04345	1.07344	1.16044	1.08524	230.844	60	4	4299.84	-1.01777
lQDSsDPDTGSEEEVSSR	H3BJU7	ARHGEF2	1.06939	0.439744	N-Term(iTRAQ8plex); S5(Phospho)	0.999681	S(4): 0.0; S(5): 100.0; T(9): 0.0; S(11): 0.0; S(16): 0.0; S(17): 0.0	0.895106	0.990681	1.16525	1.04807	1.0872	1.12746	280.813	59.86	2	2321.99	-2.08695
sLPAGDALYLSFNPPQPSR	H3BJU7	ARHGEF2	1.07888	0.423299	N-Term(iTRAQ8plex); S1(Phospho)	0.999998	S(1): 100.0; Y(9): 0.0; S(11): 0.0; S(18): 0.0	1.1381	0.991616	0.87178	1.16668	1.02953	1.04205	189.043	16.96	3	2414.2	-4.43946
lEsFESLR	H3BJU7	ARHGEF2	0.966201	0.560959	N-Term(iTRAQ8plex); S3(Phospho)	1	S(3): 100.0; S(6): 0.0	1.07572	0.947732	0.981827	0.928078	0.9331	1.04253	164.339	8.31	2	1364.67	-3.15501
rTNsSEQER	H3BJZ0	WDR37	0.885879	0.480524	N-Term(iTRAQ8plex); S4(Phospho)	0.999996	T(2): 0.0; S(4): 100.0; S(5): 0.0	1.18372	0.989746	0.813539	0.880803	1.05547	0.709853	199.194	30.74	3	1490.69	-2.62218
nPPPQDyESDDESYEVLDLTEYAR	H3BJZ1	FUNDC1	0.984906	0.779536	N-Term(iTRAQ8plex); Y7(Phospho)	0.97202	Y(7): 97.2; S(9): 2.8; S(13): 0.0; Y(14): 0.0; T(20): 0.0; Y(22): 0.0	0.970563	0.986252	1.05245	1.04022	0.900713	1.02291	290.825	75.34	3	3229.41	1.46599
dEDsLEEDAQR	H3BKC6	NACAD	1.01313	0.854942	N-Term(iTRAQ8plex); S4(Phospho)	1	S(4): 100.0	0.903598	1.00091	1.10754	0.998598	0.97129	1.08171	299.038	23.66	2	1690.71	-3.31836
gVFPVSFVHILsD	H3BKD4	ASAP1	0.856997	0.242194	N-Term(iTRAQ8plex); S12(Phospho)	1	S(6): 0.0; S(12): 100.0	0.931396	1.18477	0.876996	0.851609	0.930849	0.782677	200.727	34.82	2	1800.92	-2.81049
lAsQANIAQVLAELk	H3BKM0	AP2B1	0.942159	0.617011	N-Term(iTRAQ8plex); S3(Phospho); K15(iTRAQ8plex)	1	S(3): 100.0	0.820576	1.1589	1.04273	0.871948	1.01488	0.960566	293.021	16.25	3	2257.28	-0.602921
aEEAAQENAsDYLAIPSENk	H3BKP5	SCN3B	0.977598	0.484903	N-Term(iTRAQ8plex); S10(Phospho); K20(iTRAQ8plex)	1	S(10): 100.0; Y(12): 0.0; S(17): 0.0	0.975172	1.03243	1.0187	1.03337	0.95732	0.967817	346.111	55.55	3	2838.36	-2.35434
iAVDLsDQEEETAGk	H3BKV3	TRMT1	0.95077	0.413717	N-Term(iTRAQ8plex); S6(Phospho); K15(iTRAQ8plex)	1	S(6): 100.0; T(12): 0.0	1.02651	0.925551	1.05585	0.882413	0.969623	1.00779	264.889	45.17	3	2293.13	-3.16662
tcLQtVymLPPAk	H3BLE3	Mroh4	1.15042	0.18879	T1(Phospho); N-Term(iTRAQ8plex); C2(Carbamidomethyl); T5(Phospho); Y7(Phospho); M8(Oxidation); K13(iTRAQ8plex)	1	T(1): 100.0; T(5): 100.0; Y(7): 100.0	1.03882	0.910511	1.05966	0.998122	1.18108	1.2824	82.9688	7.26	3	2386.09	1.98801
gsYGDLGGPIITTQVTIPk	H3BLL4	HNRNPK	0.943068	0.452473	N-Term(iTRAQ8plex); S2(Phospho); K19(iTRAQ8plex)	0.979092	S(2): 97.9; Y(3): 2.1; T(12): 0.0; T(13): 0.0; T(16): 0.0	1.13116	0.926098	0.947676	0.923831	0.921995	0.988035	297.26	32.3	3	2605.38	-11.1108
sEsEEEVLLVSSSR	H3BLR8	NUDT3	0.956457	0.452303	N-Term(iTRAQ8plex); S3(Phospho)	1	S(1): 0.0; S(3): 100.0; S(11): 0.0; S(12): 0.0; S(13): 0.0	0.959026	1.00649	1.04196	0.968504	1.03439	0.873631	240.248	20.13	2	1934.92	-2.95854
gLSAsLPDLDSESWIEVk	J3QNB1	LARP1	0.805444	0.0423563	N-Term(iTRAQ8plex); S5(Phospho); K18(iTRAQ8plex)	0.999645	S(3): 0.0; S(5): 100.0; S(11): 0.0; S(13): 0.0	1.09567	0.998127	0.90913	0.729219	0.842979	0.84649	275.965	36.79	3	2634.34	-5.35629
eTDVAEDDVDsVEEMEVk	H7BWY8	TSR2	0.972631	0.610287	N-Term(iTRAQ8plex); S11(Phospho); K18(iTRAQ8plex)	1	T(2): 0.0; S(11): 100.0	1.01563	1.03785	0.940964	0.948916	0.915381	1.04819	237.212	59.65	3	2727.24	-2.41701
aAGGAAsPGPGGGAR	Q8R554	OTUD7A	0.805597	0.00156925	N-Term(iTRAQ8plex); S7(Phospho)	1	S(7): 100.0	1.01998	1.0012	0.975019	0.846813	0.792669	0.774248	153.531	12.08	3	1537.74	0.55997
hDDGTQsDSENAGAHR	H7BX26	CEP170	0.933193	0.12796	N-Term(iTRAQ8plex); S7(Phospho)	0.985745	T(5): 1.4; S(7): 98.6; S(9): 0.0	0.959918	1.02528	0.971977	0.864451	0.95336	0.941799	283.674	41.38	4	2080.86	-1.24486
qGsFTIDkPSSNIPIELIPHINk	H7BX26	CEP170	0.854785	0.0696746	N-Term(iTRAQ8plex); S3(Phospho); K8(iTRAQ8plex); K23(iTRAQ8plex)	0.999863	S(3): 100.0; T(5): 0.0; S(10): 0.0; S(11): 0.0	1.08867	1.02282	0.890555	0.865311	0.864967	0.835827	178.676	3.84	4	3540.95	-2.44452
aFsEDEALAQQDSk	H7BX46	ARHGAP39	0.883601	0.0579057	N-Term(iTRAQ8plex); S3(Phospho); K14(iTRAQ8plex)	1	S(3): 100.0; S(13): 0.0	1.01319	1.05241	0.926179	0.843448	0.875917	0.924172	335.618	42.34	3	2227.06	-5.0807
kPSsETDIENWASk	H7BX46	ARHGAP39	0.872651	0.14841	N-Term(iTRAQ8plex); K1(iTRAQ8plex); S4(Phospho); K14(iTRAQ8plex)	0.0291791	S(3): 97.0; S(4): 2.9; T(6): 0.1; S(13): 0.0	1.09595	0.963398	0.945153	0.770166	0.905317	0.946398	163.43	17.16	4	2584.32	-9.21719
rQsIPEEFk	H7BX90	GRIP1	0.997119	0.929415	N-Term(iTRAQ8plex); S3(Phospho); K9(iTRAQ8plex)	1	S(3): 100.0	1.00616	1.04642	0.947814	1.01594	0.996973	0.978841	253.962	18.5	3	1821.96	-4.10522
dLEFcstEEEkETDR	I3PQW3	LARP7	0.989353	0.860608	N-Term(iTRAQ8plex); C5(Carbamidomethyl); S6(Phospho); T7(Phospho); K11(iTRAQ8plex)	0.999999	S(6): 100.0; T(7): 100.0; T(13): 0.0	1.08496	0.960551	0.959521	0.962984	0.942226	1.06783	114.841	0.69	3	2656.11	-10.7115
yLTDQSSLAsDAESVNLQSMSQEAFER	I7HJS5	MPDZ	0.857999	0.343564	N-Term(iTRAQ8plex); S10(Phospho)	0.328968	Y(1): 0.0; T(3): 0.0; S(6): 1.3; S(7): 32.9; S(10): 32.9; S(14): 32.9; S(19): 0.0; S(21): 0.0	0.904718	1.2562	0.834786	0.897713	0.846292	0.826304	163.827	2.81	4	3390.54	0.415105
sNSSYLGSDEMGsGDELPcDMR	I7HPV9	PREX1	0.977114	0.773925	N-Term(iTRAQ8plex); S13(Phospho); C19(Carbamidomethyl)	0.941436	S(1): 0.0; S(3): 0.0; S(4): 0.0; Y(5): 0.0; S(8): 5.9; S(13): 94.1	1.00294	1.09184	0.907198	1.05964	0.881122	0.992519	110.426	4.59	3	2791.12	-1.59132
wGsNELPAEEGk	J3KMM5	#N/A	0.982554	0.480291	N-Term(iTRAQ8plex); S3(Phospho); K12(iTRAQ8plex)	1	S(3): 100.0	1.03771	0.988611	0.967046	0.965514	0.992982	0.982645	240.656	31.84	3	2004.98	-3.15476
iGIVGGcQEyTGAPYFAGISALk	J3QN06	NAXD	0.584698	0.221227	N-Term(iTRAQ8plex); C7(Carbamidomethyl); Y10(Phospho); K23(iTRAQ8plex)	0.499745	Y(10): 50.0; T(11): 50.0; Y(15): 0.1; S(20): 0.0	1.33811	1.15674	0.454241	0.513414	0.738751	0.472164	200.893	26.4	3	3060.56	-4.75982
aEPHsEDDSR	Q8K070	SAMD14	0.809185	0.0260382	N-Term(iTRAQ8plex); S5(Phospho)	1	S(5): 100.0; S(9): 0.0	1.02879	0.931635	1.09209	0.783296	0.885354	0.801403	112.191	9.89	2	1526.64	-0.550927
nTFTAWsEEDsDYEIDDR	J3QNB1	LARP1	0.922363	0.293426	N-Term(iTRAQ8plex); S7(Phospho); S11(Phospho)	0.958125	T(2): 0.0; T(4): 0.0; S(7): 99.8; S(11): 96.0; Y(13): 4.2	0.91315	1.08296	1.00952	0.84332	0.947657	0.981305	122.69	14.17	2	2657.04	4.48876
gASSSsGVVVQVR	J3QP43	STUM	1.12209	0.0635702	N-Term(iTRAQ8plex); S6(Phospho)	0.493164	S(3): 0.0; S(4): 1.4; S(5): 49.3; S(6): 49.3	0.971033	0.991351	1.04906	1.10311	1.06796	1.20805	204.07	17.23	2	1616.83	-3.01382
gAsSsSGVVVQVR	J3QP43	STUM	0.995236	0.942953	N-Term(iTRAQ8plex); S3(Phospho); S5(Phospho)	0.198661	S(3): 40.4; S(4): 40.4; S(5): 59.6; S(6): 59.6	1.08026	0.884963	1.04343	0.965982	0.997845	1.0305	162.608	8.5	2	1696.8	1.50345
aLsLPETLTSk	J3QPJ0	UNC79	0.864687	0.16788	N-Term(iTRAQ8plex); S3(Phospho); K11(iTRAQ8plex)	1	S(3): 100.0; T(7): 0.0; T(9): 0.0; S(10): 0.0	0.989582	1.07942	0.934037	0.849575	0.755725	0.991384	157.785	17.39	3	1848.03	-2.45083
lsPLPSLMVVTPLAQIk	B1AR76	BCAS3	0.809468	0.0463667	N-Term(iTRAQ8plex); S2(Phospho); K17(iTRAQ8plex)	0.99908	S(2): 99.9; S(6): 0.1; T(11): 0.0	1.02354	1.08946	0.888358	0.858194	0.751734	0.819569	108.123	9.18	3	2495.45	-0.61991
cPsPTMSLPSSWk	Q3URF1	SYNPO	0.809579	0.00304549	N-Term(iTRAQ8plex); C1(Carbamidomethyl); S3(Phospho); K13(iTRAQ8plex)	0.967471	S(3): 96.7; T(5): 3.1; S(7): 0.1; S(10): 0.0; S(11): 0.0	1.00111	0.993533	1.0116	0.850546	0.829302	0.75394	133.224	17.2	3	2166.05	-2.68175
eGSIGGsGGsGGGGGGGLkPSITk	J3QQ18	SYNGAP1	1.07359	0.211295	N-Term(iTRAQ8plex); S7(Phospho); S10(Phospho); K19(iTRAQ8plex); K24(iTRAQ8plex)	1	S(3): 0.0; S(7): 100.0; S(10): 100.0; S(21): 0.0; T(23): 0.0	1.03616	0.972982	0.99603	0.999126	1.15817	1.06904	211.022	25.11	4	3046.52	-5.46478
gPETsSLDLVDIQTQLEk	D3YYH0	PEX5L	0.809713	0.0421704	N-Term(iTRAQ8plex); S5(Phospho); K18(iTRAQ8plex)	0.492673	T(4): 1.5; S(5): 49.3; S(6): 49.3; T(14): 0.0	1.06863	1.02943	0.903461	0.890922	0.783576	0.755873	191.719	14.52	3	2661.38	-0.95859
lSQGsGSSITAAGmR	J3QQ18	SYNGAP1	1.0813	0.257267	N-Term(iTRAQ8plex); S5(Phospho); M14(Oxidation)	0.0387267	S(2): 96.1; S(5): 3.9; S(7): 0.0; S(8): 0.0; T(10): 0.0	1.10107	0.889312	1.01717	1.07775	1.09306	1.08125	154.736	29.65	3	1822.86	-2.88813
kPDQtLDEDDPGAAPLk	K3W4Q8	BSG	1.01625	0.838716	N-Term(iTRAQ8plex); K1(iTRAQ8plex); T5(Phospho); K17(iTRAQ8plex)	1	T(5): 100.0	0.927888	1.09477	0.981898	1.04584	1.0987	0.908842	160.423	1.33	4	2802.47	-1.3494
mTAsAASELILSk	K4DI76	CADPS	1.01076	0.667313	N-Term(iTRAQ8plex); S4(Phospho); K13(iTRAQ8plex)	0.986965	T(2): 1.3; S(4): 98.7; S(7): 0.0; S(12): 0.0	1.02556	0.976542	0.988812	1.03563	0.974398	1.01307	260.621	49.38	3	2010.07	-4.1634
aNsLGDLYAQk	Q6P1D6	TIAM1	0.810347	0.0458268	N-Term(iTRAQ8plex); S3(Phospho); K11(iTRAQ8plex)	1	S(3): 100.0; Y(8): 0.0	1.10085	0.977894	0.952975	0.733954	0.903471	0.819316	234.786	37.54	3	1867.97	-3.33822
lTVEEAtASVSEGGGLQGISMkDSDEEDEEDD	K4DI76	CADPS	0.989095	0.833804	N-Term(iTRAQ8plex); T7(Phospho); K22(iTRAQ8plex)	0.998416	T(2): 0.0; T(7): 99.8; S(9): 0.2; S(11): 0.0; S(20): 0.0; S(24): 0.0	0.979972	1.09481	0.959442	1.04061	1.00751	0.953008	214.195	42.95	4	4030.77	-5.32164
lTVEEAtASVSEGGGLQGISmkDSDEEDEEDD	K4DI76	CADPS	0.978495	0.645929	N-Term(iTRAQ8plex); T7(Phospho); M21(Oxidation); K22(iTRAQ8plex)	0.951759	T(2): 0.0; T(7): 95.2; S(9): 4.8; S(11): 0.0; S(20): 0.0; S(24): 0.0	0.977628	1.06951	0.9616	1.03639	0.956922	0.95072	207.973	28.83	4	4046.78	-1.3292
aAQGPAGsPDkGk	Q9QWI6	SRCIN1	0.81162	0.00978603	N-Term(iTRAQ8plex); S8(Phospho); K11(iTRAQ8plex); K13(iTRAQ8plex)	1	S(8): 100.0	1.03838	0.946675	1.02229	0.805292	0.767418	0.868113	113.275	8.95	3	2176.19	-0.842447
sLPEIDGLSk	K4DI76	CADPS	#DIV/0!	#DIV/0!	N-Term(iTRAQ8plex); S1(Phospho); K10(iTRAQ8plex)	1	S(1): 100.0; S(9): 0.0							246.608	31.74	3	1746.94	-4.29627
lFTEStGVLALEDk	K4DI76	CADPS	#DIV/0!	#DIV/0!	N-Term(iTRAQ8plex); T6(Phospho); K14(iTRAQ8plex)	0.977748	T(3): 0.1; S(5): 2.2; T(6): 97.8							232.871	33.7	3	2211.17	-3.72922
sGsLGSAR	F6RXE7	DENND4B	0.811918	0.0150289	N-Term(iTRAQ8plex); S3(Phospho)	0.971352	S(1): 2.9; S(3): 97.1; S(6): 0.0	1.09034	0.9697	0.94069	0.820315	0.811408	0.804626	114.564	11.98	2	1118.55	-2.11237
nLHQsGFsLSGAQIDDNIPR	O08553	DPYSL2	1.01295	0.732237	N-Term(iTRAQ8plex); S5(Phospho); S8(Phospho)	0.996772	S(5): 100.0; S(8): 99.7; S(10): 0.3	1.0281	1.02815	0.947736	1.05045	0.971516	1.02092	127.833	7.44	3	2633.2	-3.49178
aNITsLG	O08553	DPYSL2	0.91789	0.214651	N-Term(iTRAQ8plex); S5(Phospho)	0.970532	T(4): 2.9; S(5): 97.1	1.09949	0.971745	0.959403	0.873403	0.917905	0.990484	60.9351	26.04	2	1059.54	-1.53204
fTQSYDYLtDEEER	O08576	RUNDC3A	1.08635	0.151729	N-Term(iTRAQ8plex); T9(Phospho)	0.999995	T(2): 0.0; S(4): 0.0; Y(5): 0.0; Y(7): 0.0; T(9): 100.0	0.992607	1.00377	1.00834	1.05325	1.18421	1.02671	234.852	33.45	2	2179.94	-0.0682781
qQLsAEELDAQLDAYNAR	O08583	ALYREF	0.984486	0.889961	N-Term(iTRAQ8plex); S4(Phospho)	1	S(4): 100.0; Y(15): 0.0	0.935115	1.17188	0.893777	1.10406	0.93293	0.917232	207.426	34.18	3	2419.14	-2.37947
aAQAsLNALNDPIAVEQALQEk	O08614	UTRN	0.992786	0.942882	N-Term(iTRAQ8plex); S5(Phospho); K22(iTRAQ8plex)	1	S(5): 100.0	0.952403	1.06575	0.986853	1.17146	0.914163	0.897702	219.602	19.77	3	2982.57	-1.47088
eDsDGGTGGPAR	Q9D6E4	TTC9B	0.813745	0.0300833	N-Term(iTRAQ8plex); S3(Phospho)	0.999989	S(3): 100.0; T(7): 0.0	1.06546	0.927981	1.05657	0.833021	0.761476	0.887434	248.499	38.25	2	1502.64	-3.25387
tVIGcsGFHGDcLTLtk	O09061	PSMB1	0.902667	0.314106	T1(Phospho); N-Term(iTRAQ8plex); C5(Carbamidomethyl); S6(Phospho); C12(Carbamidomethyl); T16(Phospho); K17(iTRAQ8plex)	0.491786	T(1): 98.4; S(6): 50.8; T(14): 50.8; T(16): 100.0	1.10363	0.902983	1.00037	0.998978	0.787993	0.927339	81.4676	20.29	2	2714.21	3.35298
sLGsEEINPVHTDNFQER	O35188	CX3CL1	1.02086	0.644608	N-Term(iTRAQ8plex); S4(Phospho)	0.999994	S(1): 0.0; S(4): 100.0; T(12): 0.0	1.05428	0.986523	0.96415	1.02314	0.966773	1.07772	328.454	43.15	3	2456.13	-3.11836
gGGSGGGDEsEGEEVDED	O35295	PURB	0.972787	0.822316	N-Term(iTRAQ8plex); S10(Phospho)	1	S(4): 0.0; S(10): 100.0	0.91633	0.99068	1.09929	0.828218	0.928847	1.16742	375.674	114.49	2	2065.76	-1.53224
rGGGsGGGDESEGEEVDED	O35295	PURB	1.07714	0.275926	N-Term(iTRAQ8plex); S5(Phospho)	1	S(5): 100.0; S(11): 0.0	1.06784	0.911014	1.02951	1.01194	1.08078	1.1477	337.707	57.8	2	2221.86	-1.55508
rGGGsGGGDEsEGEEVDED	O35295	PURB	1.04714	0.509103	N-Term(iTRAQ8plex); S5(Phospho); S11(Phospho)	1	S(5): 100.0; S(11): 100.0	0.941956	0.930826	1.12041	1.06356	1.0026	1.06813	324.791	52.65	2	2301.83	-1.61685
gGGsGGGDEsEGEEVDED	O35295	PURB	0.835914	0.407051	N-Term(iTRAQ8plex); S4(Phospho); S10(Phospho)	1	S(4): 100.0; S(10): 100.0	0.816848	0.916677	1.19913	0.629228	0.755236	1.06699	211.894	48.69	2	2145.73	-1.03046
sVDsGN	O35326	SRSF5	0.971607	0.817229	N-Term(iTRAQ8plex); S4(Phospho)	1	S(1): 0.0; S(4): 100.0	0.817119	0.983344	1.21319	0.991361	0.986873	0.949855	116.477	15.81	2	962.412	-1.18898
vADPDHDHTGFLtEyVATR	O35558	#N/A	1.08089	0.17965	N-Term(iTRAQ8plex); T13(Phospho); Y15(Phospho)	0.499999	T(9): 0.0; T(13): 100.0; Y(15): 50.0; T(18): 50.0	1.00852	1.05095	0.942519	1.0755	1.15128	1.01805	274.425	31.92	3	2608.14	-2.33793
vADPDHDHTGFLtEYVATR	O35558	#N/A	1.11279	0.15179	N-Term(iTRAQ8plex); T13(Phospho)	1.24295e-05	T(9): 0.0; T(13): 0.0; Y(15): 50.0; T(18): 50.0	0.954162	0.950347	1.10571	1.09085	1.19225	1.06665	214.94	26.64	3	2528.17	-4.38267
aDALQAGAsQFETSAAk	O35619	VAMP2	1.02811	0.539426	N-Term(iTRAQ8plex); S9(Phospho); K17(iTRAQ8plex)	1	S(9): 100.0; T(13): 0.0; S(14): 0.0	1.0596	0.990879	0.923117	1.02829	1.03594	0.992932	353.231	60.86	3	2354.19	0.379708
dQkLsELDDR	O35619	VAMP2	1.02716	0.838498	N-Term(iTRAQ8plex); K3(iTRAQ8plex); S5(Phospho)	1	S(5): 100.0	1.08127	1.07622	0.841806	0.952124	1.21875	0.909875	209.452	2.65	3	1906.97	-1.95428
gGAPLPPSGsk	O35633	SLC32A1	1.06485	0.210724	N-Term(iTRAQ8plex); S10(Phospho); K11(iTRAQ8plex)	1	S(8): 0.0; S(10): 100.0	1.00362	0.936062	1.06226	1.04602	1.03756	1.11305	411.567	31.11	3	1655.89	-2.12033
gGAPLPPSGskDQAVGAGGEFGGHDkPk	O35633	SLC32A1	1.13189	0.0547442	N-Term(iTRAQ8plex); S10(Phospho); K11(iTRAQ8plex); K26(iTRAQ8plex); K28(iTRAQ8plex)	0.977827	S(8): 2.2; S(10): 97.8	1.00756	0.978621	1.03353	1.15547	1.05148	1.21105	225.486	15.51	5	3915.08	-1.93207
qEsDPEDDDVkkPALQSSVVATSk	O35691	PNN	1.20813	0.0773081	N-Term(iTRAQ8plex); S3(Phospho); K11(iTRAQ8plex); K12(iTRAQ8plex); K24(iTRAQ8plex)	1	S(3): 100.0; S(17): 0.0; S(18): 0.0; T(22): 0.0; S(23): 0.0	1.07683	0.950051	0.94565	1.34231	1.1626	1.0863	195.016	32.8	4	3870.05	0.305251
gFsDSGGGPPAk	O35691	PNN	1.01248	0.869621	N-Term(iTRAQ8plex); S3(Phospho); K12(iTRAQ8plex)	0.999999	S(3): 100.0; S(5): 0.0	1.05035	1.0005	0.953608	1.09294	1.0656	0.883413	191.306	32.78	3	1764.87	-1.89672
qEsDPEDDDVk	O35691	PNN	1.14231	0.253788	N-Term(iTRAQ8plex); S3(Phospho); K11(iTRAQ8plex)	1	S(3): 100.0	1.02077	0.860019	1.12447	1.05462	1.08624	1.29209	184.568	11.88	3	1964.89	-2.31691
eAGIVHsDAEk	O35691	PNN	1.01405	0.913031	N-Term(iTRAQ8plex); S7(Phospho); K11(iTRAQ8plex)	1	S(7): 100.0	0.961357	0.861967	1.17174	0.901415	0.970906	1.16483	167.088	24.62	2	1843.93	-5.00015
vDIITEEMPENALPsDEDDkDPNDPYR	O54774	AP3D1	0.992845	0.844325	N-Term(iTRAQ8plex); S15(Phospho); K20(iTRAQ8plex)	1	T(5): 0.0; S(15): 100.0; Y(26): 0.0	0.985023	1.05115	0.960693	1.00496	0.950996	1.01947	394.166	49.07	3	3805.77	2.34762
hSSLPTEsDEDIAPAQR	O54774	AP3D1	1.0621	0.10773	N-Term(iTRAQ8plex); S8(Phospho)	1	S(2): 0.0; S(3): 0.0; T(6): 0.0; S(8): 100.0	0.997188	0.937373	1.0332	1.04024	1.07101	1.04081	300.102	67.41	3	2237.03	-2.00011
vDIITEEmPENALPsDEDDkDPNDPYR	O54774	AP3D1	0.985926	0.662647	N-Term(iTRAQ8plex); M8(Oxidation); S15(Phospho); K20(iTRAQ8plex)	1	T(5): 0.0; S(15): 100.0; Y(26): 0.0	0.961758	1.05635	1.00228	1.00759	1.00256	0.967731	275.168	20.86	3	3821.75	-1.09086
hsSLPTEsDEDIAPAQR	O54774	AP3D1	1.06163	0.259446	N-Term(iTRAQ8plex); S2(Phospho); S8(Phospho)	0.49997	S(2): 50.0; S(3): 50.0; T(6): 0.0; S(8): 100.0	1.00611	0.986098	1.05354	1.04023	1.02914	1.16409	253.002	69.44	3	2317	-1.51928
kVPVPEGLDLDAWINEPPsDsEsEDEkPk	O54774	AP3D1	0.99033	0.910766	N-Term(iTRAQ8plex); K1(iTRAQ8plex); S19(Phospho); S21(Phospho); S23(Phospho); K27(iTRAQ8plex); K29(iTRAQ8plex)	1	S(19): 100.0; S(21): 100.0; S(23): 100.0	0.916426	1.03317	1.0582	0.902178	0.949369	1.12716	206.775	19.67	5	4677.25	-5.63804
hsSLPtEsDEDIAPAQR	O54774	AP3D1	0.819908	0.22247	N-Term(iTRAQ8plex); S2(Phospho); T6(Phospho); S8(Phospho)	0.5	S(2): 50.0; S(3): 50.0; T(6): 100.0; S(8): 100.0	1.04322	1.17617	0.775658	0.828305	0.743796	0.883561	190.333	17.41	3	2396.97	-0.84135
kVPVPEGLDLDAWINEPPsDsESEDEkPk	O54774	AP3D1	1.07647	0.390615	N-Term(iTRAQ8plex); K1(iTRAQ8plex); S19(Phospho); S21(Phospho); K27(iTRAQ8plex); K29(iTRAQ8plex)	0.333333	S(19): 66.7; S(21): 66.7; S(23): 66.7	0.958656	1.04594	0.987783	0.923761	1.15359	1.14384	154.831	14.49	5	4597.28	-5.49226
aADLEDttEEETAk	O54781	SRPK2	1.11769	0.358296	N-Term(iTRAQ8plex); T7(Phospho); T8(Phospho); K14(iTRAQ8plex)	1	T(7): 100.0; T(8): 100.0; T(12): 0.0	0.990098	0.870413	1.15041	1.04149	1.0421	1.28168	186.667	25.08	3	2291	-8.82187
aADLEDtTEEETAk	O54781	SRPK2	1.079	0.150581	N-Term(iTRAQ8plex); T7(Phospho); K14(iTRAQ8plex)	0.970343	T(7): 97.0; T(8): 3.0; T(12): 0.0	0.958564	0.975633	1.0747	1.0396	1.07733	1.12968	146.982	13.98	3	2211.04	-6.34269
tVsASStGDLPk	O54781	SRPK2	#DIV/0!	#DIV/0!	N-Term(iTRAQ8plex); S3(Phospho); T7(Phospho); K12(iTRAQ8plex)	0.965842	T(1): 3.2; S(3): 96.8; S(5): 0.1; S(6): 0.1; T(7): 99.8							113.001	11.49	2	1930.94	-1.47536
nTSYAsFER	O54784	DAPK3	0.96232	0.54916	N-Term(iTRAQ8plex); S6(Phospho)	0.499998	T(2): 0.0; S(3): 0.0; Y(4): 50.0; S(6): 50.0	1.04931	1.05456	0.898148	0.930168	1.01533	0.943402	188.741	11.18	2	1458.66	-0.499667
lGPGLPQDGsDEEDEEWPTLEk	O54825	BYSL	0.966876	0.58647	N-Term(iTRAQ8plex); S10(Phospho); K22(iTRAQ8plex)	1	S(10): 100.0; T(19): 0.0	0.91839	1.09308	0.987819	0.95079	0.935795	1.01335	198.519	42.02	3	3129.49	4.61528
sVYGLQNDIR	O54829	RGS7	0.870267	0.156011	N-Term(iTRAQ8plex); S1(Phospho)	1	S(1): 100.0; Y(3): 0.0	1.10533	1.03433	0.861263	0.87415	0.839892	0.897558	218.111	10.24	2	1548.77	0.0104833
dQNLPQILEESRsE	O54991	CNTNAP1	1.02374	0.470474	N-Term(iTRAQ8plex); S13(Phospho)	0.987053	S(11): 1.3; S(13): 98.7	0.987386	1.05532	0.959628	1.01844	1.04236	1.01279	403.629	34.75	2	2041.97	-0.895434
eGVLYVGsk	O55042	snca	#DIV/0!	#DIV/0!	N-Term(iTRAQ8plex); S8(Phospho); K9(iTRAQ8plex)	1	Y(5): 0.0; S(8): 100.0							224.255	24.23	3	1639.89	-2.9193
kTEEVEVEsEEDPILEHPPENPVk	O55091	IMPACT	1.02327	0.540377	N-Term(iTRAQ8plex); K1(iTRAQ8plex); S9(Phospho); K24(iTRAQ8plex)	1	T(2): 0.0; S(9): 100.0	0.987091	1.03581	0.982221	1.04737	0.964907	1.06278	327.549	50.09	4	3765.92	-0.000371423
tEEVEVEsEEDPILEHPPENPVk	O55091	IMPACT	1.04045	0.591911	N-Term(iTRAQ8plex); S8(Phospho); K23(iTRAQ8plex)	1	T(1): 0.0; S(8): 100.0	0.986378	0.983324	1.05843	1.01098	0.961121	1.17852	261.034	29.89	4	3333.61	-4.74966
aDsHGELDLAR	O55137	ACOT1	0.999941	0.999536	N-Term(iTRAQ8plex); S3(Phospho)	1	S(3): 100.0	0.955527	1.12093	0.925913	0.89928	0.958353	1.14455	150.757	14.83	3	1567.74	-1.69055
tQSsGQDGRPQEEPHAEDLQk	O70161	PIP5K1C	0.856227	0.207317	N-Term(iTRAQ8plex); S4(Phospho); K21(iTRAQ8plex)	0.972856	T(1): 0.1; S(3): 2.6; S(4): 97.3	1.04693	1.03294	0.92014	0.830195	0.720525	1.01797	253.252	17.42	4	3025.44	-1.34337
asGQSFEVILk	O70166	STMN3	1.08473	0.453766	N-Term(iTRAQ8plex); S2(Phospho); K11(iTRAQ8plex)	1	S(2): 100.0; S(5): 0.0	0.949074	0.971982	1.11331	1.07546	1.26228	0.953717	310.566	33.87	3	1867.01	-4.55611
asGQsFEVILk	O70166	STMN3	0.90772	0.244501	N-Term(iTRAQ8plex); S2(Phospho); S5(Phospho); K11(iTRAQ8plex)	1	S(2): 100.0; S(5): 100.0	1.11499	1.03146	0.88608	0.931462	0.888637	0.93259	296.638	21.35	3	1946.98	-3.40868
dAsLEELQk	O70166	STMN3	0.983415	0.662869	N-Term(iTRAQ8plex); S3(Phospho); K9(iTRAQ8plex)	1	S(3): 100.0	1.03237	1.0103	0.952141	0.93149	0.996126	1.01752	290.451	32.76	2	1720.9	-0.500928
vsGGFPEDSSk	O70439	STX7	1.0226	0.734981	N-Term(iTRAQ8plex); S2(Phospho); K11(iTRAQ8plex)	1	S(2): 100.0; S(9): 0.0; S(10): 0.0	1.02889	0.973656	1.00391	1.14251	0.988755	0.943129	150.757	6.57	3	1797.88	-4.28732
nLLEDDsDEEEDFFLR	O70480	VAMP4	0.965216	0.426038	N-Term(iTRAQ8plex); S7(Phospho)	1	S(7): 100.0	0.945333	1.06534	1.00985	0.940323	0.969007	1.00612	467.517	50.59	2	2370.03	-2.4114
rNLLEDDsDEEEDFFLR	O70480	VAMP4	1.05349	0.308737	N-Term(iTRAQ8plex); S8(Phospho)	1	S(8): 100.0	1.04039	1.01896	0.943186	1.12254	1.00474	1.03586	244.989	26.3	3	2526.13	0.154478
eVLAsSQEALVVTER	O88273	GREM2	0.926145	0.300336	N-Term(iTRAQ8plex); S5(Phospho)	0.5	S(5): 50.0; S(6): 50.0; T(13): 0.0	0.926836	1.01188	1.06967	1.01271	0.852155	0.921343	128.521	18.08	3	2015.03	-4.60467
aDsEEEGAVELAA	O88485	DYNC1I1	0.97101	0.349929	N-Term(iTRAQ8plex); S3(Phospho)	1	S(3): 100.0	1.00109	1.00898	1.00992	0.993804	1.01472	0.923916	379.538	48.81	2	1674.74	-2.82578
iGHDsELENQEk	O88485	DYNC1I1	0.942249	0.561111	N-Term(iTRAQ8plex); S5(Phospho); K12(iTRAQ8plex)	1	S(5): 100.0	0.900151	0.940709	1.17175	1.00546	0.883682	0.949483	169.36	6.4	4	2087.02	-2.88531
ssAPTSLFAVtVAPPGARQGQQQAGGDGk	O88568	HNRNPU	1.09401	0.336944	N-Term(iTRAQ8plex); S2(Phospho); T11(Phospho); K29(iTRAQ8plex)	0.593575	S(1): 9.7; S(2): 74.4; T(5): 17.0; S(6): 17.0; T(11): 81.7	0.906798	0.934584	1.17127	1.13501	1.06074	1.10013	54.1312	15.66	4	3551.75	-0.272768
lQAALDNEAGGRPAmEPGNGsLDLGGDAAGR	O88568	HNRNPU	#DIV/0!	#DIV/0!	N-Term(iTRAQ8plex); M15(Oxidation); S21(Phospho)	1	S(21): 100.0							163.219	13.29	4	3380.56	-6.11549
aNsQDSLASR	B2RWW1	MAP1S	0.814686	0.0199616	N-Term(iTRAQ8plex); S3(Phospho)	1	S(3): 100.0; S(6): 0.0; S(9): 0.0	1.07719	0.967571	0.960225	0.870206	0.75961	0.818307	197.251	16.34	2	1432.67	-1.45043
iADSSVQtDDEEGEGR	O88737	BSN	1.00879	0.887299	N-Term(iTRAQ8plex); T8(Phospho)	1	S(4): 0.0; S(5): 0.0; T(8): 100.0	1.00528	1.04442	0.956591	0.906071	1.05763	1.069	391.675	72.27	2	2091.9	-2.81298
sHGPLLPTIEDSsEEEELREEEELLR	O88737	BSN	0.931976	0.546738	N-Term(iTRAQ8plex); S13(Phospho)	0.499996	S(1): 0.0; T(8): 0.0; S(12): 50.0; S(13): 50.0	1.07216	1.11067	0.814293	0.868607	1.01842	0.906214	349.664	46.34	3	3420.62	-3.89823
yLGQGLQYGsFTDLR	O88737	BSN	0.890418	0.356707	N-Term(iTRAQ8plex); S10(Phospho)	0.999995	Y(1): 0.0; Y(8): 0.0; S(10): 100.0; T(12): 0.0	1.03026	1.12539	0.822903	0.989599	0.853586	0.808978	343.163	51.75	2	2102.03	-0.455854
gEEEsEEDSYDPR	O88737	BSN	0.995111	0.972636	N-Term(iTRAQ8plex); S5(Phospho)	1	S(5): 100.0; S(9): 0.0; Y(10): 0.0	1.0496	1.03218	0.921243	0.854646	0.882201	1.2515	289.424	80.44	2	1925.75	-2.20271
aQsPLLPEPLk	Q7TSJ2	MAP6	0.815521	0.034856	N-Term(iTRAQ8plex); S3(Phospho); K11(iTRAQ8plex)	1	S(3): 100.0	1.06116	1.03893	0.902212	0.853971	0.753747	0.840724	268.127	24.74	3	1881.06	-3.34176
sHGPLLPTIEDssEEEELREEEELLR	O88737	BSN	0.913795	0.155669	N-Term(iTRAQ8plex); S12(Phospho); S13(Phospho)	0.99226	S(1): 0.0; T(8): 0.8; S(12): 99.6; S(13): 99.6	1.06927	1.03062	0.929336	0.924781	0.874453	0.968849	190.778	30.92	4	3500.59	-3.1743
dAcEPEsGPDPSTVR	O88737	BSN	0.91398	0.0839361	N-Term(iTRAQ8plex); C3(Carbamidomethyl); S7(Phospho)	0.999998	S(7): 100.0; S(12): 0.0; T(13): 0.0	1.03437	0.93861	1.00943	0.866203	0.910606	0.94905	171.367	13.42	3	2000.85	-3.36064
sADcSVQtDDEDNADWEQPVR	O88737	BSN	0.862731	0.165585	N-Term(iTRAQ8plex); C4(Carbamidomethyl); T8(Phospho)	0.999948	S(1): 0.0; S(5): 0.0; T(8): 100.0	0.952621	0.902184	1.15767	0.831288	0.858534	0.909136	162.373	26.95	3	2821.14	-4.01422
sQsLTNAFNLPEPAPPRPSLSQDEVk	O88935	SYN1	0.876459	0.170985	N-Term(iTRAQ8plex); S3(Phospho); K26(iTRAQ8plex)	0.999189	S(1): 0.1; S(3): 99.9; T(5): 0.0; S(19): 0.0; S(21): 0.0	1.073	1.07289	0.854431	0.904288	0.86151	0.863861	339.024	30.46	4	3510.81	-0.309956
dHIIEVVGsSMPLIGDHQDEDk	O88935	SYN1	0.958879	0.420027	N-Term(iTRAQ8plex); S9(Phospho); K22(iTRAQ8plex)	0.5	S(9): 50.0; S(10): 50.0	1.01306	1.04931	0.941192	0.934801	1.02557	0.919687	205.708	15.19	4	3122.53	-0.872487
dHIIEVVGsSmPLIGDHQDEDk	O88935	SYN1	0.878405	0.329422	N-Term(iTRAQ8plex); S9(Phospho); M11(Oxidation); K22(iTRAQ8plex)	0.5	S(9): 50.0; S(10): 50.0	1.04101	0.960266	1.00535	1.06351	0.691847	0.885678	180.889	11.76	4	3138.49	-13.2499
qAsQAGPGPR	O88935	SYN1	0.993206	0.912625	N-Term(iTRAQ8plex); S3(Phospho)	1	S(3): 100.0	1.05642	0.937726	1.03272	1.05703	1.03882	0.910445	164.567	16.98	2	1352.66	-2.64601
tNtGSAMLEQIAMSDR	O88935	SYN1	#DIV/0!	#DIV/0!	N-Term(iTRAQ8plex); T3(Phospho)	0.978088	T(1): 2.1; T(3): 97.8; S(5): 0.0; S(14): 0.0							258.393	27.93	3	2108.96	-1.85495
tNTGsAMLEQIAmSDR	O88935	SYN1	#DIV/0!	#DIV/0!	N-Term(iTRAQ8plex); S5(Phospho); M13(Oxidation)	0.99938	T(1): 0.0; T(3): 0.1; S(5): 99.9; S(14): 0.0							240.08	41.34	3	2124.96	0.178605
sFASLFsD	O88935	SYN1	#DIV/0!	#DIV/0!	N-Term(iTRAQ8plex); S7(Phospho)	1	S(1): 0.0; S(4): 0.0; S(7): 100.0							156.567	17.42	2	1257.57	-1.16328
vTLsNQPYIk	P01831	THY1	0.929317	0.202462	N-Term(iTRAQ8plex); S4(Phospho); K10(iTRAQ8plex)	0.999814	T(2): 0.0; S(4): 100.0; Y(8): 0.0	1.05888	1.01069	0.954056	0.971291	0.973265	0.865345	191.948	26.26	3	1851.02	-3.4382
gILAADESVGsMAk	P05063	ALDOC	0.931723	0.170404	N-Term(iTRAQ8plex); S11(Phospho); K14(iTRAQ8plex)	1	S(8): 0.0; S(11): 100.0	1.03302	1.03516	0.920313	0.947288	0.898823	0.938333	305.152	65.59	3	2037.05	-3.1105
gILAADEsVGSmAk	P05063	ALDOC	1.07134	0.105221	N-Term(iTRAQ8plex); S8(Phospho); M12(Oxidation); K14(iTRAQ8plex)	0.000603116	S(8): 0.1; S(11): 99.9	1.01102	1.01637	0.924366	1.02509	1.05881	1.07841	151.763	32.12	3	2053.04	-3.84993
tVPPAVTGVTFLsGGQSEEEASINLNAINk	P05064	ALDOA	0.89603	0.229116	N-Term(iTRAQ8plex); S13(Phospho); K30(iTRAQ8plex)	0.322211	T(1): 0.0; T(7): 0.3; T(10): 3.0; S(13): 32.2; S(17): 32.2; S(22): 32.2	0.96768	1.0793	0.956849	0.829408	0.840918	1.0212	95.6749	16.51	4	3731.9	-10.1366
gILAADEsTGSIAk	P05064	ALDOA	#DIV/0!	#DIV/0!	N-Term(iTRAQ8plex); S8(Phospho); K14(iTRAQ8plex)	0.999998	S(8): 100.0; T(9): 0.0; S(11): 0.0							385.438	51.4	3	2021.07	-3.71029
gILAADESTGsIAkR	P05064	ALDOA	#DIV/0!	#DIV/0!	N-Term(iTRAQ8plex); S11(Phospho); K14(iTRAQ8plex)	0.981109	S(8): 0.0; T(9): 1.9; S(11): 98.1							282.322	19.01	3	2177.18	-0.017091
lQsIGTENTEENR	P05064	ALDOA	#DIV/0!	#DIV/0!	N-Term(iTRAQ8plex); S3(Phospho)	1	S(3): 100.0; T(6): 0.0; T(9): 0.0							183.219	17.77	2	1874.88	-1.54228
aGsAETESAAk	P06837	GAP43	0.968028	0.664175	N-Term(iTRAQ8plex); S3(Phospho); K11(iTRAQ8plex)	1	S(3): 100.0; T(6): 0.0; S(8): 0.0	1.00736	0.915739	1.13812	0.984321	0.943902	1.03513	230.724	32.04	3	1709.85	-2.76539
eSDDkPEIEDVGsDEEEEEk	P07901	HSP90AA1	1.23484	0.12072	N-Term(iTRAQ8plex); K5(iTRAQ8plex); S13(Phospho); K20(iTRAQ8plex)	1	S(2): 0.0; S(13): 100.0	0.90347	0.944151	1.16116	1.25658	1.07571	1.38305	451.322	35.42	3	3300.51	-5.56844
dkEVsDDEAEEk	P07901	HSP90AA1	1.05902	0.794896	N-Term(iTRAQ8plex); K2(iTRAQ8plex); S5(Phospho); K12(iTRAQ8plex)	1	S(5): 100.0	0.836301	0.869808	1.28015	0.916615	0.880386	1.36549	439.685	15.22	3	2386.17	-4.5371
eVsDDEAEEkEEk	P07901	HSP90AA1	1.11894	0.555525	N-Term(iTRAQ8plex); S3(Phospho); K10(iTRAQ8plex); K13(iTRAQ8plex)	1	S(3): 100.0	0.811001	0.945866	1.25865	1.051	0.944648	1.37854	279.988	22.12	4	2529.22	-5.62194
eVsDDEAEEk	P07901	HSP90AA1	0.98752	0.939808	N-Term(iTRAQ8plex); S3(Phospho); K10(iTRAQ8plex)	1	S(3): 100.0	0.858083	0.885466	1.24893	0.892766	0.89704	1.16533	278.225	42.05	2	1838.84	-5.31082
dkEVsDDEAEEkEEk	P07901	HSP90AA1	1.15383	0.34247	N-Term(iTRAQ8plex); K2(iTRAQ8plex); S5(Phospho); K12(iTRAQ8plex); K15(iTRAQ8plex)	1	S(5): 100.0	0.929676	1.0088	1.06695	1.03208	1.00504	1.43064	276.113	19.25	5	3076.57	0.469343
eSDDkPEIEDVGsDEEEEEkk	P07901	HSP90AA1	1.20767	0.123984	N-Term(iTRAQ8plex); K5(iTRAQ8plex); S13(Phospho); K20(iTRAQ8plex); K21(iTRAQ8plex)	1	S(2): 0.0; S(13): 100.0	0.882917	0.943493	1.1477	1.15883	1.10097	1.33194	233.966	24.09	5	3732.82	-3.64895
sQtPQDTNR	O55003	BNIP3	0.816629	0.0164855	N-Term(iTRAQ8plex); T3(Phospho)	1	S(1): 0.0; T(3): 100.0; T(7): 0.0	1.02964	0.939453	1.02049	0.844075	0.742157	0.85515	175.777	21.18	2	1430.65	-3.30515
dGVANVsIEDR	P08228	SOD1	0.988998	0.882724	N-Term(iTRAQ8plex); S7(Phospho)	1	S(7): 100.0	1.00964	0.915182	1.08501	0.935816	0.94856	1.09233	159.034	7.72	2	1558.74	-2.49805
dEPPsEGEAEEEEk	P08551	NEFL	1.01073	0.96343	N-Term(iTRAQ8plex); S5(Phospho); K14(iTRAQ8plex)	1	S(5): 100.0	0.796395	0.912188	1.30954	0.856934	0.861466	1.33212	541.775	54.3	2	2263.01	-2.54246
kEEsAGEEQVAk	P08551	NEFL	1.06209	0.660098	N-Term(iTRAQ8plex); K1(iTRAQ8plex); S4(Phospho); K12(iTRAQ8plex)	1	S(4): 100.0	0.915695	0.938959	1.17966	0.984855	0.959962	1.27791	531.207	32.17	3	2297.2	-5.08656
aEEAkDEPPsEGEAEEEEk	P08551	NEFL	1.11823	0.345749	N-Term(iTRAQ8plex); K5(iTRAQ8plex); S10(Phospho); K19(iTRAQ8plex)	1	S(10): 100.0	0.910726	0.950388	1.15387	1.04769	1.03625	1.28748	422.985	42.52	3	3095.46	-3.00416
dEPPsEGEAEEEEkEk	P08551	NEFL	0.988521	0.958342	N-Term(iTRAQ8plex); S5(Phospho); K14(iTRAQ8plex); K16(iTRAQ8plex)	1	S(5): 100.0	0.808741	0.913177	1.32028	0.87124	0.854418	1.28162	299.479	18.97	4	2824.34	-4.21992
aEEAkDEPPsEGEAEEEEkEk	P08551	NEFL	1.04893	0.718302	N-Term(iTRAQ8plex); K5(iTRAQ8plex); S10(Phospho); K19(iTRAQ8plex); K21(iTRAQ8plex)	1	S(10): 100.0	0.859992	0.955065	1.19728	0.968184	0.983437	1.2081	242.65	18.86	5	3656.79	-6.7826
eEEEGGEGEEEDTkEsEEEEk	P08551	NEFL	1.2921	0.110778	N-Term(iTRAQ8plex); K14(iTRAQ8plex); S16(Phospho); K21(iTRAQ8plex)	0.999989	T(13): 0.0; S(16): 100.0	0.839292	0.970431	1.20372	1.18194	1.22236	1.48937	219.735	17.4	4	3419.5	-3.00653
eEsAGEEQVAk	P08551	NEFL	0.955133	0.677462	N-Term(iTRAQ8plex); S3(Phospho); K11(iTRAQ8plex)	1	S(3): 100.0	1.0083	0.835379	1.15944	0.904261	0.938887	1.02524	219.107	30.06	3	1864.92	2.39444
sYsSSSGSLMPSLENLDLSQVAAISNDLk	P08551	NEFL	0.880281	0.326851	N-Term(iTRAQ8plex); S3(Phospho); K29(iTRAQ8plex)	0.465787	S(1): 2.2; Y(2): 46.6; S(3): 46.6; S(4): 2.2; S(5): 0.1; S(6): 0.1; S(8): 2.2; S(12): 0.0; S(19): 0.0; S(25): 0.0	0.840369	1.16213	0.970078	0.935717	0.908706	0.77228	161.195	34.27	4	3701.84	-1.07558
sYSSSSGsLmPSLENLDLSQVAAISNDLk	P08551	NEFL	0.896349	0.365106	N-Term(iTRAQ8plex); S8(Phospho); M10(Oxidation); K29(iTRAQ8plex)	0.317566	S(1): 0.8; Y(2): 0.8; S(3): 0.8; S(4): 0.8; S(5): 0.8; S(6): 0.8; S(8): 31.8; S(12): 31.8; S(19): 31.8; S(25): 0.0	0.96388	1.17996	0.840063	0.870472	0.875971	0.928173	125.845	26.86	4	3717.84	-0.425565
eGssEkDEGEQEEEEGETEAEGEGEEAEAk	P08553	NEFM	1.01854	0.87317	N-Term(iTRAQ8plex); S3(Phospho); S4(Phospho); K6(iTRAQ8plex); K30(iTRAQ8plex)	1	S(3): 100.0; S(4): 100.0; T(18): 0.0	0.849223	1.04573	1.14528	1.02761	0.916619	1.15238	381.919	36.31	4	4299.79	-5.2994
eGsSEkDEGEQEEEEGETEAEGEGEEAEAk	P08553	NEFM	1.10089	0.445399	N-Term(iTRAQ8plex); S3(Phospho); K6(iTRAQ8plex); K30(iTRAQ8plex)	0.962455	S(3): 96.2; S(4): 3.8; T(18): 0.0	0.835897	1.0417	1.13271	1.02642	1.02015	1.26745	315.518	43.94	4	4219.82	-6.43592
eGssEkDEGEQEEEEGEtEAEGEGEEAEAk	P08553	NEFM	1.01387	0.930529	N-Term(iTRAQ8plex); S3(Phospho); S4(Phospho); K6(iTRAQ8plex); T18(Phospho); K30(iTRAQ8plex)	1	S(3): 100.0; S(4): 100.0; T(18): 100.0	0.741582	1.10362	1.16274	1.00503	0.898532	1.14611	285.254	33.84	4	4379.78	0.366537
aEEEGGsEEEGSDR	P08553	NEFM	1.03426	0.70468	N-Term(iTRAQ8plex); S7(Phospho)	1	S(7): 100.0; S(12): 0.0	0.909826	0.980737	1.11417	1.03266	0.934922	1.14008	268.361	49.8	2	1864.73	-2.53973
sDQAEEGGsEk	P08553	NEFM	0.879528	0.577565	N-Term(iTRAQ8plex); S9(Phospho); K11(iTRAQ8plex)	1	S(1): 0.0; S(9): 100.0	0.768313	0.88071	1.41426	0.821659	0.91683	0.955755	261.285	43.81	3	1824.84	-5.88014
ekAEEEGGsEEEGSDR	P08553	NEFM	1.05225	0.444188	N-Term(iTRAQ8plex); K2(iTRAQ8plex); S9(Phospho)	1	S(9): 100.0; S(14): 0.0	0.993775	0.904906	1.11163	1.04727	1.03449	1.08586	257.463	45.24	3	2426.07	-4.00965
ekAEEEGGsEEEGsDR	P08553	NEFM	1.04659	0.683492	N-Term(iTRAQ8plex); K2(iTRAQ8plex); S9(Phospho); S14(Phospho)	1	S(9): 100.0; S(14): 100.0	0.914031	0.939918	1.15819	0.938973	1.02475	1.18874	144.387	15	3	2506.04	-2.91643
dEGEQEEEEGEtEAEGEGEEAEAk	P08553	NEFM	1.07541	0.702013	N-Term(iTRAQ8plex); T12(Phospho); K24(iTRAQ8plex)	1	T(12): 100.0	0.759527	1.07562	1.17637	0.829346	1.11847	1.29079	125.647	30.07	3	3298.37	-0.479203
nLsFNITEDELk	P09405	NCL	0.952385	0.499493	N-Term(iTRAQ8plex); S3(Phospho); K12(iTRAQ8plex)	1	S(3): 100.0; T(7): 0.0	1.03238	1.07188	0.872567	0.977328	0.91289	0.944869	263.05	26.64	3	2111.07	-9.67715
gLsEDTTEETLk	P09405	NCL	1.0445	0.113649	N-Term(iTRAQ8plex); S3(Phospho); K12(iTRAQ8plex)	1	S(3): 100.0; T(6): 0.0; T(7): 0.0; T(10): 0.0	0.9788	1.04406	0.981841	1.0499	1.0345	1.05402	231.761	25.61	3	2011.01	-1.47763
sGskENVQETQI	P0C192	lrrc4b	1.03182	0.625681	N-Term(iTRAQ8plex); S3(Phospho); K4(iTRAQ8plex)	0.999231	S(1): 0.1; S(3): 99.9; T(10): 0.0	1.06725	0.994613	0.940703	1.06028	1.09849	0.939359	195.587	9.49	3	2008.02	-2.6774
sMDELNHDFQALALEGR	A8WHM8	PUM1	0.817204	0.0428863	N-Term(iTRAQ8plex); S1(Phospho)	1	S(1): 100.0	1.10142	0.961736	0.940683	0.855613	0.854715	0.74442	245.392	26.88	3	2330.08	-0.981494
sGsGYEGsTSWk	P0C7M9	CLEC2L	1.07382	0.201333	N-Term(iTRAQ8plex); S3(Phospho); S8(Phospho); K12(iTRAQ8plex)	0.955528	S(1): 2.2; S(3): 95.6; Y(5): 2.2; S(8): 100.0; T(9): 0.0; S(10): 0.0	1.00341	0.99351	1.00472	0.978144	1.12767	1.11742	252.697	35.77	3	2013.88	-3.09996
dTTEDsITEDDkR	P0C913	1500009L16Rik	0.925463	0.385665	N-Term(iTRAQ8plex); S6(Phospho); K12(iTRAQ8plex)	0.492112	T(2): 1.5; T(3): 49.2; S(6): 49.2; T(8): 0.1	1.01523	0.897139	1.10198	0.837497	0.947795	1.00438	114.809	5.62	4	2213.04	0.21577
dTTEDsITEDDk	P0C913	1500009L16Rik	1.02531	0.746721	N-Term(iTRAQ8plex); S6(Phospho); K12(iTRAQ8plex)	0.960802	T(2): 0.0; T(3): 1.9; S(6): 96.1; T(8): 1.9	0.877754	1.0527	1.07784	0.959796	1.03489	1.08975	95.6006	11.99	2	2056.95	3.41278
iGsLDNITHVPGGGNk	P10637	MAPT	#DIV/0!	#DIV/0!	N-Term(iTRAQ8plex); S3(Phospho); K16(iTRAQ8plex)	1	S(3): 100.0; T(8): 0.0							233.943	26.86	3	2267.18	-7.20455
lDLsNVQskcGSkDNIk	P10637	MAPT	#DIV/0!	#DIV/0!	N-Term(iTRAQ8plex); S4(Phospho); S8(Phospho); K9(iTRAQ8plex); C10(Carbamidomethyl); K13(iTRAQ8plex); K17(iTRAQ8plex)	0.488917	S(4): 97.8; S(8): 51.1; S(12): 51.1							62.8576	0.74	5	3282.71	-3.59788
sLsESYELSSDLQDk	Q8R0S2	IQSEC1	0.817441	0.0278461	N-Term(iTRAQ8plex); S3(Phospho); K15(iTRAQ8plex)	0.99905	S(1): 0.0; S(3): 99.9; S(5): 0.0; Y(6): 0.0; S(9): 0.0; S(10): 0.0	1.10488	0.975895	0.922836	0.816882	0.82344	0.81495	238.575	31.05	3	2389.15	-3.59378
eLVSSSSSGSDsDSEVEk	P11031	SUB1	1.16351	0.123964	N-Term(iTRAQ8plex); S12(Phospho); K18(iTRAQ8plex)	0.90662	S(4): 0.1; S(5): 3.1; S(6): 3.1; S(7): 0.0; S(8): 0.0; S(10): 3.1; S(12): 90.7; S(14): 0.0	0.901085	0.970145	1.14	1.07733	1.20115	1.22512	182.445	29.07	3	2517.16	-2.95111
tDFSWDGINLsMEDTTSILPk	A4FUR1	FAM131B	0.818496	0.0427137	N-Term(iTRAQ8plex); S11(Phospho); K21(iTRAQ8plex)	0.328842	T(1): 0.0; S(4): 0.0; S(11): 32.9; T(15): 32.9; T(16): 32.9; S(17): 1.3	0.958981	1.1195	0.923823	0.827201	0.839178	0.790996	104.227	16.07	3	3058.48	-3.47842
rLDsSGER	Q3U5E1	hectd1	0.819927	0.00262745	N-Term(iTRAQ8plex); S4(Phospho)	0.5	S(4): 50.0; S(5): 50.0	1.03275	0.996966	0.975529	0.830812	0.852585	0.780689	143.297	16.08	3	1303.63	-1.42665
iEDVGsDEEDDSGk	P11499	HSP90AB1	1.12945	0.159322	N-Term(iTRAQ8plex); S6(Phospho); K14(iTRAQ8plex)	1	S(6): 100.0; S(12): 0.0	0.937385	0.990084	1.08799	1.04739	1.10569	1.25273	437.462	54.46	2	2182.98	-2.25574
lAVEALSsLDGDLSGR	Q04447	CKB	0.820364	0.0323487	N-Term(iTRAQ8plex); S8(Phospho)	0.998382	S(7): 0.1; S(8): 99.8; S(14): 0.1	1.04805	1.06204	0.891628	0.798213	0.827052	0.837237	175.479	8.9	2	1987	-0.0965719
eIsDDEAEEEkGEk	P11499	HSP90AB1	1.05943	0.792763	N-Term(iTRAQ8plex); S3(Phospho); K11(iTRAQ8plex); K14(iTRAQ8plex)	1	S(3): 100.0	0.829777	0.912148	1.26146	0.914776	0.876283	1.39083	361.82	41.58	4	2600.26	-4.72131
iEDVGsDEEDDsGkDk	P11499	HSP90AB1	1.12808	0.308053	N-Term(iTRAQ8plex); S6(Phospho); S12(Phospho); K14(iTRAQ8plex); K16(iTRAQ8plex)	1	S(6): 100.0; S(12): 100.0	0.938907	0.960992	1.11036	1.0327	1.03908	1.32404	360.208	20.03	3	2810.26	-4.89585
eIsDDEAEEEk	P11499	HSP90AB1	1.02659	0.833902	N-Term(iTRAQ8plex); S3(Phospho); K11(iTRAQ8plex)	1	S(3): 100.0	0.926462	0.919325	1.16485	0.967119	0.919835	1.20375	313.29	43.25	3	1981.9	-5.37674
yPQsPTNSk	G3X9V4	GRIN2B	0.820423	0.0174522	N-Term(iTRAQ8plex); S4(Phospho); K9(iTRAQ8plex)	0.999988	Y(1): 0.0; S(4): 100.0; T(6): 0.0; S(8): 0.0	1.0779	0.977571	0.948104	0.847064	0.843664	0.773476	165.695	30.53	3	1709.87	-2.45711
ekEIsDDEAEEEk	P11499	HSP90AB1	1.11889	0.491146	N-Term(iTRAQ8plex); K2(iTRAQ8plex); S5(Phospho); K13(iTRAQ8plex)	1	S(5): 100.0	0.843378	0.950883	1.21888	1.02398	1.00119	1.3462	271.985	22.78	3	2543.24	-4.17955
iEDVGsDEEDDsGkDkk	P11499	HSP90AB1	1.14022	0.0813832	N-Term(iTRAQ8plex); S6(Phospho); S12(Phospho); K14(iTRAQ8plex); K16(iTRAQ8plex); K17(iTRAQ8plex)	1	S(6): 100.0; S(12): 100.0	0.957002	0.953707	1.08948	1.06259	1.15773	1.20056	229.419	28.76	3	3242.57	-1.48755
lSPFFTLDLsPTDDk	I7HFI3	ARHGAP32	0.820943	0.0370281	N-Term(iTRAQ8plex); S10(Phospho); K15(iTRAQ8plex)	1	S(2): 0.0; T(6): 0.0; S(10): 100.0; T(12): 0.0	1.02334	1.09297	0.908212	0.781246	0.852104	0.849616	358.521	58.85	3	2384.22	-1.23622
iEDVGsDEEDDsGk	P11499	HSP90AB1	1.04152	0.416321	N-Term(iTRAQ8plex); S6(Phospho); S12(Phospho); K14(iTRAQ8plex)	1	S(6): 100.0; S(12): 100.0	0.992073	0.96882	1.04711	0.984469	1.02908	1.11933	192.257	34.89	3	2262.94	-5.45545
lGIHEDsTNR	P11499	HSP90AB1	0.877234	0.239405	N-Term(iTRAQ8plex); S7(Phospho)	0.5	S(7): 50.0; T(8): 50.0	0.996167	0.854825	1.16208	0.89918	0.868065	0.875924	120.796	5.49	3	1525.73	-1.22333
dTSSNDINGGVEPTPSTVSTPsPSADLLGLR	P17426	AP2A1	0.821284	0.0463342	N-Term(iTRAQ8plex); S22(Phospho)	0.953888	T(2): 0.0; S(3): 0.0; S(4): 0.0; T(14): 0.0; S(16): 0.0; T(17): 0.0; S(19): 0.0; T(20): 0.0; S(22): 95.4; S(24): 4.6	0.895003	1.08632	1.02481	0.861681	0.769388	0.83782	151.435	18.8	3	3468.65	-4.62176
aSQSsLESSSGPPcIR	F6TZK4	RIMS1	0.821541	0.0433829	N-Term(iTRAQ8plex); S5(Phospho); C14(Carbamidomethyl)	0.965211	S(2): 0.1; S(4): 3.3; S(5): 96.5; S(8): 0.0; S(9): 0.0; S(10): 0.0	0.95664	0.99212	1.05946	0.720764	0.850741	0.89987	120.868	15.49	2	2046.94	-3.63253
sDsAPPtPVNR	A2ACC7	RALGAPB	0.821619	0.026655	N-Term(iTRAQ8plex); S3(Phospho); T7(Phospho)	1	S(1): 0.0; S(3): 100.0; T(7): 100.0	1.00698	0.95452	1.00648	0.834077	0.720271	0.884195	199.241	37.21	2	1604.7	-1.68173
eSSEStNttIEDEDTkVR	P11798	CAMK2A	1.04789	0.836957	N-Term(iTRAQ8plex); T6(Phospho); T8(Phospho); T9(Phospho); K16(iTRAQ8plex)	0.0293615	S(2): 0.1; S(3): 2.9; S(5): 94.0; T(6): 2.9; T(8): 100.0; T(9): 100.0; T(15): 0.0	1.22784	1.07718	0.687826	1.18402	1.19965	0.752502	319.795	31.57	3	2889.23	-0.77352
eSSESTNttIEDEDTkVR	P11798	CAMK2A	1.09286	0.505575	N-Term(iTRAQ8plex); T8(Phospho); T9(Phospho); K16(iTRAQ8plex)	0.999945	S(2): 0.0; S(3): 0.0; S(5): 0.0; T(6): 0.0; T(8): 100.0; T(9): 100.0; T(15): 0.0	1.09149	1.06328	0.840706	1.13858	1.2342	0.900857	248.746	12.53	3	2809.26	-2.37359
eSsEstNtTIEDEDTk	P11798	CAMK2A	1.11256	0.142283	N-Term(iTRAQ8plex); S3(Phospho); S5(Phospho); T6(Phospho); T8(Phospho); K16(iTRAQ8plex)	0.000934734	S(2): 50.1; S(3): 50.1; S(5): 99.9; T(6): 99.9; T(8): 0.2; T(9): 99.8; T(15): 0.0	0.888208	1.09212	1.03182	1.09785	1.14318	1.11017	242.212	29.5	3	2714.01	-5.20033
aPsTPk	F6VW20	TSPAN17	0.822573	0.0306013	N-Term(iTRAQ8plex); S3(Phospho); K6(iTRAQ8plex)	0.999809	S(3): 100.0; T(4): 0.0	0.920168	1.0046	1.08419	0.849878	0.853332	0.77188	134.432	15.97	2	1288.71	-1.72557
nDGVkEssEsTNTTIEDEDTk	P11798	CAMK2A	1.13672	0.15288	N-Term(iTRAQ8plex); K5(iTRAQ8plex); S7(Phospho); S8(Phospho); S10(Phospho); K21(iTRAQ8plex)	0.946976	S(7): 100.0; S(8): 100.0; S(10): 94.7; T(11): 2.6; T(13): 2.6; T(14): 0.1; T(20): 0.0	0.862956	1.08128	1.00043	1.0358	1.17635	1.13511	233.613	30.27	3	3451.52	-1.55883
lIDLEsPTPESQk	Q4VBF8	SIPA1L1	0.82272	0.0298531	N-Term(iTRAQ8plex); S6(Phospho); K13(iTRAQ8plex)	1	S(6): 100.0; T(8): 0.0; S(11): 0.0	1.04332	1.02652	0.933671	0.839145	0.74527	0.886636	210.121	34.39	3	2145.12	-5.85305
nDGVkEssEstNtTIEDEDTk	P11798	CAMK2A	1.16672	0.301585	N-Term(iTRAQ8plex); K5(iTRAQ8plex); S7(Phospho); S8(Phospho); S10(Phospho); T11(Phospho); T13(Phospho); K21(iTRAQ8plex)	1.40778e-05	S(7): 100.0; S(8): 100.0; S(10): 94.7; T(11): 10.6; T(13): 94.7; T(14): 100.0; T(20): 0.0	0.746176	1.17765	1.13653	1.27254	1.15011	1.14794	194.04	38.98	3	3611.44	-2.78664
rDPsEGEASGR	Q14DQ3	mark1	0.82287	0.00872606	N-Term(iTRAQ8plex); S4(Phospho)	1	S(4): 100.0; S(9): 0.0	0.966399	0.999311	1.08512	0.811275	0.84882	0.850343	189.82	23.42	2	1544.7	-1.31691
nDGVkESSEstNttIEDEDTk	P11798	CAMK2A	1.12968	0.189038	N-Term(iTRAQ8plex); K5(iTRAQ8plex); S10(Phospho); T11(Phospho); T13(Phospho); T14(Phospho); K21(iTRAQ8plex)	1.24531e-05	S(7): 99.7; S(8): 5.4; S(10): 89.8; T(11): 5.4; T(13): 99.7; T(14): 100.0; T(20): 0.0	0.848918	1.0584	1.09783	1.07761	1.14573	1.1715	157.657	20.09	3	3531.48	-1.87554
eSsEstNttIEDEDTk	P11798	CAMK2A	1.16798	0.0756197	N-Term(iTRAQ8plex); S3(Phospho); S5(Phospho); T6(Phospho); T8(Phospho); T9(Phospho); K16(iTRAQ8plex)	0.497888	S(2): 50.2; S(3): 50.2; S(5): 99.8; T(6): 99.8; T(8): 100.0; T(9): 100.0; T(15): 0.0	0.872765	1.07567	1.05519	1.18101	1.11516	1.21201	142.119	33.36	3	2793.99	-2.15409
kNDGVkESsEstNttIEDEDTk	P11798	CAMK2A	1.26257	0.0678324	K1(iTRAQ8plex); N-Term(iTRAQ8plex); K6(iTRAQ8plex); S9(Phospho); S11(Phospho); T12(Phospho); T14(Phospho); T15(Phospho); K22(iTRAQ8plex)	0.0653686	S(8): 93.5; S(9): 93.5; S(11): 19.7; T(12): 93.5; T(14): 99.9; T(15): 100.0; T(21): 0.0	0.89525	1.04527	1.05585	1.17657	1.1619	1.44466	121.019	34.36	4	4043.75	-1.24844
sIcGPHDQDR	P21447	Abcb1a	0.822911	0.00359846	N-Term(iTRAQ8plex); S1(Phospho); C3(Carbamidomethyl)	1	S(1): 100.0	1.00743	0.965269	1.01514	0.77344	0.85569	0.829589	237.693	30.48	3	1568.68	-0.829032
eVsSkEEQSPVk	P14873	MAP1B	0.822939	0.02582	N-Term(iTRAQ8plex); S3(Phospho); K5(iTRAQ8plex); K12(iTRAQ8plex)	0.5	S(3): 50.0; S(4): 50.0; S(9): 0.0	1.06074	0.911957	1.03543	0.782305	0.86017	0.833031	180.731	5.25	4	2339.25	-5.18522
tANAsLEEIIDk	Q8BX70	VPS13C	0.823153	0.0472401	N-Term(iTRAQ8plex); S5(Phospho); K12(iTRAQ8plex)	1	T(1): 0.0; S(5): 100.0	1.07072	1.0058	0.926779	0.740653	0.829573	0.901944	284.342	32.44	3	1992.04	-3.42244
nFsGGk	P11798	CAMK2A	#DIV/0!	#DIV/0!	N-Term(iTRAQ8plex); S3(Phospho); K6(iTRAQ8plex)	1	S(3): 100.0							217.709	19.88	3	1297.67	-2.30521
vTEQLIEAISNGDFEsYTk	P11798	CAMK2A	#DIV/0!	#DIV/0!	N-Term(iTRAQ8plex); S16(Phospho); K19(iTRAQ8plex)	0.49281	T(2): 0.0; S(10): 0.0; S(16): 49.3; Y(17): 49.3; T(18): 1.4							182.981	30.77	3	2832.41	-3.67223
fYFENLWsR	P11798	CAMK2A	#DIV/0!	#DIV/0!	N-Term(iTRAQ8plex); S8(Phospho)	1	Y(2): 0.0; S(8): 100.0							181.677	5.7	2	1645.77	-2.29095
sTVAScMHR	P11798	CAMK2A	#DIV/0!	#DIV/0!	N-Term(iTRAQ8plex); S1(Phospho); C6(Carbamidomethyl)	0.982129	S(1): 98.2; T(2): 1.8; S(5): 0.0							148.017	30.3	3	1432.64	-1.31524
sTVAScmHR	P11798	CAMK2A	#DIV/0!	#DIV/0!	N-Term(iTRAQ8plex); S1(Phospho); C6(Carbamidomethyl); M7(Oxidation)	0.971488	S(1): 97.1; T(2): 2.9; S(5): 0.0							83.8471	15.24	3	1448.63	-1.43502
mFGsNLDLMDPGQ	P12367	PRKAR2A	0.977829	0.826994	N-Term(iTRAQ8plex); S4(Phospho)	1	S(4): 100.0	0.990644	1.07843	0.933965	1.0909	0.811275	1.03428	193.888	34.18	2	1808.78	-3.32545
dEskEPIVEVR	P13595	NCAM1	#DIV/0!	#DIV/0!	N-Term(iTRAQ8plex); S3(Phospho); K4(iTRAQ8plex)	1	S(3): 100.0							478.592	27.35	2	1989.04	-3.62247
aAFskDEskEPIVEVR	P13595	NCAM1	#DIV/0!	#DIV/0!	N-Term(iTRAQ8plex); S4(Phospho); K5(iTRAQ8plex); S8(Phospho); K9(iTRAQ8plex)	1	S(4): 100.0; S(8): 100.0							137.025	12.21	5	2877.49	-1.48068
aAFSkDEskEPIVEVR	P13595	NCAM1	#DIV/0!	#DIV/0!	N-Term(iTRAQ8plex); K5(iTRAQ8plex); S8(Phospho); K9(iTRAQ8plex)	0.0352317	S(4): 96.5; S(8): 3.5							133.228	0.94	4	2797.52	-2.07745
eTAFEFLSsA	P14152	MDH1	0.945451	0.0936864	N-Term(iTRAQ8plex); S9(Phospho)	0.982659	T(2): 0.0; S(8): 1.7; S(9): 98.3	1.016	0.948936	1.02393	0.948077	0.949905	0.92785	162.555	49.51	2	1485.68	1.93415
eVGVYEALkDDsWLk	P14152	MDH1	0.79738	0.136178	N-Term(iTRAQ8plex); K9(iTRAQ8plex); S12(Phospho); K15(iTRAQ8plex)	0.999998	Y(5): 0.0; S(12): 100.0	1.09154	0.968322	0.94457	0.6159	0.823529	0.95625	156.253	16.77	4	2744.46	-2.08405
kLsSAMSAAk	P14152	MDH1	1.06107	0.0517084	N-Term(iTRAQ8plex); K1(iTRAQ8plex); S3(Phospho); K10(iTRAQ8plex)	0.495317	S(3): 49.5; S(4): 49.5; S(7): 0.9	1.0429	0.985826	0.970436	1.05961	1.05617	1.06652	146.922	18.8	3	1986.11	-8.44388
gEAEQsEEEGEEEDkAEDAR	P14873	MAP1B	1.07802	0.440129	N-Term(iTRAQ8plex); S6(Phospho); K15(iTRAQ8plex)	1	S(6): 100.0	0.920169	1.00073	1.09835	1.00231	1.01604	1.23646	697.985	52.1	3	2925.26	-3.51412
gEAEQsEEEGEEEDk	P14873	MAP1B	1.00312	0.986184	N-Term(iTRAQ8plex); S6(Phospho); K15(iTRAQ8plex)	1	S(6): 100.0	0.875218	0.890996	1.25881	0.889305	0.901438	1.24372	432.773	71.68	3	2383.02	-2.76148
fEDEGAGFEESsETGDYEEk	P14873	MAP1B	1.02436	0.670531	N-Term(iTRAQ8plex); S12(Phospho); K20(iTRAQ8plex)	0.999363	S(11): 0.0; S(12): 99.9; T(14): 0.1; Y(17): 0.0	0.930637	1.00376	1.05104	0.998063	0.96392	1.09617	317.384	61.63	3	2943.25	-2.67072
rEsVVsGDDR	P14873	MAP1B	0.858473	0.146736	N-Term(iTRAQ8plex); S3(Phospho); S6(Phospho)	1	S(3): 100.0; S(6): 100.0	1.04103	0.954715	1.03853	0.790067	0.797702	1.01708	303.863	25.16	2	1583.67	-2.88091
rESVVsGDDR	P14873	MAP1B	1.03841	0.493781	N-Term(iTRAQ8plex); S6(Phospho)	1	S(3): 0.0; S(6): 100.0	0.989051	0.937413	1.07037	0.987111	1.10012	1.0247	277.106	24.42	2	1503.71	-2.45096
aEEDmDDVLEkGEAEQsEEEGEEEDkAEDAR	P14873	MAP1B	1.08642	0.31213	N-Term(iTRAQ8plex); M5(Oxidation); K11(iTRAQ8plex); S17(Phospho); K26(iTRAQ8plex)	1	S(17): 100.0	0.962067	1.09684	0.944321	1.13111	1.15768	0.973993	273.096	25.65	5	4520	-2.3064
iAELEEERsQGsTSNSDWMk	P14873	MAP1B	0.979518	0.774965	N-Term(iTRAQ8plex); S9(Phospho); S12(Phospho); K20(iTRAQ8plex)	0.998403	S(9): 100.0; S(12): 99.8; T(13): 0.2; S(14): 0.0; S(16): 0.0	1.02305	1.01013	0.971202	0.854358	1.07154	1.01694	270.155	35.47	4	3065.37	-3.5718
aEtEEAEEPEEDGEDNASGSASk	P14873	MAP1B	1.07747	0.392224	N-Term(iTRAQ8plex); T3(Phospho); K23(iTRAQ8plex)	1	T(3): 100.0; S(18): 0.0; S(20): 0.0; S(22): 0.0	0.942635	0.90681	1.15351	1.03815	1.07311	1.12432	265.768	33.45	3	3069.3	-5.06709
aEEDMDDVLEkGEAEQsEEEGEEEDkAEDAR	P14873	MAP1B	1.13191	0.325709	N-Term(iTRAQ8plex); K11(iTRAQ8plex); S17(Phospho); K26(iTRAQ8plex)	1	S(17): 100.0	1.01755	1.10349	0.879887	1.32082	1.086	0.98995	265.684	36.18	5	4504	-3.45714
eSVVsGDDRAEEDMDDVLEk	P14873	MAP1B	1.02843	0.546657	N-Term(iTRAQ8plex); S5(Phospho); K20(iTRAQ8plex)	0.999985	S(2): 0.0; S(5): 100.0	1.00064	1.04838	0.965574	1.05186	1.08485	0.96358	255.012	13.21	4	2926.34	-3.61506
sQGsTSNSDWMk	P14873	MAP1B	1.08846	0.109948	N-Term(iTRAQ8plex); S4(Phospho); K12(iTRAQ8plex)	0.980311	S(1): 1.0; S(4): 98.0; T(5): 1.0; S(6): 0.0; S(8): 0.0	0.992224	0.963496	1.05588	1.03046	1.1462	1.10135	251.749	29.62	3	2015.93	-0.219067
eSVVsGDDR	P14873	MAP1B	1.01454	0.868907	N-Term(iTRAQ8plex); S5(Phospho)	1	S(2): 0.0; S(5): 100.0	0.985162	0.900521	1.12264	0.94933	0.983666	1.11908	246.366	28.47	2	1347.6	-3.42556
iAELEEERsQGSTSNSDWmk	P14873	MAP1B	1.00957	0.839738	N-Term(iTRAQ8plex); S9(Phospho); M19(Oxidation); K20(iTRAQ8plex)	0.999999	S(9): 100.0; S(12): 0.0; T(13): 0.0; S(14): 0.0; S(16): 0.0	1.04575	0.994252	0.963904	0.936008	1.05084	1.04581	242.7	5.2	4	3001.4	-0.807458
mSISEGTVsDk	P14873	MAP1B	1.04049	0.381119	N-Term(iTRAQ8plex); M1(Oxidation); S9(Phospho); K11(iTRAQ8plex)	1	S(2): 0.0; S(4): 0.0; T(7): 0.0; S(9): 100.0	0.966842	1.05493	0.989066	1.04989	1.09621	0.986647	242.493	34.76	3	1857.9	-5.1176
sQGSTSNsDWmk	P14873	MAP1B	1.04839	0.344356	N-Term(iTRAQ8plex); S8(Phospho); M11(Oxidation); K12(iTRAQ8plex)	0.999707	S(1): 0.0; S(4): 0.0; T(5): 0.0; S(6): 0.0; S(8): 100.0	1.00198	0.947667	1.05268	0.994703	1.1103	1.04261	242.044	32.03	3	2031.92	-4.32318
qGVDDIEkFEDEGAGFEEsSETGDYEEk	P14873	MAP1B	1.00514	0.900126	N-Term(iTRAQ8plex); K8(iTRAQ8plex); S19(Phospho); K28(iTRAQ8plex)	0.490404	S(19): 49.0; S(20): 49.0; T(22): 1.9; Y(25): 0.0	0.982281	1.08598	0.964993	1.01284	1.00249	1.0335	231.346	42.58	5	4131.88	-0.928059
fEDEGAGFEEssETGDYEEk	P14873	MAP1B	1.00446	0.960389	N-Term(iTRAQ8plex); S11(Phospho); S12(Phospho); K20(iTRAQ8plex)	0.99886	S(11): 100.0; S(12): 99.9; T(14): 0.1; Y(17): 0.0	0.918903	0.981336	1.12957	1.05076	0.900868	1.09169	227.654	63.61	3	3023.2	-8.76514
iAELEEERsQGsTSNSDWmk	P14873	MAP1B	1.00926	0.896963	N-Term(iTRAQ8plex); S9(Phospho); S12(Phospho); M19(Oxidation); K20(iTRAQ8plex)	0.483558	S(9): 96.9; S(12): 51.4; T(13): 51.4; S(14): 0.2; S(16): 0.0	0.974239	1.02788	1.00383	0.985352	1.13539	0.913044	185.552	13.71	4	3081.37	-1.74455
iAELEEERsQGSTSNSDWMk	P14873	MAP1B	0.98787	0.85619	N-Term(iTRAQ8plex); S9(Phospho); K20(iTRAQ8plex)	0.999646	S(9): 100.0; S(12): 0.0; T(13): 0.0; S(14): 0.0; S(16): 0.0	1.00913	1.02963	0.949412	0.871209	1.01905	1.06167	168.742	10.94	4	2985.42	3.45471
mSISEGtVsDk	P14873	MAP1B	1.08906	0.251055	N-Term(iTRAQ8plex); T7(Phospho); S9(Phospho); K11(iTRAQ8plex)	0.999999	S(2): 0.0; S(4): 0.0; T(7): 100.0; S(9): 100.0	1.04362	0.978067	0.982963	0.985541	1.08301	1.20371	167.128	24.89	3	1921.88	-1.06259
sQGStSNsDWMk	P14873	MAP1B	0.968595	0.379546	N-Term(iTRAQ8plex); T5(Phospho); S8(Phospho); K12(iTRAQ8plex)	0.499417	S(1): 0.0; S(4): 50.0; T(5): 50.0; S(6): 0.1; S(8): 99.9	1.0017	1.00252	1.0019	0.913226	0.975078	1.0234	164.984	13.79	3	2095.9	-0.891187
qGVDDIEkFEDEGAGFEEssETGDYEEk	P14873	MAP1B	0.99342	0.894789	N-Term(iTRAQ8plex); K8(iTRAQ8plex); S19(Phospho); S20(Phospho); K28(iTRAQ8plex)	0.33278	S(19): 66.6; S(20): 66.6; T(22): 66.7; Y(25): 0.2	0.993746	1.0726	0.936853	1.04386	0.979011	0.960568	163.607	12.39	4	4211.85	-0.550284
eSVVsGDDRAEEDmDDVLEk	P14873	MAP1B	1.03048	0.533147	N-Term(iTRAQ8plex); S5(Phospho); M14(Oxidation); K20(iTRAQ8plex)	0.999993	S(2): 0.0; S(5): 100.0	1.01337	1.01148	0.980122	1.07292	1.07842	0.945237	137.172	9.23	3	2942.33	-6.03214
ekREsVVSGDDR	P14873	MAP1B	0.935446	0.256842	N-Term(iTRAQ8plex); K2(iTRAQ8plex); S5(Phospho)	1	S(5): 100.0; S(8): 0.0	1.06923	1.00643	0.927844	0.959999	0.883044	0.966567	117.537	34.53	4	2065.05	-2.93758
qGVDDIEkFEDEGAGFEEssEtGDYEEk	P14873	MAP1B	0.94314	0.683419	N-Term(iTRAQ8plex); K8(iTRAQ8plex); S19(Phospho); S20(Phospho); T22(Phospho); K28(iTRAQ8plex)	0.320655	S(19): 67.9; S(20): 67.9; T(22): 96.2; Y(25): 67.9	1.05565	1.18028	0.76011	0.928092	0.889532	1.00806	78.1918	1.46	4	4291.81	-0.659022
aETEEAEEPEEDGEDNAsGsASk	P14873	MAP1B	0.868379	0.387968	N-Term(iTRAQ8plex); S18(Phospho); S20(Phospho); K23(iTRAQ8plex)	0.995911	T(3): 0.2; S(18): 99.8; S(20): 99.8; S(22): 0.2	0.765937	1.01462	1.23352	0.908258	0.872489	0.836609	60.2285	4.41	3	3149.27	-3.82145
rPsANcDPYAVTEAIVR	P15105	GLUL	0.979826	0.770889	N-Term(iTRAQ8plex); S3(Phospho); C6(Carbamidomethyl)	1	S(3): 100.0; Y(9): 0.0; T(12): 0.0	1.12994	0.989702	0.908591	1.00014	0.970148	0.996857	194.717	21.95	3	2303.12	2.70767
lsSsWESLLPEPAHPF	P15508	SPTB	0.942283	0.575	N-Term(iTRAQ8plex); S2(Phospho); S4(Phospho)	0.887563	S(2): 96.1; S(3): 7.5; S(4): 92.5; S(7): 3.9	1.01779	1.06576	0.919097	0.841208	1.11048	0.877651	122.545	12.22	2	2261.02	0.653085
kDsEEEVSLLGNQDIEEGNSR	P15920	ATP6V0A2	1.07768	0.230292	N-Term(iTRAQ8plex); K1(iTRAQ8plex); S3(Phospho)	1	S(3): 100.0; S(8): 0.0; S(20): 0.0	0.932981	1.096	0.974643	1.08942	1.11643	1.03108	279.788	47.17	3	3036.47	2.28025
hIEDsGEkPNTFSNk	P16014	CHGB	0.999255	0.991175	N-Term(iTRAQ8plex); S5(Phospho); K8(iTRAQ8plex); K15(iTRAQ8plex)	0.99996	S(5): 100.0; T(11): 0.0; S(13): 0.0	1.0067	0.917039	1.08399	0.941322	0.983578	1.08059	166.013	12.25	4	2695.37	-6.13758
eGVDDQESLRPSNQQAsk	P16014	CHGB	1.04541	0.460115	N-Term(iTRAQ8plex); S17(Phospho); K18(iTRAQ8plex)	0.998124	S(8): 0.0; S(12): 0.2; S(17): 99.8	1.02639	0.930561	1.0511	1.00928	1.13202	1.00333	151.113	13.08	4	2676.29	-6.73401
aDAHsMELEEk	P16014	CHGB	#DIV/0!	#DIV/0!	N-Term(iTRAQ8plex); S5(Phospho); K11(iTRAQ8plex)	1	S(5): 100.0							382.24	38.42	3	1947.93	-2.63302
aDAHsmELEEk	P16014	CHGB	#DIV/0!	#DIV/0!	N-Term(iTRAQ8plex); S5(Phospho); M6(Oxidation); K11(iTRAQ8plex)	1	S(5): 100.0							247.142	35.8	3	1963.92	-3.87607
eQSsQESGEETR	P16014	CHGB	#DIV/0!	#DIV/0!	N-Term(iTRAQ8plex); S4(Phospho)	0.999798	S(3): 0.0; S(4): 100.0; S(7): 0.0; T(11): 0.0							230.737	53.64	2	1750.74	-2.64755
eQSSQEsGEETRR	P16014	CHGB	#DIV/0!	#DIV/0!	N-Term(iTRAQ8plex); S7(Phospho)	0.493811	S(3): 49.4; S(4): 1.2; S(7): 49.4; T(11): 0.0							190.246	12.75	3	1906.84	-2.78196
wTEGGGHsR	P16014	CHGB	#DIV/0!	#DIV/0!	N-Term(iTRAQ8plex); S8(Phospho)	1	T(2): 0.0; S(8): 100.0							173.248	30.88	3	1370.61	-3.049
aDEFPDFyDsEEQMGPHQEANDEk	P16014	CHGB	#DIV/0!	#DIV/0!	N-Term(iTRAQ8plex); Y8(Phospho); S10(Phospho); K24(iTRAQ8plex)	1	Y(8): 100.0; S(10): 100.0							156.401	20.95	4	3596.47	-1.23969
iYHsEER	P16014	CHGB	#DIV/0!	#DIV/0!	N-Term(iTRAQ8plex); S4(Phospho)	1	Y(2): 0.0; S(4): 100.0							134.156	17.75	3	1317.61	-0.959027
eQSsQEsGEETR	P16014	CHGB	#DIV/0!	#DIV/0!	N-Term(iTRAQ8plex); S4(Phospho); S7(Phospho)	0.49307	S(3): 50.7; S(4): 50.7; S(7): 98.6; T(11): 0.1							99.3243	20.03	2	1830.71	-2.01071
aDEFPDFyDsEEQmGPHQEANDEk	P16014	CHGB	#DIV/0!	#DIV/0!	N-Term(iTRAQ8plex); Y8(Phospho); S10(Phospho); M14(Oxidation); K24(iTRAQ8plex)	1	Y(8): 100.0; S(10): 100.0							89.679	7.48	3	3612.44	-6.73324
eEPILtLVDEAIIk	P16054	PRKCE	0.928156	0.605467	N-Term(iTRAQ8plex); T6(Phospho); K14(iTRAQ8plex)	1	T(6): 100.0	1.0968	1.10219	0.737888	0.97307	0.851062	0.901754	352.113	54.7	3	2271.26	-4.91028
gFsYFGEDLMP	P16054	PRKCE	0.964093	0.435814	N-Term(iTRAQ8plex); S3(Phospho)	0.999871	S(3): 100.0; Y(4): 0.0	1.04097	1.05286	0.92645	0.989907	0.970306	0.95162	326.022	70.28	2	1646.71	-3.53204
sASsPkPDTk	Q9JKC6	CEND1	0.825244	0.0343046	N-Term(iTRAQ8plex); S4(Phospho); K6(iTRAQ8plex); K10(iTRAQ8plex)	0.0114282	S(1): 49.4; S(3): 49.4; S(4): 1.1; T(9): 0.0	1.10617	0.944037	0.962708	0.844116	0.85621	0.786067	109.773	3.49	3	2010.1	-3.89784
lIAsVADDEAAVPNNk	P16125	LDHB	0.961648	0.217659	N-Term(iTRAQ8plex); S4(Phospho); K16(iTRAQ8plex)	1	S(4): 100.0	1.03016	1.0053	0.960917	0.99172	0.954801	0.934946	231.405	17.84	3	2315.21	1.71403
qASATAPGREsPR	O88737	BSN	0.826022	0.0309649	N-Term(iTRAQ8plex); S11(Phospho)	1	S(3): 0.0; T(5): 0.0; S(11): 100.0	1.04859	1.01799	0.936959	0.890151	0.842591	0.748253	144.888	6.58	3	1711.84	-0.719268
dsDEEDEEDD	K4DI76	CADPS	0.827209	0.0472694	N-Term(iTRAQ8plex); S2(Phospho)	1	S(2): 100.0	0.923314	0.966692	1.12105	0.852247	0.828751	0.809772	148.077	29.78	2	1581.53	-0.8056
wRsLQQLAEER	P16546	SPTAN1	0.995132	0.971471	N-Term(iTRAQ8plex); S3(Phospho)	1	S(3): 100.0	1.20848	1.03545	0.817904	1.00246	1.13495	0.90951	226.568	24.44	3	1799.9	-4.74887
sSLSSAQADFNQLAELDR	P16546	SPTAN1	1.08513	0.452919	N-Term(iTRAQ8plex); S1(Phospho)	0.962445	S(1): 96.2; S(2): 3.6; S(4): 0.1; S(5): 0.0	0.988679	1.18023	0.829543	1.10692	1.0901	1.0567	165.853	12.39	3	2336.1	-4.86747
lDPAQsASRENLLEEQGSIALR	P16546	SPTAN1	0.755309	0.0861934	N-Term(iTRAQ8plex); S6(Phospho)	0.999919	S(6): 100.0; S(8): 0.0; S(18): 0.0	1.08512	1.0226	0.894469	0.725329	0.613277	0.928972	153.24	5.89	3	2781.4	-2.10223
vIHDNFGIVEGLmTTVHAITAtQk	P16858	GAPDH	0.998567	0.992744	N-Term(iTRAQ8plex); M13(Oxidation); T22(Phospho); K24(iTRAQ8plex)	0.999743	T(14): 0.0; T(15): 0.0; T(20): 0.0; T(22): 100.0	1.07976	1.16475	0.740366	1.09813	1.02184	0.860638	306.162	44.07	4	3299.73	-1.53585
gAAQNIIPAStGAAk	P16858	GAPDH	0.968684	0.304736	N-Term(iTRAQ8plex); T11(Phospho); K15(iTRAQ8plex)	0.999627	S(10): 0.0; T(11): 100.0	1.01416	1.02904	0.96126	0.997907	0.973114	0.939344	294.669	43.72	3	2058.12	-2.17204
vIHDNFGIVEGLMTTVHAITAtQk	P16858	GAPDH	0.866375	0.147502	N-Term(iTRAQ8plex); T22(Phospho); K24(iTRAQ8plex)	0.999431	T(14): 0.0; T(15): 0.0; T(20): 0.1; T(22): 99.9	1.03873	1.1296	0.892825	0.947516	0.844196	0.860402	268.983	49.86	4	3283.73	-1.82795
vVDLMAyMASk	P16858	GAPDH	#DIV/0!	#DIV/0!	N-Term(iTRAQ8plex); Y7(Phospho); K11(iTRAQ8plex)	0.999998	Y(7): 100.0; S(10): 0.0							170.739	21.03	3	1915.97	-7.3571
fTAsAGIQVVGDDLTVTNPk	P17182	ENO1	0.953419	0.263705	N-Term(iTRAQ8plex); S4(Phospho); K20(iTRAQ8plex)	0.999376	T(2): 0.1; S(4): 99.9; T(15): 0.0; T(17): 0.0	0.982581	1.00624	1.01781	0.89588	1.01506	0.955638	306.338	36.63	3	2721.42	-4.10804
tIAPALVsk	P17182	ENO1	0.839052	0.0924844	N-Term(iTRAQ8plex); S8(Phospho); K9(iTRAQ8plex)	1	T(1): 0.0; S(8): 100.0	1.03821	1.0974	0.864844	0.864332	0.795682	0.857524	254.209	24.71	3	1587.93	0.536429
iEEELGsk	P17182	ENO1	0.921485	0.110524	N-Term(iTRAQ8plex); S7(Phospho); K8(iTRAQ8plex)	1	S(7): 100.0	1.06748	0.996847	0.934975	0.914782	0.924936	0.92409	210.53	18.34	2	1592.84	-2.5424
lAMQEFMILPVGASsFR	P17182	ENO1	0.733944	0.130817	N-Term(iTRAQ8plex); S15(Phospho)	0.5	S(14): 50.0; S(15): 50.0	1.05867	1.07559	0.86606	0.488333	0.872865	0.840863	205.495	45.67	3	2281.14	-1.49217
aAVPSGAsTGIYEALELR	P17182	ENO1	#DIV/0!	#DIV/0!	N-Term(iTRAQ8plex); S8(Phospho)	0.984105	S(5): 0.0; S(8): 98.4; T(9): 1.6; Y(12): 0.0							349.692	48.33	3	2189.12	0.34577
gNPTVEVDLyTAk	P17182	ENO1	#DIV/0!	#DIV/0!	N-Term(iTRAQ8plex); Y10(Phospho); K13(iTRAQ8plex)	0.969135	T(4): 0.0; Y(10): 96.9; T(11): 3.1							123.958	18.59	3	2095.09	-3.4068
yVWLVYEQEQPLscDEPILSNk	P70296	PEBP1	0.830331	0.0142996	N-Term(iTRAQ8plex); S13(Phospho); C14(Carbamidomethyl); K22(iTRAQ8plex)	0.999986	Y(1): 0.0; Y(6): 0.0; S(13): 100.0; S(20): 0.0	0.933343	1.0601	1.01251	0.812155	0.816428	0.867348	247.091	44.99	4	3398.67	-2.8179
qSmSsQsLDk	B2RUJ5	APBA1	0.830804	0.0315232	N-Term(iTRAQ8plex); M3(Oxidation); S5(Phospho); S7(Phospho); K10(iTRAQ8plex)	0.93184	S(2): 3.4; S(4): 3.4; S(5): 93.2; S(7): 100.0	0.927225	0.979319	1.10332	0.833694	0.828343	0.838571	107.947	16.09	3	1894.84	-2.04767
yYLDsLDR	P18872	GNAO1	0.980717	0.854712	N-Term(iTRAQ8plex); S5(Phospho)	1	Y(1): 0.0; Y(2): 0.0; S(5): 100.0	1.05723	1.015	0.931316	1.13617	0.990554	0.818896	175.581	5.96	2	1428.67	-0.291364
gAASSTDSLDtLSNGPEGcVVAAVAAR	P19246	NEFH	1.0354	0.529275	N-Term(iTRAQ8plex); T11(Phospho); C19(Carbamidomethyl)	0.464044	S(4): 2.4; S(5): 46.4; T(6): 2.4; S(8): 2.4; T(11): 46.4; S(13): 0.1	0.935171	1.0972	0.966389	1.04915	1.00796	1.04783	181.367	14.72	3	2960.39	-1.59469
sTVsIEEAVAk	P20357	MAP2	0.83276	0.0567605	N-Term(iTRAQ8plex); S4(Phospho); K11(iTRAQ8plex)	0.987616	S(1): 1.2; T(2): 0.0; S(4): 98.8	1.08003	1.04134	0.879988	0.811015	0.826864	0.861534	276.105	27.1	3	1821.97	-6.52393
lSVEIPcPPPVSEADLsTDEk	P20357	MAP2	0.890972	0.295554	N-Term(iTRAQ8plex); C7(Carbamidomethyl); S17(Phospho); K21(iTRAQ8plex)	0.5	S(2): 0.0; S(12): 0.0; S(17): 50.0; T(18): 50.0	0.974839	1.05872	0.967584	1.02838	0.733149	0.912406	256.256	24.92	3	2971.47	-3.85715
gLSsVPEVAEVEPTTk	P20357	MAP2	1.00323	0.943117	N-Term(iTRAQ8plex); S4(Phospho); K16(iTRAQ8plex)	0.975623	S(3): 2.4; S(4): 97.6; T(14): 0.0; T(15): 0.0	1.02547	0.982524	0.972495	0.977502	0.940711	1.07192	235.939	20.73	3	2331.22	-5.27941
gYSSLDQSPDEkPLVALDtDsDDDFDMSR	A2ANP2	FAM219A	0.832686	0.0117159	N-Term(iTRAQ8plex); K12(iTRAQ8plex); T19(Phospho); S21(Phospho)	0.998185	Y(2): 0.0; S(3): 0.0; S(4): 0.0; S(8): 0.2; T(19): 99.8; S(21): 100.0; S(28): 0.0	1.03323	1.04374	0.926113	0.845632	0.82985	0.825151	100.194	12.65	3	3986.75	2.09802
vGSLtPPSsPk	Q3UHJ0	AAK1	0.832918	0.0170082	N-Term(iTRAQ8plex); T5(Phospho); S9(Phospho); K11(iTRAQ8plex)	0.999611	S(3): 0.0; T(5): 100.0; S(8): 0.0; S(9): 100.0	1.06634	1.00127	0.926809	0.828132	0.855386	0.810582	299.855	28.13	3	1837.93	-3.25946
sDDsNGIENNVPR	P21995	EMB	0.967493	0.665189	N-Term(iTRAQ8plex); S4(Phospho)	0.999212	S(1): 0.1; S(4): 99.9	1.1061	0.991967	0.904763	0.892592	0.996571	1.01605	153.841	20.61	3	1800.8	-1.42157
sRTSVQTEDDQLIAGQSAR	P26231	CTNNA1	#DIV/0!	#DIV/0!	N-Term(iTRAQ8plex); S1(Phospho)	0.49449	S(1): 49.4; T(3): 49.4; S(4): 1.1; T(7): 0.0; S(17): 0.0							359.036	37.11	3	2446.18	-2.82564
sRTSVQtEDDQLIAGQSAR	P26231	CTNNA1	#DIV/0!	#DIV/0!	N-Term(iTRAQ8plex); S1(Phospho); T7(Phospho)	0.977325	S(1): 97.7; T(3): 2.2; S(4): 0.1; T(7): 100.0; S(17): 0.0							340.266	38.23	3	2526.15	-3.44574
sRtsVQtEDDQLIAGQSAR	P26231	CTNNA1	#DIV/0!	#DIV/0!	N-Term(iTRAQ8plex); T3(Phospho); S4(Phospho); T7(Phospho)	0.921503	S(1): 7.8; T(3): 96.1; S(4): 96.1; T(7): 100.0; S(17): 0.0							205.773	50.33	3	2606.1	-9.29735
tsVQTEDDQLIAGQSAR	P26231	CTNNA1	#DIV/0!	#DIV/0!	N-Term(iTRAQ8plex); S2(Phospho)	0.0296297	T(1): 97.0; S(2): 3.0; T(5): 0.0; S(15): 0.0							184.461	19.32	3	2203.05	-3.20592
tSVQtEDDQLIAGQSAR	P26231	CTNNA1	#DIV/0!	#DIV/0!	N-Term(iTRAQ8plex); T1(Phospho); T5(Phospho)	0.970324	T(1): 97.0; S(2): 3.0; T(5): 100.0; S(15): 0.0							180.668	28.36	2	2283.02	-2.40246
kEsGEGAEAEGATAEGAk	P26645	MARCKS	1.07628	0.365642	N-Term(iTRAQ8plex); K1(iTRAQ8plex); S3(Phospho); K18(iTRAQ8plex)	1	S(3): 100.0; T(13): 0.0	0.932551	0.982804	1.10108	1.02384	1.02801	1.19468	328.498	31.53	3	2684.35	-2.40198
lSGFsFk	P26645	MARCKS	0.84208	0.0914453	N-Term(iTRAQ8plex); S5(Phospho); K7(iTRAQ8plex)	1	S(2): 0.0; S(5): 100.0	0.951785	0.943058	1.13571	0.809348	0.821404	0.921215	211.913	27.55	3	1473.79	-6.6493
eAEAAEPEQPEQPEQPAAEEPQAEEQsEAAGEk	P26645	MARCKS	1.1405	0.156066	N-Term(iTRAQ8plex); S27(Phospho); K33(iTRAQ8plex)	1	S(27): 100.0	1.10364	1.03073	0.866782	1.12496	1.08129	1.21654	143.455	22.87	4	4221.88	-5.99662
vGsLDNVGHLPAGGAVk	P27546	MAP4	0.90687	0.238949	N-Term(iTRAQ8plex); S3(Phospho); K17(iTRAQ8plex)	1	S(3): 100.0	1.0043	1.04034	0.885269	0.884817	0.806145	0.966088	257.263	32.6	4	2279.24	2.02943
lATTVsAPDLk	P27546	MAP4	0.843792	0.195523	N-Term(iTRAQ8plex); S6(Phospho); K11(iTRAQ8plex)	0.999994	T(3): 0.0; T(4): 0.0; S(6): 100.0	1.13914	1.04795	0.807659	0.833818	0.816677	0.876447	216.933	30.1	3	1804.01	-1.41361
vGStENIk	P27546	MAP4	1.15125	0.12934	N-Term(iTRAQ8plex); T4(Phospho); K8(iTRAQ8plex)	0.979097	S(3): 2.1; T(4): 97.9	1.15534	0.933757	0.914619	1.11554	1.17241	1.17007	128.22	19.08	3	1535.82	-5.19802
ssSAPNVHINTIEPVNIDEkFPEVELQDQR	P28028	BRAF	0.966064	0.77681	N-Term(iTRAQ8plex); S2(Phospho); K20(iTRAQ8plex)	0.489181	S(1): 2.2; S(2): 48.9; S(3): 48.9; T(11): 0.0	1.05489	1.08623	0.855849	1.08248	1.01383	0.798957	237.885	20.13	4	4094.06	-1.86516
ssSAPNVHINTIEPVNIDEk	P28028	BRAF	0.963967	0.387052	N-Term(iTRAQ8plex); S2(Phospho); K20(iTRAQ8plex)	0.491578	S(1): 1.7; S(2): 49.2; S(3): 49.2; T(11): 0.0	0.995889	1.00066	1.00851	0.987423	1.01597	0.893382	202.022	6.52	3	2852.47	1.38759
rDsSDDWEIPDGQITVGQR	P28028	BRAF	#DIV/0!	#DIV/0!	N-Term(iTRAQ8plex); S3(Phospho)	0.981958	S(3): 98.2; S(4): 1.8; T(15): 0.0							429.374	41.48	3	2558.17	-3.24909
sAsEPSLNR	P28028	BRAF	#DIV/0!	#DIV/0!	N-Term(iTRAQ8plex); S3(Phospho)	0.984901	S(1): 1.5; S(3): 98.5; S(6): 0.0							206.343	17.16	2	1344.64	-3.1361
vAsEEEEVPLVVYLk	Q3URF1	SYNPO	0.83304	0.0391605	N-Term(iTRAQ8plex); S3(Phospho); K15(iTRAQ8plex)	1	S(3): 100.0; Y(13): 0.0	1.0244	1.06169	0.904071	0.825838	0.784498	0.880586	420.73	56.32	3	2392.28	-3.41698
sPSDYSNFDPEFLNEkPQLsFSDk	F1DGF6	PRKCD	0.834467	0.0419917	N-Term(iTRAQ8plex); K16(iTRAQ8plex); S20(Phospho); K24(iTRAQ8plex)	0.952782	S(1): 0.0; S(3): 0.0; Y(5): 0.0; S(6): 0.0; S(20): 95.3; S(22): 4.7	0.967722	1.07863	0.956504	0.907761	0.767892	0.830131	96.5003	29.4	3	3783.85	-2.4339
eSSDStNttIEDEDAk	P28652	CAMK2B	1.11661	0.0551853	N-Term(iTRAQ8plex); T6(Phospho); T8(Phospho); T9(Phospho); K16(iTRAQ8plex)	0.0319765	S(2): 3.2; S(3): 3.2; S(5): 90.4; T(6): 3.2; T(8): 100.0; T(9): 100.0	1.00609	0.991369	1.00319	1.03461	1.1346	1.18133	273.945	39.64	3	2590.03	-2.29641
eSsDstNtTIEDEDAk	P28652	CAMK2B	1.07708	0.233747	N-Term(iTRAQ8plex); S3(Phospho); S5(Phospho); T6(Phospho); T8(Phospho); K16(iTRAQ8plex)	0.486352	S(2): 2.7; S(3): 97.4; S(5): 99.9; T(6): 99.9; T(8): 50.0; T(9): 50.0	0.94705	0.970781	1.09186	1.04879	1.048	1.14488	168.864	21.15	3	2669.99	-4.0648
nFsVGR	P28652	CAMK2B	1.20295	0.576046	N-Term(iTRAQ8plex); S3(Phospho)	1	S(3): 100.0	1.19696	1.03539	0.765211	1.24777	1.71255	0.645585	141.267	17.14	2	1063.52	-1.78844
hVPsPLNLEEVQk	Q8VD37	SGIP1	0.834883	0.0266107	N-Term(iTRAQ8plex); S4(Phospho); K13(iTRAQ8plex)	1	S(4): 100.0	1.05088	1.04918	0.917435	0.833043	0.809172	0.877035	272.948	31.08	3	2178.17	-4.24023
qEtVEcLk	P28652	CAMK2B	#DIV/0!	#DIV/0!	N-Term(iTRAQ8plex); T3(Phospho); C6(Carbamidomethyl); K8(iTRAQ8plex)	1	T(3): 100.0							204.51	20.22	3	1694.86	-4.74841
lDPYDsSEDDkEYVGFATLPNQVHR	P28661	SEPT4	0.982347	0.614963	N-Term(iTRAQ8plex); S6(Phospho); K11(iTRAQ8plex)	0.999831	Y(4): 0.0; S(6): 100.0; S(7): 0.0; Y(13): 0.0; T(18): 0.0	1.00459	1.0529	0.962435	1.00341	1.01301	0.950204	422.814	37.43	3	3583.71	-2.62345
iYQFPDcDsDEDEDFk	P28661	SEPT4	1.07135	0.467625	N-Term(iTRAQ8plex); C7(Carbamidomethyl); S9(Phospho); K16(iTRAQ8plex)	1	Y(2): 0.0; S(9): 100.0	0.88736	1.02985	1.1108	1.02018	1.0192	1.20467	367.782	62.21	3	2711.16	-2.34586
iYQFPDcDsDEDEDFkLQDQALk	P28661	SEPT4	1.06199	0.412446	N-Term(iTRAQ8plex); C7(Carbamidomethyl); S9(Phospho); K16(iTRAQ8plex); K23(iTRAQ8plex)	1	Y(2): 0.0; S(9): 100.0	0.974854	1.10355	0.924053	1.11162	1.09748	0.97949	304.488	46.71	4	3811.81	-3.1401
lDPYDssEDDkEYVGFATLPNQVHR	P28661	SEPT4	0.968447	0.744653	N-Term(iTRAQ8plex); S6(Phospho); S7(Phospho); K11(iTRAQ8plex)	0.922578	Y(4): 7.4; S(6): 96.1; S(7): 96.1; Y(13): 0.3; T(18): 0.0	0.939245	1.11741	0.922749	1.05508	0.837686	0.992624	257.774	33.65	4	3663.68	-1.39314
hFLEDsSDDAELSk	P28661	SEPT4	0.852806	0.17528	N-Term(iTRAQ8plex); S6(Phospho); K14(iTRAQ8plex)	0.5	S(6): 50.0; S(7): 50.0; S(13): 0.0	1.17211	0.956649	0.873306	0.87191	0.848061	0.840206	173.331	7.49	4	2281.08	0.010141
lDPYDSsEDDk	P28661	SEPT4	1.15269	0.132618	N-Term(iTRAQ8plex); S7(Phospho); K11(iTRAQ8plex)	0.5	Y(4): 0.0; S(6): 50.0; S(7): 50.0	0.966655	0.991562	1.05455	1.11144	1.05333	1.30802	171.951	30.35	3	1971.9	-1.74815
lSGLsFk	P28667	MARCKSL1	0.921191	0.222083	N-Term(iTRAQ8plex); S5(Phospho); K7(iTRAQ8plex)	1	S(2): 0.0; S(5): 100.0	0.936632	0.967692	1.10566	0.894354	0.954134	0.924281	159.223	18.84	3	1439.81	-4.59805
sVELDsDDGGGSAAQk	P28738	KIF5C	0.918346	0.305862	N-Term(iTRAQ8plex); S6(Phospho); K16(iTRAQ8plex)	0.998842	S(1): 0.0; S(6): 99.9; S(12): 0.1	0.996225	0.898111	1.11675	0.863541	0.940346	0.961336	134.241	21.13	3	2224.04	-8.59253
gTGGVDTAATGsVFDISNLDR	P30275	Ckmt1	0.938776	0.305113	N-Term(iTRAQ8plex); S12(Phospho)	0.999986	T(2): 0.0; T(7): 0.0; T(10): 0.0; S(12): 100.0; S(17): 0.0	1.00768	1.09307	0.991646	0.885937	1.0344	0.982731	324.547	57.27	3	2437.15	-2.34953
lGYILTcPsNLGTGLR	P30275	Ckmt1	0.978265	0.767089	N-Term(iTRAQ8plex); C7(Carbamidomethyl); S9(Phospho)	0.999991	Y(3): 0.0; T(6): 0.0; S(9): 100.0; T(13): 0.0	1.01805	1.0409	0.87185	0.961218	1.02382	0.882068	281.607	32.36	2	2119.09	-1.45026
rGtGGVDTAATGSVFDISNLDR	P30275	Ckmt1	0.959288	0.463868	N-Term(iTRAQ8plex); T3(Phospho)	0.999966	T(3): 100.0; T(8): 0.0; T(11): 0.0; S(13): 0.0; S(18): 0.0	0.940987	0.966273	1.09863	0.936994	0.977749	0.96877	232.878	40.25	3	2593.24	-4.55584
vVVDALsGLk	P30275	Ckmt1	1.01129	0.912727	N-Term(iTRAQ8plex); S7(Phospho); K10(iTRAQ8plex)	1	S(7): 100.0	1.11138	0.957878	0.934936	0.992483	1.15948	0.886173	214.047	26.43	3	1688.98	-0.70095
tLLNGDLQTsI	P30875	SSTR2	1.02294	0.696362	N-Term(iTRAQ8plex); S10(Phospho)	0.025908	T(1): 0.0; T(9): 97.4; S(10): 2.6	0.983157	1.04487	0.976816	1.12511	0.972128	0.976536	115.788	26.71	2	1558.79	-5.94143
rAsVcAEAYNPDEEEDDAESR	P31324	PRKAR2B	1.01714	0.817725	N-Term(iTRAQ8plex); S3(Phospho); C5(Carbamidomethyl)	1	S(3): 100.0; Y(9): 0.0; S(20): 0.0	1.09816	0.991933	0.872291	1.04449	0.999003	0.96966	508.314	74.84	3	2797.15	-1.7575
sDSENGEEEEAAEAGAFNAPVINR	P31324	PRKAR2B	0.975998	0.451553	N-Term(iTRAQ8plex); S1(Phospho)	0.0323323	S(1): 3.2; S(3): 96.8	1.00166	1.01969	0.974738	1.01598	0.927744	0.980457	250.061	42.98	3	2890.25	-6.12017
gVNFAEEPmRsDsENGEEEEAAEAGAFNAPVINR	P31324	PRKAR2B	0.954453	0.697132	N-Term(iTRAQ8plex); M9(Oxidation); S11(Phospho); S13(Phospho)	1	S(11): 100.0; S(13): 100.0	0.862179	1.09926	1.04528	0.830296	0.928619	1.11086	87.8448	16.21	3	4116.73	-4.90687
gsETLGGGGGGAAGTR	P31650	SLC6A11	1.14246	0.0561463	N-Term(iTRAQ8plex); S2(Phospho)	0.998371	S(2): 99.8; T(4): 0.2; T(15): 0.0	1.02327	0.962683	1.02881	1.24646	1.09123	1.10656	171.661	37.41	3	1688.79	0.0914097
aFEGQAHsGk	P32037	SLC2A3	0.997804	0.989825	N-Term(iTRAQ8plex); S8(Phospho); K10(iTRAQ8plex)	1	S(8): 100.0	0.768602	0.957036	1.29097	1.09677	0.902378	1.01084	122.366	1.81	3	1719.87	-0.245183
fAsIAR	P32211	CHRM4	0.772585	0.0524403	N-Term(iTRAQ8plex); S3(Phospho)	1	S(3): 100.0	1.00243	1.13189	0.865856	0.805474	0.708116	0.804296	91.7483	6.46	2	1048.55	-0.162477
qDsLNQNPVSQR	P35436	GRIN2A	0.867906	0.156247	N-Term(iTRAQ8plex); S3(Phospho)	1	S(3): 100.0; S(10): 0.0	0.983981	0.979797	1.03833	0.785606	0.804954	1.01499	258.509	43.86	3	1769.85	-1.02182
gsLIVDMVSDk	P35436	GRIN2A	0.608338	0.0718662	N-Term(iTRAQ8plex); S2(Phospho); K11(iTRAQ8plex)	1	S(2): 100.0; S(9): 0.0	1.20868	1.07424	0.692126	0.532587	0.607242	0.67	256.135	43.32	3	1851.97	-2.24469
yLPEEVAHsDISETSsR	P35436	GRIN2A	0.947269	0.384547	N-Term(iTRAQ8plex); S9(Phospho); S16(Phospho)	5.43259e-05	Y(1): 0.0; S(9): 100.0; S(12): 96.4; T(14): 3.5; S(15): 0.1; S(16): 0.0	1.07172	1.00389	0.903409	0.90065	0.977172	0.944107	193.94	42.06	3	2384.03	-2.42599
kMPsIESDV	P35436	GRIN2A	1.10708	0.290325	N-Term(iTRAQ8plex); K1(iTRAQ8plex); S4(Phospho)	0.999993	S(4): 100.0; S(7): 0.0	1.06959	1.10262	0.826871	1.08054	1.11844	1.12125	151.906	25.38	3	1693.86	-4.28587
yHGHsMSDPGVSYR	P35486	PDHA1	1.00733	0.824323	N-Term(iTRAQ8plex); S5(Phospho)	0.999948	Y(1): 0.0; S(5): 100.0; S(7): 0.0; S(12): 0.0; Y(13): 0.0	0.981492	1.01399	1.00873	1.05069	1.02324	0.952314	164.34	25.11	3	1976.86	-1.64457
dYLsDSELNQLR	O88737	BSN	0.834965	0.0153372	N-Term(iTRAQ8plex); S4(Phospho)	0.499998	Y(2): 0.0; S(4): 50.0; S(6): 50.0	1.00513	1.0631	0.933362	0.822999	0.866526	0.816704	229.554	19.33	2	1836.87	-0.886048
sDAEEDGVTGsQDEEDSkPk	P35564	CANX	1.20548	0.0847954	N-Term(iTRAQ8plex); S11(Phospho); K18(iTRAQ8plex); K20(iTRAQ8plex)	0.999984	S(1): 0.0; T(9): 0.0; S(11): 100.0; S(17): 0.0	0.920397	0.956799	1.14895	1.10421	1.25331	1.29042	244.475	49.58	4	3115.47	-2.17034
vPVLIsPTLk	Q99P28	ABL2	0.835944	0.0412506	N-Term(iTRAQ8plex); S6(Phospho); K10(iTRAQ8plex)	0.999845	S(6): 100.0; T(8): 0.0	1.02381	1.04761	0.931842	0.922027	0.797561	0.790965	169.283	19.79	3	1755.06	-4.44014
dVAGASWGNVsGEEEEEEDGPAVLVEQLTDSAMEPTGPSR	P36916	GNL1	1.02371	0.94	N-Term(iTRAQ8plex); S11(Phospho)	0.999998	S(6): 0.0; S(11): 100.0; T(29): 0.0; S(31): 0.0; T(36): 0.0; S(39): 0.0	0.846637	0.693039	1.3443	0.939711	0.652066	1.36058	253.631	94.99	3	4529.02	2.33659
dVAGASWGNVsGEEEEEEDGPAVLVEQLTDSAmEPTGPSR	P36916	GNL1	0.998159	0.990786	N-Term(iTRAQ8plex); S11(Phospho); M33(Oxidation)	0.995044	S(6): 0.0; S(11): 99.5; T(29): 0.2; S(31): 0.2; T(36): 0.0; S(39): 0.0	0.744089	1.09398	1.17316	0.963901	1.14205	0.899736	135.314	25.47	4	4545	-1.29624
eEQTDtSDGESVTHHIR	P36916	GNL1	0.957665	0.0980697	N-Term(iTRAQ8plex); T6(Phospho)	0.0402336	T(4): 91.6; T(6): 4.0; S(7): 4.0; S(11): 0.2; T(13): 0.2	0.977669	1.02518	1.00044	0.966384	0.931259	0.978498	132.443	9.13	3	2325.01	-6.69112
vGPAGDEEEEEEEELssscEEEGEEDR	P36916	GNL1	1.1433	0.169301	N-Term(iTRAQ8plex); S16(Phospho); S17(Phospho); S18(Phospho); C19(Carbamidomethyl)	1	S(16): 100.0; S(17): 100.0; S(18): 100.0	0.985179	0.963179	1.06015	1.27731	0.999429	1.16289	114.623	16.24	3	3599.25	-4.04951
lQSQLLsLEk	P39053	DNM1	1.08574	0.307863	N-Term(iTRAQ8plex); S7(Phospho); K10(iTRAQ8plex)	1	S(3): 0.0; S(7): 100.0	1.05543	1.02201	0.925845	1.20507	1.06277	0.992931	178.492	37.4	3	1847.03	-8.1959
iEGsGDQIDTYELSGGAR	P39053	DNM1	1.09256	0.0726646	N-Term(iTRAQ8plex); S4(Phospho)	1	S(4): 100.0; T(10): 0.0; Y(11): 0.0; S(14): 0.0	1.01614	1.00864	0.978651	1.0992	1.15419	1.02803	133.84	10.22	2	2252.03	-4.21929
gPGLGsTQGQTIALPAQGLIEFR	P42669	PURA	0.891019	0.255181	N-Term(iTRAQ8plex); S6(Phospho)	0.977731	S(6): 97.8; T(7): 2.2; T(11): 0.0	0.971482	1.1299	0.853343	0.857374	0.895746	0.879593	393.596	68.67	3	2695.4	-3.26696
sLNPQksGEEEDSGSAAQLGMcNR	P42859	HTT	1.14612	0.162034	N-Term(iTRAQ8plex); K6(iTRAQ8plex); S7(Phospho); C22(Carbamidomethyl)	0.999958	S(1): 0.0; S(7): 100.0; S(13): 0.0; S(15): 0.0	0.970564	0.900791	1.13508	1.23212	1.15411	1.0595	165.444	19.76	4	3253.51	-0.787062
dDDAETGLtDGEEk	P46096	SYT1	0.976715	0.825438	N-Term(iTRAQ8plex); T9(Phospho); K14(iTRAQ8plex)	0.999998	T(6): 0.0; T(9): 100.0	0.929739	1.00503	1.14611	0.902131	0.947441	1.15956	425.945	72.47	2	2182.98	-4.49251
dQALkDDDAETGLtDGEEk	P46096	SYT1	1.0611	0.530054	N-Term(iTRAQ8plex); K5(iTRAQ8plex); T14(Phospho); K19(iTRAQ8plex)	0.999573	T(11): 0.0; T(14): 100.0	0.936526	0.981653	1.06602	0.932159	1.02902	1.20534	349.037	35.16	3	3042.48	-5.18389
nTLNPYYNESFsFEVPFEQIQk	P46096	SYT1	0.939379	0.589702	N-Term(iTRAQ8plex); S12(Phospho); K22(iTRAQ8plex)	0.499926	T(2): 0.0; Y(6): 0.0; Y(7): 0.0; S(10): 50.0; S(12): 50.0	0.934428	1.20846	0.883407	0.894399	0.967011	0.981429	222.56	40.69	3	3382.66	2.17554
dDDAETGLtDGEEkEEPk	P46096	SYT1	1.12458	0.363301	N-Term(iTRAQ8plex); T9(Phospho); K14(iTRAQ8plex); K18(iTRAQ8plex)	0.999168	T(6): 0.1; T(9): 99.9	0.896782	0.971587	1.1397	1.01756	1.04123	1.32402	217.453	39.6	4	2970.43	0.652871
dQALkDDDAETGLtDGEEkEEPk	P46096	SYT1	1.04521	0.699168	N-Term(iTRAQ8plex); K5(iTRAQ8plex); T14(Phospho); K19(iTRAQ8plex); K23(iTRAQ8plex)	0.997972	T(11): 0.2; T(14): 99.8	0.984763	0.916271	1.0762	1.07376	0.853025	1.18504	201.3	12.06	4	3829.92	-2.9918
dDDAETGLtDGEEkEEPkEEEk	P46096	SYT1	1.16009	0.199184	N-Term(iTRAQ8plex); T9(Phospho); K14(iTRAQ8plex); K18(iTRAQ8plex); K22(iTRAQ8plex)	0.999929	T(6): 0.0; T(9): 100.0	0.925236	0.966607	1.07438	1.05774	1.05053	1.33283	183.565	21.16	4	3789.83	-5.84141
tLVMAVyDFDR	P46096	SYT1	#DIV/0!	#DIV/0!	N-Term(iTRAQ8plex); Y7(Phospho)	1	T(1): 0.0; Y(7): 100.0							119.259	6.31	2	1713.82	-2.03346
eNRQsIINPDWNFEk	P46460	NSF	0.912216	0.236604	N-Term(iTRAQ8plex); S5(Phospho); K15(iTRAQ8plex)	1	S(5): 100.0	0.972912	1.11212	0.917107	0.955243	0.868632	0.914724	290.639	18.88	3	2578.29	-2.11093
gNDsDGEAESDDPEk	P46467	VPS4B	1.01188	0.834054	N-Term(iTRAQ8plex); S4(Phospho); K15(iTRAQ8plex)	1	S(4): 100.0; S(10): 0.0	1.00449	0.96892	1.05955	0.929371	1.06949	1.07013	436.093	53.89	3	2252.96	-3.29498
gNDsDGEAESDDPEkk	P46467	VPS4B	1.0289	0.676301	N-Term(iTRAQ8plex); S4(Phospho); K15(iTRAQ8plex); K16(iTRAQ8plex)	1	S(4): 100.0; S(10): 0.0	0.915673	1.0055	1.08791	0.970067	1.01639	1.10958	213.538	6.87	4	2685.26	-3.21518
sATEESTSsSQk	P46660	INA	0.949094	0.499217	N-Term(iTRAQ8plex); S9(Phospho); K12(iTRAQ8plex)	0.324435	S(1): 32.4; T(3): 1.3; S(6): 0.1; T(7): 0.1; S(8): 1.3; S(9): 32.4; S(10): 32.4	0.912933	0.985775	1.10863	0.900074	0.927845	1.02633	85.4432	13.08	3	1929.92	-3.77883
sEADtLPR	Q640R3	HEPACAM	0.836378	0.000657004	N-Term(iTRAQ8plex); T5(Phospho)	1	S(1): 0.0; T(5): 100.0	1.01609	0.996391	0.993396	0.809545	0.841563	0.862939	153.789	4.02	2	1272.61	-3.01691
wHQLQNENHVSsD	P47708	RPH3A	1.00572	0.920264	N-Term(iTRAQ8plex); S12(Phospho)	0.981903	S(11): 1.8; S(12): 98.2	0.975202	1.06658	0.98194	0.962883	1.10421	0.973916	223.123	58.72	3	1977.87	-1.49424
wHQLQNENHVssD	P47708	RPH3A	1.08526	0.212488	N-Term(iTRAQ8plex); S11(Phospho); S12(Phospho)	1	S(11): 100.0; S(12): 100.0	0.984863	1.04511	0.966692	0.980536	1.12216	1.14948	212.34	20.38	2	2057.84	-2.03372
hANNTAsmHR	P47746	CNR1	0.794686	0.350455	N-Term(iTRAQ8plex); S7(Phospho); M8(Oxidation)	0.999441	T(5): 0.1; S(7): 99.9	1.0254	1.29025	0.719258	0.795679	0.993317	0.622806	150.423	40.5	3	1538.68	-2.70281
lcDFGISGQLVDsIAk	P47809	MAP2K4	0.926296	0.386613	N-Term(iTRAQ8plex); C2(Carbamidomethyl); S13(Phospho); K16(iTRAQ8plex)	1	S(7): 0.0; S(13): 100.0	0.940097	1.12774	0.934776	1.00632	0.910663	0.864326	185.172	25.25	3	2411.23	-8.00676
vDStTcLFPVEEk	P47856	GFPT1	0.986964	0.728354	N-Term(iTRAQ8plex); T4(Phospho); C6(Carbamidomethyl); K13(iTRAQ8plex)	0.97975	S(3): 2.0; T(4): 98.0; T(5): 0.0	1.00923	1.05105	0.933967	0.97519	0.981996	0.998032	239.372	23.76	3	2213.09	-4.52765
sLTEVcLR	Q6PE13	PRRT3	0.83814	0.00833238	N-Term(iTRAQ8plex); S1(Phospho); C6(Carbamidomethyl)	1	S(1): 100.0; T(3): 0.0	1.02898	1.0312	0.943078	0.872104	0.824137	0.820908	139.844	4.81	2	1361.67	-3.82025
vVNQDsT	C6EQH1	FGF12	0.838404	0.0413109	N-Term(iTRAQ8plex); S6(Phospho)	0.983628	S(6): 98.4; T(7): 1.6	1.01349	0.947087	1.04765	0.919284	0.842747	0.760078	125.396	50.52	2	1146.53	-2.08473
eLsAERPLNEQIAEAEADk	P47867	SCG3	0.896781	0.0875867	N-Term(iTRAQ8plex); S3(Phospho); K19(iTRAQ8plex)	1	S(3): 100.0	1.07745	0.963778	0.963925	0.888661	0.947427	0.858877	199.641	18.58	4	2801.41	-2.2019
aGsDAAASRPR	P47911	RPL6	0.964373	0.519472	N-Term(iTRAQ8plex); S3(Phospho)	0.999929	S(3): 100.0; S(8): 0.0	0.97946	0.989868	1.03817	1.06107	0.926119	0.913161	98.2247	1.83	2	1442.7	-2.03788
tNsLEEk	P48318	GAD1	0.828952	0.106662	N-Term(iTRAQ8plex); S3(Phospho); K7(iTRAQ8plex)	0.985397	T(1): 1.5; S(3): 98.5	1.14248	0.894769	0.968714	0.885551	0.848264	0.757984	129.862	19.49	3	1508.78	-3.31709
lPQQQQQsFQQLVSAR	P48437	PROX1	0.983679	0.620273	N-Term(iTRAQ8plex); S8(Phospho)	1	S(8): 100.0; S(14): 0.0	0.986737	1.02921	0.988508	0.984175	1.03263	0.938611	151.858	21.14	3	2270.16	-1.42549
sAssSEELINTLNFLDEAQk	Q69ZW3	EHBP1	0.839852	0.00455595	N-Term(iTRAQ8plex); S3(Phospho); S4(Phospho); K20(iTRAQ8plex)	0.959342	S(1): 0.1; S(3): 98.0; S(4): 98.0; S(5): 4.0; T(11): 0.0	1.03745	1.00301	0.953871	0.864719	0.819119	0.830955	256.287	17.88	3	2964.4	-2.65398
qLtQDLLNSYIENEGk	P48722	HSPA4L	0.878708	0.223422	N-Term(iTRAQ8plex); T3(Phospho); K16(iTRAQ8plex)	1	T(3): 100.0; S(9): 0.0; Y(10): 0.0	0.988506	1.12891	0.850225	0.907449	0.831959	0.868285	259.837	26.07	3	2553.3	-1.81361
dFLAGGIAAAVsk	P48962	SLC25A4	0.970744	0.772499	N-Term(iTRAQ8plex); S12(Phospho); K13(iTRAQ8plex)	1	S(12): 100.0	1.14217	1.00429	0.8545	0.894805	1.05146	0.966902	338.945	47.9	3	1908.03	-6.25984
sYENLLGR	A2AJA9	Gm996	0.840574	0.020535	N-Term(iTRAQ8plex); S1(Phospho)	0.999994	S(1): 100.0; Y(2): 0.0	1.04137	0.987512	0.976127	0.801155	0.806947	0.917834	178.23	9.9	2	1335.66	-2.71327
yFPtQALNFAFk	P48962	SLC25A4	1.03902	0.734743	N-Term(iTRAQ8plex); T4(Phospho); K12(iTRAQ8plex)	0.979187	Y(1): 2.1; T(4): 97.9	0.925153	0.919086	1.16628	1.05342	1.15927	0.915299	142.426	38.89	3	2135.11	-3.35669
lGLTAQPELYLLNTVDADSVVsR	P49282	SLC11A2	0.96733	0.822616	N-Term(iTRAQ8plex); S22(Phospho)	0.499987	T(4): 0.0; Y(10): 0.0; T(14): 0.0; S(19): 50.0; S(22): 50.0	0.9217	1.20501	0.873032	1.08465	1.02437	0.792715	153.252	29.52	3	2858.48	-0.464333
aVTcDIsEDEED	P49586	PCYT1A	1.05192	0.0812052	N-Term(iTRAQ8plex); C4(Carbamidomethyl); S7(Phospho)	1	T(3): 0.0; S(7): 100.0	0.982108	1.00277	1.01674	1.01251	1.07426	1.07068	193.358	70.97	2	1766.69	-3.10283
sVDEVNYWDk	P50136	BCKDHA	0.964989	0.559489	N-Term(iTRAQ8plex); S1(Phospho); K10(iTRAQ8plex)	1	S(1): 100.0; Y(7): 0.0	0.960577	1.03572	1.01201	0.880714	0.966383	1.05589	290.606	34.13	2	1942.94	-0.355762
lLFEGAGsNPGDk	P51863	ATP6V0D1	0.939605	0.264276	N-Term(iTRAQ8plex); S8(Phospho); K13(iTRAQ8plex)	1	S(8): 100.0	1.02374	1.06289	0.913722	0.944969	0.959471	0.914704	266.097	34.53	3	1993.02	-4.6196
sDLIEDEELEDTGkGsEDEWEQVGPk	P52479	USP10	0.949739	0.34925	N-Term(iTRAQ8plex); K14(iTRAQ8plex); S16(Phospho); K26(iTRAQ8plex)	0.998844	S(1): 0.0; T(12): 0.1; S(16): 99.9	0.940397	1.07495	1.05482	0.929746	1.01479	0.971319	236.77	46.59	4	3926.88	0.198076
gsGTAEVELk	P52480	PKM	1.01777	0.796644	N-Term(iTRAQ8plex); S2(Phospho); K10(iTRAQ8plex)	0.999657	S(2): 100.0; T(4): 0.0	1.05135	0.914463	1.04254	0.929371	1.04514	1.08729	198.747	33	3	1678.89	-1.13895
eATESFAsDPILYRPVAVALDTk	P52480	PKM	1.00015	0.998881	N-Term(iTRAQ8plex); S8(Phospho); K23(iTRAQ8plex)	0.897945	T(3): 4.9; S(5): 4.9; S(8): 89.8; Y(13): 0.3; T(22): 0.0	0.920418	1.09455	0.989872	1.01431	0.851041	1.13992	83.6934	9.3	3	3181.67	0.48854
eGLDISHLQGQEELLsSQEk	P55012	SLC12A2	1.09303	0.0612704	N-Term(iTRAQ8plex); S16(Phospho); K20(iTRAQ8plex)	0.5	S(6): 0.0; S(16): 50.0; S(17): 50.0	0.988088	1.03123	0.985975	1.16032	1.05488	1.06966	168.212	11.15	3	2928.49	1.91507
yFDsGDYNMAk	P56212	ARPP19	0.918075	0.303791	N-Term(iTRAQ8plex); S4(Phospho); K11(iTRAQ8plex)	1	Y(1): 0.0; S(4): 100.0; Y(7): 0.0	1.06284	1.04663	0.891916	0.857702	1.00207	0.895723	238.593	22.88	3	1998.91	-2.80733
yFDsGDYNmAk	P56212	ARPP19	1.07927	0.59445	N-Term(iTRAQ8plex); S4(Phospho); M9(Oxidation); K11(iTRAQ8plex)	0.999373	Y(1): 0.1; S(4): 99.9; Y(7): 0.0	1.04447	1.14286	0.799422	0.925123	1.23852	1.05988	159.859	18.57	3	2014.9	-3.47229
dVEmGNsVIEENEMk	P56564	SLC1A3	0.91904	0.145016	N-Term(iTRAQ8plex); M4(Oxidation); S7(Phospho); K15(iTRAQ8plex)	1	S(7): 100.0	1.04277	1.03688	0.907484	0.904677	0.926715	0.913903	286.268	32.18	3	2428.12	-1.68874
dVEMGNsVIEENEMk	P56564	SLC1A3	0.921992	0.261669	N-Term(iTRAQ8plex); S7(Phospho); K15(iTRAQ8plex)	1	S(7): 100.0	1.0166	1.0836	0.888958	0.937393	0.885022	0.933564	275.171	51.09	3	2412.12	-1.50542
dVEmGNsVIEENEmk	P56564	SLC1A3	0.954686	0.537057	N-Term(iTRAQ8plex); M4(Oxidation); S7(Phospho); M14(Oxidation); K15(iTRAQ8plex)	1	S(7): 100.0	0.927427	1.10654	0.943041	1.00771	0.889525	0.944872	248.834	46.77	3	2444.11	-2.01949
vmDsDEDDADY	P56812	PDCD5	0.901266	0.139047	N-Term(iTRAQ8plex); M2(Oxidation); S4(Phospho)	1	S(4): 100.0; Y(11): 0.0	1.03992	0.959275	1.02177	0.835274	0.888779	0.998642	292.823	43.42	2	1674.6	-4.22213
vMDsDEDDADY	P56812	PDCD5	1.08237	0.136449	N-Term(iTRAQ8plex); S4(Phospho)	1	S(4): 100.0; Y(11): 0.0	1.01529	0.966863	1.01594	1.05472	1.02778	1.16255	259.19	78.33	2	1658.6	-2.76558
kVMDsDEDDADY	P56812	PDCD5	1.06601	0.429962	N-Term(iTRAQ8plex); K1(iTRAQ8plex); S5(Phospho)	1	S(5): 100.0; Y(12): 0.0	1.09121	0.949887	0.899335	1.00928	0.988569	1.1367	235.65	36.2	2	2090.91	-0.868724
eSLAQGPDAATADELSSLGsDSEANGFAER	P58802	TBC1D10A	0.994927	0.970632	N-Term(iTRAQ8plex); S20(Phospho)	0.455211	S(2): 0.0; T(11): 3.0; S(16): 3.0; S(17): 3.0; S(20): 45.5; S(22): 45.5	0.92381	1.2181	0.857153	0.870897	1.10022	1.01273	100.652	10.59	3	3379.53	4.85247
sHTGEAAAVR	P59017	BCL2L13	0.701352	0.057503	N-Term(iTRAQ8plex); S1(Phospho)	1	S(1): 100.0; T(3): 0.0	0.993192	0.819748	1.20184	0.701714	0.752435	0.660274	182.638	15.02	2	1382.67	-2.19196
sLDSsGAGEk	P59017	BCL2L13	1.09221	0.217111	N-Term(iTRAQ8plex); S5(Phospho); K10(iTRAQ8plex)	0.977751	S(1): 0.0; S(4): 2.2; S(5): 97.8	1.04344	0.893762	1.05737	1.02119	1.11701	1.13252	115.222	23.05	3	1638.82	0.510381
sELPsSAPGGGGV	P59648	fxyd7	0.95748	0.35696	N-Term(iTRAQ8plex); S5(Phospho)	0.983549	S(1): 0.0; S(5): 98.4; S(6): 1.6	1.06336	1.02255	0.926181	0.958444	0.95361	0.971967	278.874	41.06	2	1498.71	-2.67198
gLsATVTGGQk	P60202	PLP1	1.02682	0.620037	N-Term(iTRAQ8plex); S3(Phospho); K11(iTRAQ8plex)	0.999985	S(3): 100.0; T(5): 0.0; T(7): 0.0	1.04085	0.914651	1.03848	1.07427	1.02047	0.979559	162.848	25.54	3	1706.92	-6.3341
gQHQAHsLER	P60202	PLP1	0.977857	0.66643	N-Term(iTRAQ8plex); S7(Phospho)	1	S(7): 100.0	0.913615	1.05597	1.03726	0.975738	1.01141	0.953119	124.896	16.71	2	1546.74	-4.23251
acTLELGPHQsPALPk	F8VPU2	FARP1	0.841206	0.0118809	N-Term(iTRAQ8plex); C2(Carbamidomethyl); S11(Phospho); K16(iTRAQ8plex)	1	T(3): 0.0; S(11): 100.0	1.06063	1.00564	0.94626	0.821849	0.838455	0.873858	217.963	29.09	3	2407.26	-0.698139
rGsALGPDEAGGELER	P60469	PPFIA3	1.11821	0.0587401	N-Term(iTRAQ8plex); S3(Phospho)	1	S(3): 100.0	1.04333	0.91412	1.05121	1.11724	1.10941	1.13767	213.959	26.29	3	1997.96	-2.05401
sLPGSALELR	P60469	PPFIA3	0.799314	0.110797	N-Term(iTRAQ8plex); S1(Phospho)	1	S(1): 100.0; S(5): 0.0	1.15099	1.00329	0.842665	0.857106	0.71835	0.820042	155.204	19.04	2	1426.76	-1.26265
vSSSGLDsLGR	P60469	PPFIA3	0.902987	0.33138	N-Term(iTRAQ8plex); S8(Phospho)	0.999998	S(2): 0.0; S(3): 0.0; S(4): 0.0; S(8): 100.0	1.13998	1.01603	0.843308	0.937601	0.890552	0.880191	134.98	5.54	2	1461.72	-6.23257
sYELPDGQVITIGNER	P60710	ACTB	#DIV/0!	#DIV/0!	N-Term(iTRAQ8plex); S1(Phospho)	0.999826	S(1): 100.0; Y(2): 0.0; T(11): 0.0							398.275	61.18	2	2175.06	-0.521687
lcYVALDFEQEMATAASsSSLEk	P60710	ACTB	#DIV/0!	#DIV/0!	N-Term(iTRAQ8plex); C2(Carbamidomethyl); S18(Phospho); K23(iTRAQ8plex)	0.948589	Y(3): 0.0; T(14): 0.0; S(17): 2.5; S(18): 94.9; S(19): 2.5; S(20): 0.1							277.062	45.35	4	3238.54	-2.11014
lcYVALDFEQEmATAASsSSLEk	P60710	ACTB	#DIV/0!	#DIV/0!	N-Term(iTRAQ8plex); C2(Carbamidomethyl); M12(Oxidation); S18(Phospho); K23(iTRAQ8plex)	0.3295	Y(3): 0.0; T(14): 0.0; S(17): 1.1; S(18): 33.0; S(19): 33.0; S(20): 33.0							191.719	14.87	3	3254.53	-5.07577
gGAGGGPsGD	P60761	NRGN	0.782567	0.0792723	N-Term(iTRAQ8plex); S8(Phospho)	1	S(8): 100.0	1.01358	0.915451	1.03815	0.824726	0.887099	0.6102	196.002	40.12	2	1115.46	-3.73119
eNEMDENLEQVsGIIGNLR	P60879	SNAP25	0.911811	0.363844	N-Term(iTRAQ8plex); S12(Phospho)	1	S(12): 100.0	1.04542	1.08451	0.870861	0.981776	0.801766	0.95261	247.353	51.97	3	2544.2	0.786738
mLGsG	P60879	SNAP25	0.930028	0.672352	N-Term(iTRAQ8plex); S4(Phospho)	1	S(4): 100.0	0.943652	0.863218	1.20771	1.10462	0.981026	0.717997	92.8544	21.26	2	848.387	-3.00581
dsDDEEEVVHVDR	P61264	STX1B	1.00419	0.952785	N-Term(iTRAQ8plex); S2(Phospho)	1	S(2): 100.0	0.938268	0.98108	1.05137	0.941783	0.933179	1.10819	467.812	59.54	3	1927.82	-2.10537
dsPESPFEVIIDk	Q9ES97	RTN3	0.841639	0.0360084	N-Term(iTRAQ8plex); S2(Phospho); K13(iTRAQ8plex)	1	S(2): 100.0; S(5): 0.0	0.992191	0.921376	1.0966	0.842691	0.836531	0.854253	245.376	17.9	3	2164.1	-2.0272
sAkDsDDEEEVVHVDR	P61264	STX1B	0.991128	0.846866	N-Term(iTRAQ8plex); S1(Phospho); K3(iTRAQ8plex); S5(Phospho)	1	S(1): 100.0; S(5): 100.0	0.998271	1.02964	0.977083	0.962673	0.942981	1.07268	228.707	19.44	4	2598.15	-1.65961
nENPNGPTEGsDR	P61793	LPAR1	0.979587	0.814506	N-Term(iTRAQ8plex); S11(Phospho)	0.980651	T(8): 1.9; S(11): 98.1	0.873213	1.07862	1.05543	1.06566	0.985942	0.894278	108.991	7.98	2	1770.76	-1.91277
sNSSVGsPTR	A2A690	TANC2	0.841868	0.00248016	N-Term(iTRAQ8plex); S7(Phospho)	0.999084	S(1): 0.0; S(3): 0.0; S(4): 0.0; S(7): 99.9; T(9): 0.1	0.958238	1.01839	1.02658	0.84905	0.854349	0.824907	118.175	4.65	2	1375.65	-0.456158
tAFDDAIAELDtLNEDSYk	P61982	YWHAG	0.919682	0.54694	N-Term(iTRAQ8plex); T12(Phospho); K19(iTRAQ8plex)	0.499212	T(1): 0.0; T(12): 49.9; S(17): 49.9; Y(18): 0.2	0.989443	0.947884	1.07173	0.893589	0.735697	1.13809	76.7488	5.48	4	2819.36	4.08382
vLSsIEQk	P61982	YWHAG	#DIV/0!	#DIV/0!	N-Term(iTRAQ8plex); S4(Phospho); K8(iTRAQ8plex)	0.5	S(3): 50.0; S(4): 50.0							146.289	5.77	2	1591.89	-3.91908
dTDsEEEIR	P62204	CALM1	1.06458	0.396469	N-Term(iTRAQ8plex); S4(Phospho)	0.98071	T(2): 1.9; S(4): 98.1	0.978356	0.919876	1.11251	1.05048	1.14061	1.01407	108.139	19.08	2	1477.63	-6.34512
nLLsVAYk	P62259	YWHAE	#DIV/0!	#DIV/0!	N-Term(iTRAQ8plex); S4(Phospho); K8(iTRAQ8plex)	1	S(4): 100.0; Y(7): 0.0							202.324	31.31	3	1595.89	-5.04442
aAFDDAIAELDTLsEESYk	P62259	YWHAE	#DIV/0!	#DIV/0!	N-Term(iTRAQ8plex); S14(Phospho); K19(iTRAQ8plex)	0.999767	T(12): 0.0; S(14): 100.0; S(17): 0.0; Y(18): 0.0							449.145	86.78	3	2776.34	-2.04336
lLQcDPSSAsQF	P62748	HPCAL1	1.03463	0.57157	N-Term(iTRAQ8plex); C4(Carbamidomethyl); S10(Phospho)	0.999246	S(7): 0.0; S(8): 0.1; S(10): 99.9	1.06674	1.01659	0.914876	1.0142	1.10052	0.987314	143.907	31.92	2	1736.78	-2.76735
eAAksDPSIVLLLQcDIQk	P62761	VSNL1	0.948312	0.216252	N-Term(iTRAQ8plex); K4(iTRAQ8plex); S5(Phospho); C15(Carbamidomethyl); K19(iTRAQ8plex)	0.999323	S(5): 99.9; S(8): 0.1	0.945149	1.05207	1.00719	0.916818	0.959781	0.972528	247.858	19.76	4	3120.7	-4.80174
gEDVNRtLEGGR	P62774	MTPN	1.02331	0.660621	N-Term(iTRAQ8plex); T7(Phospho)	1	T(7): 100.0	1.06999	1.02044	0.907533	1.01579	1.04318	1.00886	147.665	18	3	1686.81	-0.396113
rIsGLIYEETR	P62806	Hist1h4h	1.14103	0.198148	N-Term(iTRAQ8plex); S3(Phospho)	1	S(3): 100.0; Y(7): 0.0; T(10): 0.0	1.08387	0.939624	0.982528	1.06155	1.30554	1.06287	307.166	52.15	3	1720.89	-4.48772
tVTAMDVVyALk	P62806	Hist1h4h	1.05276	0.610304	N-Term(iTRAQ8plex); Y9(Phospho); K12(iTRAQ8plex)	1	T(1): 0.0; T(3): 0.0; Y(9): 100.0	0.834822	1.03355	1.12625	1.01261	1.00648	1.13354	178.985	10.1	3	1999.07	-4.02986
lsDcSDYSGQFLQPEAWR	P62956	CACNG7	0.924977	0.365444	N-Term(iTRAQ8plex); S2(Phospho); C4(Carbamidomethyl)	0.998693	S(2): 99.9; S(5): 0.1; Y(7): 0.0; S(8): 0.0	0.900323	1.01879	1.08992	1.02408	0.865482	0.893719	151.341	8.44	3	2543.11	-5.6881
msESLDTADPAVTGAk	P63011	RAB3A	1.00678	0.842694	N-Term(iTRAQ8plex); S2(Phospho); K16(iTRAQ8plex)	0.999538	S(2): 100.0; S(4): 0.0; T(7): 0.0; T(13): 0.0	1.04352	0.984184	0.970204	0.972419	1.0496	0.996225	274.085	43.73	3	2281.12	-0.780122
mSEsLDTADPAVTGAk	P63011	RAB3A	1.01302	0.829181	N-Term(iTRAQ8plex); M1(Oxidation); S4(Phospho); K16(iTRAQ8plex)	0.5	S(2): 50.0; S(4): 50.0; T(7): 0.0; T(13): 0.0	0.970883	0.984632	1.0481	0.974924	0.951711	1.11608	171.328	24.31	3	2297.13	3.8037
lLLIGNSsVGk	P63011	RAB3A	#DIV/0!	#DIV/0!	N-Term(iTRAQ8plex); S8(Phospho); K11(iTRAQ8plex)	0.999991	S(7): 0.0; S(8): 100.0							195.209	39.56	3	1789.04	-3.73239
nVVHQLsVTLEDLYNGATR	P63037	DNAJA1	0.918893	0.723008	N-Term(iTRAQ8plex); S7(Phospho)	0.999486	S(7): 99.9; T(9): 0.1; Y(14): 0.0; T(18): 0.0	1.10947	1.29114	0.588315	0.900815	0.969141	0.876539	179.046	32.79	3	2513.26	-2.34112
eAEAQAAMEANSEGsLTRPk	P63040	CPLX1	0.909847	0.35892	N-Term(iTRAQ8plex); S15(Phospho); K20(iTRAQ8plex)	0.499999	S(12): 0.0; S(15): 50.0; T(17): 50.0	1.16381	0.93435	0.885669	0.923103	0.909391	0.882333	336.052	36.06	4	2778.34	-5.62846
eAEAQAAmEANSEGSLtRPk	P63040	CPLX1	1.07948	0.421821	N-Term(iTRAQ8plex); M8(Oxidation); T17(Phospho); K20(iTRAQ8plex)	0.5	S(12): 0.0; S(15): 50.0; T(17): 50.0	0.977587	0.998633	1.0309	1.25602	1.01493	0.975164	178.739	2.78	4	2794.36	0.679358
gNHEcAsINR	P63087	PPP1CC	1.0058	0.860316	N-Term(iTRAQ8plex); C5(Carbamidomethyl); S7(Phospho)	1	S(7): 100.0	1.05455	0.957592	0.976	1.01707	0.990456	0.997931	141.135	18.77	3	1541.68	-2.83916
tAFDEAIAELDTLsEESYk	P63101	YWHAZ	0.957145	0.359478	N-Term(iTRAQ8plex); S14(Phospho); K19(iTRAQ8plex)	0.999894	T(1): 0.0; T(12): 0.0; S(14): 100.0; S(17): 0.0; Y(18): 0.0	0.943829	1.06289	0.995571	0.922077	0.95059	1.00096	419.346	62.48	3	2820.36	-2.32362
dIcNDVLsLLEk	P63101	YWHAZ	0.873459	0.199398	N-Term(iTRAQ8plex); C3(Carbamidomethyl); S8(Phospho); K12(iTRAQ8plex)	1	S(8): 100.0	0.997411	1.03019	0.971499	0.769332	1.0319	0.818361	209.326	37.06	3	2107.09	-2.64711
vVSsIEQk	P63101	YWHAZ	1.07957	0.0673455	N-Term(iTRAQ8plex); S4(Phospho); K8(iTRAQ8plex)	0.999759	S(3): 0.0; S(4): 100.0	1.0124	0.960896	0.987701	1.0207	1.0595	1.11639	157.416	16.51	2	1577.87	-5.09851
fLIPNAsQPESk	P63101	YWHAZ	0.99285	0.885615	N-Term(iTRAQ8plex); S7(Phospho); K12(iTRAQ8plex)	0.99998	S(7): 100.0; S(11): 0.0	1.09259	0.95789	0.951763	0.977165	1.00164	1.00197	147.577	11.21	3	2019.07	-2.90631
eTEGEEQAQYLQVTscPk	P63141	KCNA2	1.03203	0.500933	N-Term(iTRAQ8plex); S15(Phospho); C16(Carbamidomethyl); K18(iTRAQ8plex)	0.974176	T(2): 0.0; Y(10): 0.0; T(14): 2.6; S(15): 97.4	1.05542	0.943405	0.989674	1.08491	1.0008	0.998505	274.507	49.39	3	2785.31	-4.58531
sDYMEIQEGVNNsNEDFREENLk	P63141	KCNA2	1.13626	0.0935178	N-Term(iTRAQ8plex); S13(Phospho); K23(iTRAQ8plex)	1	S(1): 0.0; Y(3): 0.0; S(13): 100.0	0.917808	0.992076	1.09934	1.15006	1.07752	1.19168	254.766	35.39	4	3448.57	-3.70862
sDYmEIQEGVNNsNEDFREENLk	P63141	KCNA2	1.14598	0.183156	N-Term(iTRAQ8plex); M4(Oxidation); S13(Phospho); K23(iTRAQ8plex)	1	S(1): 0.0; Y(3): 0.0; S(13): 100.0	0.90096	0.942096	1.16946	1.16756	1.08061	1.20412	198.805	37.73	4	3464.57	-1.94191
lLDFGsLSNLQVTQPTVGMNFk	P63276	RPS17	0.821618	0.10058	N-Term(iTRAQ8plex); S6(Phospho); K22(iTRAQ8plex)	0.999992	S(6): 100.0; S(8): 0.0; T(13): 0.0; T(16): 0.0	0.967794	1.10151	0.878853	0.8982	0.80254	0.721517	382.123	68.36	3	3097.61	-4.44047
lLDFGsLSNLQVTQPTVGmNFk	P63276	RPS17	0.877685	0.332826	N-Term(iTRAQ8plex); S6(Phospho); M19(Oxidation); K22(iTRAQ8plex)	0.999111	S(6): 99.9; S(8): 0.1; T(13): 0.0; T(16): 0.0	1.03875	1.13639	0.794027	0.950807	0.838746	0.816436	216.33	31.16	3	3113.62	0.900803
lVLASIDQADFQGFtYVNPDFVHPDAR	P63318	prkcg	0.944584	0.479375	N-Term(iTRAQ8plex); T15(Phospho)	0.970055	S(5): 0.0; T(15): 97.0; Y(16): 3.0	0.910835	1.08216	0.938904	0.999466	0.844002	0.925956	364.799	109.45	3	3419.66	-1.60287
qGLQcQVcsFVVHR	P63318	prkcg	0.96388	0.577176	N-Term(iTRAQ8plex); C5(Carbamidomethyl); C8(Carbamidomethyl); S9(Phospho)	1	S(9): 100.0	0.892374	1.08659	1.0152	0.997637	0.947544	0.940834	319.098	42.89	3	2101.99	-2.62445
rGsDELYAIk	P63318	prkcg	1.01661	0.768928	N-Term(iTRAQ8plex); S3(Phospho); K10(iTRAQ8plex)	1	S(3): 100.0; Y(7): 0.0	1.05995	0.99192	0.950868	1.01686	1.091	0.944744	258.842	17.66	3	1839.98	-3.83334
iTsFEEAk	P63328	PPP3CA	0.855526	0.253665	N-Term(iTRAQ8plex); S3(Phospho); K8(iTRAQ8plex)	0.999762	T(2): 0.0; S(3): 100.0	1.12935	1.03471	0.835982	0.800637	0.985997	0.779976	182.882	17.3	2	1612.84	-3.9198
vFsVLR	P63328	PPP3CA	#DIV/0!	#DIV/0!	N-Term(iTRAQ8plex); S3(Phospho)	1	S(3): 100.0							139.273	12.7	2	1104.61	-2.897
fRGsGDTSNFDDYEEEEIR	P68181	PRKACB	1.0469	0.69842	N-Term(iTRAQ8plex); S4(Phospho)	1	S(4): 100.0; T(7): 0.0; S(8): 0.0; Y(13): 0.0	0.913944	0.880059	1.22088	1.05121	1.10877	0.996294	267.268	38.06	3	2650.12	-2.51464
dNLTLWtSDSAGEEcDAAEGAEN	P68254	YWHAQ	1.19849	0.353232	N-Term(iTRAQ8plex); T7(Phospho); C15(Carbamidomethyl)	0.333329	T(4): 0.0; T(7): 33.3; S(8): 33.3; S(10): 33.3	0.779112	1.09221	1.13872	1.50481	1.01571	1.087	71.0965	32.16	2	2839.15	-1.12884
sIQFVDWcPTGFk	P68368	tuba4a	0.932154	0.289974	N-Term(iTRAQ8plex); S1(Phospho); C8(Carbamidomethyl); K13(iTRAQ8plex)	1	S(1): 100.0; T(10): 0.0	0.999464	1.1007	0.921437	0.896454	0.96278	0.957359	310.08	46.76	3	2273.12	-2.52885
tIGGGDDsFTTFFcETGAGk	P68368	tuba4a	1.02994	0.602201	N-Term(iTRAQ8plex); S8(Phospho); C14(Carbamidomethyl); K20(iTRAQ8plex)	0.999933	T(1): 0.0; S(8): 100.0; T(10): 0.0; T(11): 0.0; T(16): 0.0	0.968427	1.05235	0.984256	1.11787	1.01841	0.958737	195.931	39.23	3	2756.27	-2.91308
tIGGGDDsFNTFFSETGAGk	P68369	TUBA1A	0.911651	0.402383	N-Term(iTRAQ8plex); S8(Phospho); K20(iTRAQ8plex)	0.953945	T(1): 0.0; S(8): 95.4; T(11): 4.4; S(14): 0.2; T(16): 0.0	1.00568	1.13314	0.861182	1.01594	0.867936	0.85107	144.158	11.72	3	2696.23	-13.2715
nLDIERPTYtNLNR	P68369	TUBA1A	#DIV/0!	#DIV/0!	N-Term(iTRAQ8plex); T10(Phospho)	0.95136	T(8): 2.4; Y(9): 2.4; T(10): 95.1							211.071	10.04	3	2103.05	-1.63818
lsVDYGk	P68369	TUBA1A	#DIV/0!	#DIV/0!	N-Term(iTRAQ8plex); S2(Phospho); K7(iTRAQ8plex)	1	S(2): 100.0; Y(5): 0.0							170.16	21.58	3	1469.78	-2.81419
wHTLTNELPGAVLsD	P70169	doc2b	0.94659	0.567234	N-Term(iTRAQ8plex); S14(Phospho)	1	T(3): 0.0; T(5): 0.0; S(14): 100.0	0.921324	1.16932	0.91519	0.972154	0.96331	0.909828	204.723	23.28	3	2036.99	-2.70426
gVTSNTSDsESSSk	P70175	DLG3	1.18887	0.147915	N-Term(iTRAQ8plex); S9(Phospho); K14(iTRAQ8plex)	0.970223	T(3): 0.0; S(4): 0.0; T(6): 0.1; S(7): 0.1; S(9): 97.0; S(11): 2.8; S(12): 0.0; S(13): 0.0	0.984669	0.871979	1.1884	1.20681	1.29985	1.1135	160.749	34.1	3	2073.98	0.617131
rDsLPGk	P70188	KIFAP3	0.926095	0.373392	N-Term(iTRAQ8plex); S3(Phospho); K7(iTRAQ8plex)	1	S(3): 100.0	1.06156	0.883081	1.06458	0.996295	0.847889	0.942642	225.71	16.89	3	1460.8	-4.20635
dETFGEYsDSDEkPLk	P70232	CHL1	1.16678	0.153034	N-Term(iTRAQ8plex); S8(Phospho); K13(iTRAQ8plex); K16(iTRAQ8plex)	0.95102	T(3): 0.0; Y(7): 2.4; S(8): 95.1; S(10): 2.4	0.947886	0.892064	1.17762	1.1723	1.10857	1.23996	179.233	19.89	4	2852.38	-7.90913
vTsEPEAVSER	P20357	MAP2	0.842798	0.0172327	N-Term(iTRAQ8plex); S3(Phospho)	0.973342	T(2): 2.7; S(3): 97.3; S(9): 0.0	1.03655	1.01105	0.956875	0.780256	0.864615	0.887288	130.227	9.98	2	1587.75	-2.56153
aEQsLHDLQER	P70302	STIM1	1.08585	0.102353	N-Term(iTRAQ8plex); S4(Phospho)	1	S(4): 100.0	1.03193	0.942	1.03386	1.06677	1.05636	1.14289	146.319	14.16	3	1709.82	-0.444197
hGAGDDYFIPsQEFLEAER	P70663	SPARCL1	0.939612	0.583404	N-Term(iTRAQ8plex); S11(Phospho)	1	Y(7): 0.0; S(11): 100.0	0.88096	1.18798	0.933048	0.908622	0.900191	1.01189	156.047	4.5	3	2565.16	-0.75865
qVPQPSSAsLDEYTLMR	P81122	IRS2	0.926328	0.166636	N-Term(iTRAQ8plex); S9(Phospho)	0.999317	S(6): 0.0; S(7): 0.1; S(9): 99.9; Y(13): 0.0; T(14): 0.0	1.02316	1.01166	0.970103	0.95126	0.848751	0.983533	203.205	34.07	3	2306.1	-2.59903
rVsGDGAQDLDR	P81122	IRS2	1.05712	0.497869	N-Term(iTRAQ8plex); S3(Phospho)	1	S(3): 100.0	0.949996	0.948674	1.11177	1.16532	1.03657	0.980507	147.665	13.35	3	1672.79	-5.41971
aTFSGsSGR	P81122	IRS2	0.889834	0.0997262	N-Term(iTRAQ8plex); S6(Phospho)	0.333324	T(2): 0.0; S(4): 33.3; S(6): 33.3; S(7): 33.3	1.10256	0.959139	0.942764	0.874922	0.908803	0.889745	86.7596	5.2	2	1253.58	-2.60443
dELsLEDSSR	P83093	STIM2	0.888497	0.200184	N-Term(iTRAQ8plex); S4(Phospho)	1	S(4): 100.0; S(8): 0.0; S(9): 0.0	1.03521	0.996013	0.973162	0.833727	0.805641	1.03002	162.409	13.05	2	1534.69	-5.38596
aALEQPcEGsLTRPk	P84086	CPLX2	0.789585	0.0526399	N-Term(iTRAQ8plex); C7(Carbamidomethyl); S10(Phospho); K15(iTRAQ8plex)	0.99976	S(10): 100.0; T(12): 0.0	1.09319	0.977601	0.949916	0.753084	0.711026	0.920992	316.103	34.74	3	2345.21	-0.496448
lGELYSVGEsDkET	P97291	CDH8	0.99582	0.933061	N-Term(iTRAQ8plex); S10(Phospho); K12(iTRAQ8plex)	0.974531	Y(5): 0.0; S(6): 0.0; S(10): 97.5; T(14): 2.5	1.0582	1.02526	0.919339	1.02107	1.01395	0.95521	209.394	34.92	3	2215.09	-4.05817
gFGFGQGAGALVHsE	P97315	CSRP1	0.987248	0.65046	N-Term(iTRAQ8plex); S14(Phospho)	1	S(14): 100.0	1.02069	1.02814	0.947365	0.979095	0.986901	0.991997	441.183	76.66	2	1817.85	-2.94675
lADMYGGMDsDkDS	P97326	CDH6	0.992709	0.854999	N-Term(iTRAQ8plex); S10(Phospho); K12(iTRAQ8plex)	0.999146	Y(5): 0.0; S(10): 99.9; S(14): 0.1	1.06069	1.00007	0.942611	1.0212	0.967437	0.99284	162.517	18.23	3	2192.96	-6.11598
nLsALENYNFELVDGVk	P97333	NRP1	0.893601	0.251316	N-Term(iTRAQ8plex); S3(Phospho); K17(iTRAQ8plex)	1	S(3): 100.0; Y(8): 0.0	0.912273	1.09286	1.00008	0.786699	0.994154	0.904607	186.895	13.16	3	2613.34	-2.31793
aDGYEPPVQEsV	P97351	Rps3a1	1.15385	0.228565	N-Term(iTRAQ8plex); S11(Phospho)	1	Y(4): 0.0; S(11): 100.0	1.05888	0.965775	0.997794	1.20506	0.961932	1.32047	176.402	43.9	2	1674.75	-5.8699
yEDEVFGDSEPELDEEsEDEVEEEQEDR	P97379	G3BP2	1.05763	0.102614	N-Term(iTRAQ8plex); S17(Phospho)	1	Y(1): 0.0; S(9): 0.0; S(17): 100.0	0.974856	0.974032	1.02677	1.05765	1.0096	1.0799	283.524	60.6	3	3760.48	-0.506917
yEDEVFGDsEPELDEEsEDEVEEEQEDR	P97379	G3BP2	0.957802	0.465064	N-Term(iTRAQ8plex); S9(Phospho); S17(Phospho)	1	Y(1): 0.0; S(9): 100.0; S(17): 100.0	0.905229	1.04828	1.03589	0.9978	0.954113	0.911337	235.855	63.88	3	3840.46	1.27778
sIPHITSDR	P97427	CRMP1	0.980274	0.854138	N-Term(iTRAQ8plex); S1(Phospho)	1	S(1): 100.0; T(6): 0.0; S(7): 0.0	1.04934	1.04571	0.817625	1.05174	0.960994	0.842492	174.566	26.06	3	1409.71	-2.89461
vFGLHSVsR	P97427	CRMP1	#DIV/0!	#DIV/0!	N-Term(iTRAQ8plex); S8(Phospho)	0.999379	S(6): 0.1; S(8): 99.9							146.972	16.35	3	1385.72	-1.1397
iAEsYQNILAAIEGsR	P97464	EXT1	0.95788	0.58525	N-Term(iTRAQ8plex); S4(Phospho); S15(Phospho)	0.5	S(4): 50.0; Y(5): 50.0; S(15): 100.0	0.971956	1.05448	0.978374	1.09112	0.902507	0.884619	80.5763	20.41	2	2199.05	4.06383
sLGSGESESESRPGk	P97492	RGS14	0.880524	0.118533	N-Term(iTRAQ8plex); S1(Phospho); K15(iTRAQ8plex)	1	S(1): 100.0; S(4): 0.0; S(7): 0.0; S(9): 0.0; S(11): 0.0	1.10596	0.925773	0.974129	0.889464	0.831653	0.925617	219.171	11.1	3	2195.07	-4.98129
gLsLPDIk	P97492	RGS14	0.939565	0.289968	N-Term(iTRAQ8plex); S3(Phospho); K8(iTRAQ8plex)	1	S(3): 100.0	0.952259	1.02025	1.01469	1.01665	0.864036	0.925988	154.375	28.47	3	1530.87	-3.33826
sNsSEASSGDFLDLk	P97825	HN1	0.837241	0.159275	N-Term(iTRAQ8plex); S3(Phospho); K15(iTRAQ8plex)	0.961405	S(1): 1.9; S(3): 96.1; S(4): 1.9; S(7): 0.0; S(8): 0.0	0.943904	0.884758	1.18397	0.818277	0.814769	0.889256	218.478	27.88	3	2245.08	-0.364313
iAAATEAAAQENASEYLAITSEsk	P97952	SCN1B	0.993201	0.938473	N-Term(iTRAQ8plex); S23(Phospho); K24(iTRAQ8plex)	0.999061	T(5): 0.0; S(14): 0.0; Y(16): 0.0; T(20): 0.0; S(21): 0.1; S(23): 99.9	1.06866	1.06653	0.859414	1.08078	0.952846	0.940616	215.983	38.51	3	3127.56	-1.58212
eGEAAGGDHETEsTSDkETDIDDR	P98191	cds1	0.980769	0.801358	N-Term(iTRAQ8plex); S13(Phospho); K17(iTRAQ8plex)	0.000496075	T(11): 0.0; S(13): 0.0; T(14): 0.0; S(15): 99.8; T(19): 0.0	0.893497	1.02395	1.09159	0.910173	1.05583	0.985176	159.813	4	4	3252.42	-2.04931
tATSASAsPTLR	Q80TZ3	DNAJC6	0.842925	0.0276655	N-Term(iTRAQ8plex); S8(Phospho)	0.99925	T(1): 0.0; T(3): 0.0; S(4): 0.0; S(6): 0.0; S(8): 99.9; T(10): 0.0	0.954986	0.985698	1.09262	0.88947	0.815022	0.852353	173.827	24.78	2	1546.77	-2.27612
nFDtLDLPk	P98203	arvcf	0.906398	0.155314	N-Term(iTRAQ8plex); T4(Phospho); K9(iTRAQ8plex)	1	T(4): 100.0	1.06921	1.03585	0.897092	0.919228	0.913916	0.888002	196.9	33.89	3	1750.92	-2.10474
gSLGsLDR	P98203	arvcf	1.0394	0.479866	N-Term(iTRAQ8plex); S5(Phospho)	0.999991	S(2): 0.0; S(5): 100.0	1.06216	1.02738	0.897178	1.04159	1.03619	1.02662	158.996	18.3	2	1188.59	-2.1932
kEEsEEsDDDmGFGLFD	P99027	RPLP2	0.949372	0.428472	K1(iTRAQ8plex); N-Term(iTRAQ8plex); S4(Phospho); S7(Phospho); M11(Oxidation)	1	S(4): 100.0; S(7): 100.0	0.985548	1.0838	0.922802	0.935702	0.895964	1.009	427.961	51.76	3	2734.09	-3.2918
kEEsEEsDDDMGFGLFD	P99027	RPLP2	0.903225	0.23101	K1(iTRAQ8plex); N-Term(iTRAQ8plex); S4(Phospho); S7(Phospho)	1	S(4): 100.0; S(7): 100.0	0.977824	1.04313	0.929127	0.823923	0.835057	1.0056	394.348	66	2	2718.1	-2.59468
kEESEEsDDDmGFGLFD	P99027	RPLP2	1.15436	0.112185	K1(iTRAQ8plex); N-Term(iTRAQ8plex); S7(Phospho); M11(Oxidation)	1	S(4): 0.0; S(7): 100.0	0.906761	0.983619	1.14452	1.17515	1.21876	1.10945	347.983	52.69	3	2654.12	-4.78532
kEESEEsDDDMGFGLFD	P99027	RPLP2	1.16326	0.0572134	N-Term(iTRAQ8plex); K1(iTRAQ8plex); S7(Phospho)	1	S(4): 0.0; S(7): 100.0	0.887016	1.0139	1.08925	1.17759	1.17592	1.12483	345.729	48.55	3	2638.13	-3.0401
eEVVGGDDsDGLR	Q00899	YY1	1.12123	0.208924	N-Term(iTRAQ8plex); S9(Phospho)	1	S(9): 100.0	0.989521	0.938357	1.08117	1.02289	1.09291	1.25803	194.713	28.35	2	1731.77	-1.1029
aVEEQGDDQDsEk	Q00PI9	HNRNPUL2	0.968234	0.831393	N-Term(iTRAQ8plex); S11(Phospho); K13(iTRAQ8plex)	1	S(11): 100.0	0.895617	0.827541	1.27102	0.975293	0.925704	0.998067	338.269	68.22	2	2137.97	0.0883146
qPsLDVDVGDPNPDVVSFR	Q01065	pde1b	0.899167	0.0786706	N-Term(iTRAQ8plex); S3(Phospho)	1	S(3): 100.0; S(17): 0.0	1.04377	1.02187	0.959972	0.83901	0.923818	0.957698	169.282	33.48	3	2440.16	-2.75807
rGPGAAGPGASGsGHGEER	Q01338	ADRA2A	0.984325	0.901738	N-Term(iTRAQ8plex); S13(Phospho)	0.980507	S(11): 1.9; S(13): 98.1	1.09175	1.03563	0.87323	1.07068	1.09704	0.78586	269.141	22.89	3	2090.96	-3.38418
gPGAAGPGASGsGHGEER	Q01338	ADRA2A	0.928401	0.122735	N-Term(iTRAQ8plex); S12(Phospho)	0.973453	S(10): 2.7; S(12): 97.3	1.01769	1.03734	0.944155	0.929481	0.967754	0.88722	187.145	32.39	3	1934.86	-3.72818
fFVSVPGNVLATLNGSVLDsPSEGPGPAAPAADAEGQk	E9Q6B6	MAPK8IP3	0.844322	0.0227494	N-Term(iTRAQ8plex); S20(Phospho); K38(iTRAQ8plex)	0.333083	S(4): 0.0; T(12): 33.3; S(16): 33.3; S(20): 33.3; S(22): 0.1	1.00589	1.00618	1.01694	0.939324	0.804338	0.813794	320.532	66.64	4	4355.2	-0.817663
sMsLDMGQPSQANTk	Q04690	NF1	0.970937	0.666055	N-Term(iTRAQ8plex); S3(Phospho); K15(iTRAQ8plex)	0.01937	S(1): 98.1; S(3): 1.9; S(10): 0.0; T(14): 0.0	1.11398	0.93708	0.939138	0.926044	0.983968	0.99328	214.454	33.33	3	2283.1	2.36953
sFDHLISDTk	Q04690	NF1	0.997665	0.962222	N-Term(iTRAQ8plex); S1(Phospho); K10(iTRAQ8plex)	1	S(1): 100.0; S(7): 0.0; T(9): 0.0	1.05878	0.945032	1.00287	0.991063	1.06066	0.947938	180.083	28.97	3	1850.94	-3.40207
rAsLSDIGFGk	Q04899	CDK18	1.06939	0.0521924	N-Term(iTRAQ8plex); S3(Phospho); K11(iTRAQ8plex)	0.999995	S(3): 100.0; S(5): 0.0	1.04879	0.96963	0.985865	1.05962	1.06691	1.0862	232.896	19.04	3	1838.99	-3.04362
iNFDsNSAYR	Q05BC6	SUCLA2	1.0563	0.245168	N-Term(iTRAQ8plex); S5(Phospho)	0.999995	S(5): 100.0; S(7): 0.0; Y(9): 0.0	1.06777	0.972347	0.9639	1.10653	1.03915	1.02747	220.208	9.04	2	1570.72	0.42314
qQEAAQQAAAttASEHSR	Q05BQ0	SCN1A	0.954439	0.487946	N-Term(iTRAQ8plex); T11(Phospho); T12(Phospho)	0.99986	T(11): 100.0; T(12): 100.0; S(14): 0.0; S(17): 0.0	0.95121	0.948671	1.11033	0.998196	0.906442	0.968427	211.986	22.28	3	2349.01	-1.32602
aAGGGGGsGEDEAQSR	Q05BZ0	GOLPH3	1.0611	0.257105	N-Term(iTRAQ8plex); S8(Phospho)	1	S(8): 100.0; S(15): 0.0	1.0209	0.971025	1.0139	1.1195	0.977228	1.09276	289.503	70.48	3	1789.76	-1.71863
qITQEDDDsDEEVAPENFFSLPDk	Q05CA9	PRCC	0.922842	0.309532	N-Term(iTRAQ8plex); S9(Phospho); K24(iTRAQ8plex)	1	T(3): 0.0; S(9): 100.0; S(20): 0.0	0.946388	1.07296	0.98554	0.929027	0.826952	1.01706	344.257	87.04	3	3456.59	0.97626
eAEEEssGGEEEDEDENIEVVYSk	Q05CH7	EIF5	1.017	0.706145	N-Term(iTRAQ8plex); S6(Phospho); S7(Phospho); K24(iTRAQ8plex)	0.999998	S(6): 100.0; S(7): 100.0; Y(22): 0.0; S(23): 0.0	0.964092	1.07688	0.959671	0.988407	1.01574	1.04753	114.045	29.11	3	3470.43	-2.77217
sVPTVDsGNEDDDSSFk	Q05D44	EIF5B	1.10351	0.270154	N-Term(iTRAQ8plex); S7(Phospho); K17(iTRAQ8plex)	0.999602	S(1): 0.0; T(4): 0.0; S(7): 100.0; S(14): 0.0; S(15): 0.0	0.920021	0.993862	1.05639	0.969607	1.09687	1.21124	258.433	57.79	3	2487.13	-3.79145
tARPNSEAPLsGSEDADDSNk	Q05D44	EIF5B	1.13434	0.217888	N-Term(iTRAQ8plex); S11(Phospho); K21(iTRAQ8plex)	0.999051	T(1): 0.0; S(6): 0.0; S(11): 99.9; S(13): 0.1; S(19): 0.0	0.899567	1.00236	1.01968	0.989936	1.06221	1.26193	244.041	18.29	3	2849.35	1.42337
tARPNSEAPLsGsEDADDSNk	Q05D44	EIF5B	1.06293	0.314737	N-Term(iTRAQ8plex); S11(Phospho); S13(Phospho); K21(iTRAQ8plex)	1	T(1): 0.0; S(6): 0.0; S(11): 100.0; S(13): 100.0; S(19): 0.0	0.966311	0.948299	1.06501	1.03798	0.99602	1.13313	209.274	28.39	3	2929.29	-4.47808
vkEYEEEIHsLk	J3QQ18	SYNGAP1	0.844871	0.0162092	N-Term(iTRAQ8plex); K2(iTRAQ8plex); S10(Phospho); K12(iTRAQ8plex)	1	Y(4): 0.0; S(10): 100.0	1.06708	0.967992	0.970112	0.885526	0.840324	0.813141	200.929	18.13	4	2496.33	-7.21761
lGGLLPAGGENGPEAtDVSDEDEAAEMEDEAVR	Q05DG3	PLCD1	0.97849	0.772023	N-Term(iTRAQ8plex); T16(Phospho)	0.5	T(16): 50.0; S(19): 50.0	0.924067	1.03994	1.0432	0.866935	1.05106	1.02453	168.553	43.65	3	3727.65	0.747737
aVSSPTVsR	Q7TQD2	TPPP	0.847546	0.0272903	N-Term(iTRAQ8plex); S8(Phospho)	0.499691	S(3): 0.0; S(4): 0.0; T(6): 50.0; S(8): 50.0	1.06728	0.980456	0.95591	0.795512	0.852475	0.897741	114.108	12.2	2	1287.66	-1.77937
lDSSPVLsPGNk	F7AMS7	MINK1	0.847969	0.0086589	N-Term(iTRAQ8plex); S8(Phospho); K12(iTRAQ8plex)	1	S(3): 0.0; S(4): 0.0; S(8): 100.0	1.05496	0.994623	0.956261	0.829365	0.844262	0.87524	251.638	29.12	3	1902.02	1.24098
asDLEEEENATR	Q0P678	ZC3H18	1.03114	0.684796	N-Term(iTRAQ8plex); S2(Phospho)	1	S(2): 100.0; T(11): 0.0	0.980242	1.02449	1.05298	1.02626	0.944846	1.18184	259.149	19.09	2	1747.76	-3.1337
gSNYHLsDNDAsDVE	Q0VDP2	SLC2A13	1.12096	0.079862	N-Term(iTRAQ8plex); S7(Phospho); S12(Phospho)	1	S(2): 0.0; Y(4): 0.0; S(7): 100.0; S(12): 100.0	0.958185	1.03243	0.934699	1.16969	1.08025	1.02922	277.918	41.79	2	2086.79	-0.863091
gSNYHLsDNDASDVE	Q0VDP2	SLC2A13	1.00652	0.885484	N-Term(iTRAQ8plex); S7(Phospho)	1	S(2): 0.0; Y(4): 0.0; S(7): 100.0; S(12): 0.0	0.943959	1.07516	1.03491	1.02126	1.05921	0.99345	235.923	29.7	2	2006.83	0.63437
sGsFQGAVR	Q0VF54	ATP2B3	0.947102	0.382563	N-Term(iTRAQ8plex); S3(Phospho)	1	S(1): 0.0; S(3): 100.0	1.10958	0.975668	0.930993	0.936734	0.964301	0.955647	261.121	25.11	2	1292.63	-3.03568
sQEEAPGHR	Q0VGU4	VGF	1.46345	0.319191	N-Term(iTRAQ8plex); S1(Phospho)	1	S(1): 100.0	0.992414	1.00525	1.02865	1.35081	2.24292	0.835139	211.589	21.77	3	1394.63	-1.86709
aQsLPLPSLAGPDASVGk	Q149M1	SPTB	0.924127	0.289738	N-Term(iTRAQ8plex); S3(Phospho); K18(iTRAQ8plex)	1	S(3): 100.0; S(8): 0.0; S(15): 0.0	1.06529	1.05907	0.877229	0.931346	0.907673	0.934831	255.073	41.85	3	2396.3	-2.21621
yGVYEDENYEVEsDDEEIPFk	Q14B01	RNF113A2	1.01289	0.887037	N-Term(iTRAQ8plex); S13(Phospho); K21(iTRAQ8plex)	0.955176	Y(1): 0.0; Y(4): 0.0; Y(9): 4.5; S(13): 95.5	0.881798	1.16461	0.95662	1.02767	1.02103	0.993035	134.184	11.68	3	3257.46	2.32487
aTETAEEEDDQPLsLSWPTNTR	Q14BI1	SLC24A2	#DIV/0!	#DIV/0!	N-Term(iTRAQ8plex); S14(Phospho)	0.962045	T(2): 0.0; T(4): 0.0; S(14): 96.2; S(16): 3.8; T(19): 0.0; T(21): 0.0							228.353	48.46	3	2874.3	-0.65349
gGSsAsLHNSLMR	Q14BI1	SLC24A2	#DIV/0!	#DIV/0!	N-Term(iTRAQ8plex); S4(Phospho); S6(Phospho)	0.944116	S(3): 5.6; S(4): 94.7; S(6): 99.7; S(10): 0.0							91.0337	1.76	3	1780.78	0.357131
eVVDStTSSL	Q14BI2	GRM2	1.07413	0.197095	N-Term(iTRAQ8plex); T6(Phospho)	0.491022	S(5): 49.1; T(6): 49.1; T(7): 0.9; S(8): 0.9; S(9): 0.0	0.959619	1.00042	1.03732	1.03673	1.1576	1.02522	185.407	63.46	2	1421.67	-2.32395
vPLLFsDEEDSEVPSGVkPEDLk	Q6PGL7	Fam21	0.848522	0.0459452	N-Term(iTRAQ8plex); S6(Phospho); K18(iTRAQ8plex); K23(iTRAQ8plex)	0.499939	S(6): 50.0; S(11): 50.0; S(15): 0.0	0.994037	1.09557	0.912531	0.844508	0.849311	0.85356	107.265	0.49	4	3521.83	-5.14175
eALFsDDDDDDEEEDAVNLEPFISAFR	Q5U4C1	GPRASP1	0.848645	0.0487485	N-Term(iTRAQ8plex); S5(Phospho)	1	S(5): 100.0; S(24): 0.0	1.0387	0.992862	0.954608	0.924808	0.758917	0.850476	212.671	43.86	3	3487.49	-0.72338
sLGSLSQGSANATVLDVAQTGGHk	E9QNQ4	RAPGEF2	0.849578	0.000955718	N-Term(iTRAQ8plex); S1(Phospho); K24(iTRAQ8plex)	1	S(1): 100.0; S(4): 0.0; S(6): 0.0; S(9): 0.0; T(13): 0.0; T(20): 0.0	0.980305	1.00551	0.996748	0.81882	0.872387	0.84271	412.178	84.52	3	2986.53	-4.97148
sTsLESWLTSYk	Q2VEB3	akap6	0.870649	0.133413	N-Term(iTRAQ8plex); S3(Phospho); K12(iTRAQ8plex)	0.981036	S(1): 0.0; T(2): 1.9; S(3): 98.1; S(6): 0.0; T(9): 0.0; S(10): 0.0; Y(11): 0.0	1.05296	1.04054	0.907097	0.854277	0.79263	0.965555	172.381	22.23	3	2090.05	-8.60367
tQDGVALEIQPLNsQEGLDSEDkEk	Q32ME1	ATP2B4	1.05063	0.242024	N-Term(iTRAQ8plex); S14(Phospho); K23(iTRAQ8plex); K25(iTRAQ8plex)	0.998882	T(1): 0.0; S(14): 99.9; S(20): 0.1	0.961948	1.00004	1.04568	1.00301	1.05721	1.09973	238.001	18	4	3735.89	-5.30937
tQDGVALEIQPLNsQEGLDSEDk	Q32ME1	ATP2B4	1.05394	0.13769	N-Term(iTRAQ8plex); S14(Phospho); K23(iTRAQ8plex)	0.999895	T(1): 0.0; S(14): 100.0; S(20): 0.0	0.950696	1.04698	0.997986	1.05951	1.06236	1.03537	165.345	15.09	4	3174.56	-1.66145
lAEVLQLGsDILPQYk	Q32MR7	KCNH1	0.930624	0.66195	N-Term(iTRAQ8plex); S9(Phospho); K16(iTRAQ8plex)	0.998753	S(9): 99.9; Y(15): 0.1	1.29198	0.829462	0.882108	0.966264	0.926021	0.902896	102.202	22.9	3	2475.37	-1.77889
gDMsDEDDENEFFDAPEIITMPENLGHk	Q3B7Z2	OSBP	1.02315	0.701364	N-Term(iTRAQ8plex); S4(Phospho); K28(iTRAQ8plex)	1	S(4): 100.0; T(20): 0.0	0.993575	1.02544	0.992014	0.946094	1.00189	1.13274	424.907	63.34	3	3883.71	-2.32483
mLAEsDDsGDEESVSQTDk	Q3B7Z2	OSBP	1.24865	0.175838	N-Term(iTRAQ8plex); S5(Phospho); S8(Phospho); K19(iTRAQ8plex)	1	S(5): 100.0; S(8): 100.0; S(13): 0.0; S(15): 0.0; T(17): 0.0	0.846261	1.05746	1.1048	1.13187	1.11402	1.51071	298.146	60.64	3	2811.18	0.200821
gDmsDEDDENEFFDAPEIITmPENLGHk	Q3B7Z2	OSBP	0.930631	0.469379	N-Term(iTRAQ8plex); M3(Oxidation); S4(Phospho); M21(Oxidation); K28(iTRAQ8plex)	1	S(4): 100.0; T(20): 0.0	0.95529	1.14005	0.90423	1.00237	0.952671	0.836452	293.432	13.51	4	3915.72	2.01815
gDmsDEDDENEFFDAPEIITMPENLGHk	Q3B7Z2	OSBP	0.949043	0.53594	N-Term(iTRAQ8plex); M3(Oxidation); S4(Phospho); K28(iTRAQ8plex)	1	S(4): 100.0; T(20): 0.0	0.954542	1.06516	0.963312	0.978126	0.816133	1.03675	286.133	40.11	3	3899.7	-4.07899
sLsELESLkLPAESNEk	Q3B7Z2	OSBP	0.887579	0.181752	N-Term(iTRAQ8plex); S3(Phospho); K9(iTRAQ8plex); K17(iTRAQ8plex)	0.999671	S(1): 0.0; S(3): 100.0; S(7): 0.0; S(14): 0.0	0.989604	1.06708	0.94691	1.00127	0.79547	0.869192	254.258	25.96	4	2866.55	-1.21062
mLAEsDDsGDEESVSQTDk	Q3B7Z2	OSBP	1.10636	0.291947	N-Term(iTRAQ8plex); M1(Oxidation); S5(Phospho); S8(Phospho); K19(iTRAQ8plex)	1	S(5): 100.0; S(8): 100.0; S(13): 0.0; S(15): 0.0; T(17): 0.0	0.937781	0.948575	1.11606	0.992173	1.10833	1.22126	236.913	57.18	3	2827.16	-4.1761
sRtPPSAPSQSR	Q8BTI8	SRRM2	0.849958	0.0308558	N-Term(iTRAQ8plex); T3(Phospho)	0.999976	S(1): 0.0; T(3): 100.0; S(6): 0.0; S(9): 0.0; S(11): 0.0	1.06745	1.03006	1.0113	0.884477	0.956175	0.80171	175.173	22.87	3	1654.82	-1.37371
sLsELESLk	Q3B7Z2	OSBP	0.877758	0.157888	N-Term(iTRAQ8plex); S3(Phospho); K9(iTRAQ8plex)	0.999839	S(1): 0.0; S(3): 100.0; S(7): 0.0	1.06634	1.06204	0.887019	0.828115	0.860443	0.958235	208.456	36.92	3	1693.92	-2.08295
tGSNIsGASSDVSLDEQYk	Q3B7Z2	OSBP	1.05037	0.348454	N-Term(iTRAQ8plex); S6(Phospho); K19(iTRAQ8plex)	0.99995	T(1): 0.0; S(3): 0.0; S(6): 100.0; S(9): 0.0; S(10): 0.0; S(13): 0.0; Y(18): 0.0	1.00835	1.0363	0.95968	1.10796	1.07787	0.969833	183.746	18.28	3	2646.26	-6.7479
eGcPsPPGQTSk	E9PYQ1	TGFB1I1	0.850212	0.0122924	N-Term(iTRAQ8plex); C3(Carbamidomethyl); S5(Phospho); K12(iTRAQ8plex)	0.99852	S(5): 99.9; T(10): 0.1; S(11): 0.0	1.02241	0.950137	1.02429	0.871661	0.875703	0.800587	108.891	7.21	3	1932.93	-1.3054
rHsGQDVHVVLk	Q3KQQ1	NSFL1C	0.686117	0.236728	N-Term(iTRAQ8plex); S3(Phospho); K12(iTRAQ8plex)	1	S(3): 100.0	0.776692	0.826255	1.49956	0.725403	0.716935	0.686346	163.228	6.85	4	2063.13	-3.93251
gAEsAEsADAAIMNNDPNFTETIDESkk	Q3SYI6	CNTNAP2	0.972197	0.586052	N-Term(iTRAQ8plex); S4(Phospho); S7(Phospho); K27(iTRAQ8plex); K28(iTRAQ8plex)	1	S(4): 100.0; S(7): 100.0; T(20): 0.0; T(22): 0.0; S(26): 0.0	0.925925	1.02231	1.05947	1.01959	0.972287	0.9322	413.966	24.54	4	4027.87	0.721289
gAEsAEsADAAIMNNDPNFTETIDESk	Q3SYI6	CNTNAP2	0.987533	0.558434	N-Term(iTRAQ8plex); S4(Phospho); S7(Phospho); K27(iTRAQ8plex)	1	S(4): 100.0; S(7): 100.0; T(20): 0.0; T(22): 0.0; S(26): 0.0	0.998024	1.03413	0.97265	0.979059	0.983157	1.00512	177.191	27.46	3	3595.54	-6.15476
dHEEVLEIPDRDsEEELENIIGQIAYR	Q3TA19	SLC4A1	0.966708	0.702209	N-Term(iTRAQ8plex); S13(Phospho)	1	S(13): 100.0; Y(26): 0.0	0.900778	1.15419	0.946989	0.951162	1.01163	0.939225	388.138	71.26	4	3595.7	-3.38271
aAGALGSASSGsMPNLAAR	Q3TB04	FRMD4A	0.993159	0.920269	N-Term(iTRAQ8plex); S12(Phospho)	0.949573	S(7): 0.1; S(9): 2.5; S(10): 2.5; S(12): 95.0	0.962167	1.1132	0.91383	0.952462	1.02881	0.987477	201.231	23.57	2	2073.01	0.852957
wLSTSIPEAQWQsSLAR	Q3TB22	FASN	0.92609	0.314785	N-Term(iTRAQ8plex); S13(Phospho)	0.5	S(3): 0.0; T(4): 0.0; S(5): 0.0; S(13): 50.0; S(14): 50.0	0.981876	1.01957	1.0046	0.979133	1.00312	0.80162	147.229	5.34	3	2344.17	2.84842
vLVQNAAGsQEk	Q3TBC3	TLN1	1.01538	0.757931	N-Term(iTRAQ8plex); S9(Phospho); K12(iTRAQ8plex)	1	S(9): 100.0	1.04765	0.996186	0.954959	0.985704	0.968695	1.09052	251.84	19.63	3	1932.03	-4.56489
vLGFcQLNLPsGk	D3YYN7	ATP1A2	0.851644	0.0199824	N-Term(iTRAQ8plex); C5(Carbamidomethyl); S11(Phospho); K13(iTRAQ8plex)	1	S(11): 100.0	1.00536	1.06295	0.933718	0.839407	0.838821	0.878431	321.76	53	3	2121.13	-3.90781
eLsDLAR	A6ZI47	Aldoart2	0.852644	0.0324632	N-Term(iTRAQ8plex); S3(Phospho)	1	S(3): 100.0	1.05032	0.949869	1.00658	0.900376	0.878823	0.784503	103.589	9.29	2	1187.59	-2.49435
lQLGsSLDSSNVWHLPR	Q3TDM2	CAMK1D	1.00105	0.987053	N-Term(iTRAQ8plex); S5(Phospho)	0.499999	S(5): 50.0; S(6): 50.0; S(9): 0.0; S(10): 0.0	1.11469	0.94424	0.94577	0.967343	1.04607	0.994458	171.54	15.88	3	2293.16	-2.82152
eNPPVEDssDEDDkR	Q3TDQ1	STT3B	1.26511	0.0946248	N-Term(iTRAQ8plex); S8(Phospho); S9(Phospho); K14(iTRAQ8plex)	1	S(8): 100.0; S(9): 100.0	0.91874	0.975239	1.12555	1.12819	1.21299	1.47885	472.297	41.38	3	2500.07	-2.26109
eNPPVEDssDEDDkRNPGNLYDk	Q3TDQ1	STT3B	1.10673	0.11841	N-Term(iTRAQ8plex); S8(Phospho); S9(Phospho); K14(iTRAQ8plex); K23(iTRAQ8plex)	0.999999	S(8): 100.0; S(9): 100.0; Y(21): 0.0	1.04554	1.00388	0.955057	1.19395	1.09989	1.03131	196.46	7.9	4	3705.69	-5.99382
eNPPVEDsSDEDDkR	Q3TDQ1	STT3B	1.04756	0.770266	N-Term(iTRAQ8plex); S8(Phospho); K14(iTRAQ8plex)	0.5	S(8): 50.0; S(9): 50.0	0.974667	0.796187	1.24568	1.20776	0.942248	1.01	142.597	5.69	3	2420.1	-1.67082
sSLAETLDSTGsLDPQR	Q3TDU7	SLC23A2	0.963683	0.748125	N-Term(iTRAQ8plex); S12(Phospho)	0.984459	S(1): 0.0; S(2): 0.0; T(6): 0.0; S(9): 0.0; T(10): 1.5; S(12): 98.4	0.861919	0.964896	1.18607	0.965493	1.0482	0.889768	340.373	44.33	2	2161.03	-0.912982
sSLAETLDsTGsLDPQR	Q3TDU7	SLC23A2	1.04191	0.308787	N-Term(iTRAQ8plex); S9(Phospho); S12(Phospho)	0.997591	S(1): 0.0; S(2): 0.0; T(6): 0.0; S(9): 99.9; T(10): 0.2; S(12): 99.9	0.961642	1.01002	1.02908	0.987582	1.09048	1.04843	252.885	39.72	3	2240.99	-3.37486
aAVQELSGSILtSEDPEER	Q3TDW2	PSEN1	0.934465	0.0824843	N-Term(iTRAQ8plex); T12(Phospho)	0.491873	S(7): 0.1; S(9): 49.2; T(12): 49.2; S(13): 1.6	1.03195	0.9781	0.945792	0.910297	0.906462	0.94537	207.148	31.68	3	2415.15	-2.50369
gSDsDSEGDNPEk	Q3TDX2	VPS4A	1.03428	0.6304	N-Term(iTRAQ8plex); S4(Phospho); K13(iTRAQ8plex)	0.977173	S(2): 2.2; S(4): 97.7; S(6): 0.1	0.947642	0.923241	1.03767	1.10623	0.92681	0.975222	162.676	23.61	3	2024.88	-3.78964
asSLEDLVLk	Q3TE28	SKIV2L	0.888358	0.424613	N-Term(iTRAQ8plex); S2(Phospho); K10(iTRAQ8plex)	0.5	S(2): 50.0; S(3): 50.0	0.911047	0.868115	1.24973	0.953942	0.915064	0.821735	202.944	30.29	3	1762.97	-5.94736
aTEEPSGTGsDELIk	Q3TER0	PTRF	1.05345	0.0938432	N-Term(iTRAQ8plex); S10(Phospho); K15(iTRAQ8plex)	0.999698	T(2): 0.0; S(6): 0.0; T(8): 0.0; S(10): 100.0	0.999852	1.01175	1.0492	1.11123	1.0423	1.07087	232.293	65.23	3	2222.09	-7.85016
aTEEPSGtGsDELIk	Q3TER0	PTRF	1.05391	0.187449	N-Term(iTRAQ8plex); T8(Phospho); S10(Phospho); K15(iTRAQ8plex)	3.34401e-05	T(2): 0.0; S(6): 100.0; T(8): 50.0; S(10): 50.0	1.0099	1.02177	0.954434	1.01384	1.10132	1.03191	86.7709	16.68	3	2302.06	-3.34505
aTFAGGsR	E9Q8I9	FRY	0.853074	0.0369195	N-Term(iTRAQ8plex); S7(Phospho)	1	T(2): 0.0; S(7): 100.0	1.03056	1.01273	0.975353	0.851209	0.783997	0.939921	139.409	9.92	2	1150.55	-1.91539
eGEEPTVYsDDEEPk	Q3TFP8	PGRMC1	1.10829	0.337956	N-Term(iTRAQ8plex); S9(Phospho); K15(iTRAQ8plex)	0.99973	T(6): 0.0; Y(8): 0.0; S(9): 100.0	0.926318	0.950718	1.13423	1.03633	1.03779	1.26325	310.367	55.56	3	2412.08	-4.26529
sVEDLVR	Q3TGW2	EEPD1	0.917515	0.406333	N-Term(iTRAQ8plex); S1(Phospho)	1	S(1): 100.0	1.1122	1.05291	0.833048	0.925924	0.867456	0.957476	182.564	13.55	2	1201.61	-1.47017
dQWGsEEEEEAGGYR	Q3TH99	CDC42EP4	0.985589	0.875003	N-Term(iTRAQ8plex); S5(Phospho)	1	S(5): 100.0; Y(14): 0.0	1.00822	0.997932	1.03234	0.829717	1.04888	1.11611	345.067	56.19	2	2125.86	-1.42531
sGsIIGSR	Q3THA6	SRSF7	0.823555	0.1853	N-Term(iTRAQ8plex); S1(Phospho); S3(Phospho)	1	S(1): 100.0; S(3): 100.0; S(7): 0.0	1.16812	1.03673	0.793889	0.844929	0.824435	0.800262	144.076	13.52	2	1240.56	-1.49113
sGSIIGSR	Q3THA6	SRSF7	1.07705	0.154574	N-Term(iTRAQ8plex); S1(Phospho)	0.999985	S(1): 100.0; S(3): 0.0; S(7): 0.0	1.01196	0.917333	1.05934	1.09743	1.06958	1.05188	116.894	18.51	2	1160.6	-2.416
rAEAQALLQDYVsTQSAEE	Q3THG9	AARSD1	1.07517	0.242211	N-Term(iTRAQ8plex); S13(Phospho)	0.330338	Y(11): 0.9; S(13): 33.0; T(14): 33.0; S(16): 33.0	1.01744	1.02778	0.95918	1.12221	0.975752	1.13227	187.649	17.88	3	2493.18	0.66308
aEAQALLQDYVSTQsAEE	Q3THG9	AARSD1	0.976933	0.739896	N-Term(iTRAQ8plex); S15(Phospho)	0.25	Y(10): 25.0; S(12): 25.0; T(13): 25.0; S(15): 25.0	1.05711	1.01743	0.927365	1.07911	0.948304	0.905243	111.847	8.19	3	2337.08	1.82383
vNNsSLIGLGYTQTLkPGIk	Q3THL7	VDAC1	0.990179	0.87424	N-Term(iTRAQ8plex); S4(Phospho); K16(iTRAQ8plex); K20(iTRAQ8plex)	0.976719	S(4): 97.7; S(5): 2.3; Y(11): 0.0; T(12): 0.0; T(14): 0.0	1.07648	1.00471	0.922125	1.02162	1.03557	0.916634	308.762	24.1	4	3095.76	-1.73367
lETAVNLAWTAGNsNTR	Q3THL7	VDAC1	0.921936	0.0948924	N-Term(iTRAQ8plex); S14(Phospho)	0.976295	T(3): 0.0; T(10): 0.0; S(14): 97.6; T(16): 2.4	1.00463	1.04547	0.994704	0.985605	0.94785	0.873656	271.686	51.95	3	2202.08	-1.40118
kLETAVNLAWTAGNsNTR	Q3THL7	VDAC1	1.0029	0.973683	N-Term(iTRAQ8plex); K1(iTRAQ8plex); S15(Phospho)	0.968582	T(4): 0.0; T(11): 0.1; S(15): 96.9; T(17): 3.0	1.02745	1.1016	0.86774	1.06793	1.02274	0.914822	198.03	26.24	3	2634.38	-2.78395
tVLEsGGETGDGDNDTTk	Q3TI79	DKC1	1.11226	0.0778828	N-Term(iTRAQ8plex); S5(Phospho); K18(iTRAQ8plex)	0.999971	T(1): 0.0; S(5): 100.0; T(9): 0.0; T(16): 0.0; T(17): 0.0	1.01836	0.965572	0.993957	1.01469	1.14494	1.15256	255.33	44.48	3	2484.16	-1.01382
vVEEMsE	Q3TI79	DKC1	1.05704	0.153872	N-Term(iTRAQ8plex); S6(Phospho)	1	S(6): 100.0	1.04647	0.94892	1.00297	1.05625	1.02879	1.08435	165.431	55.28	2	1206.52	-1.75593
vVEEmsE	Q3TI79	DKC1	0.954483	0.444411	N-Term(iTRAQ8plex); M5(Oxidation); S6(Phospho)	1	S(6): 100.0	1.05234	0.930987	1.01744	0.914643	0.915205	1.03433	138.483	38.16	2	1222.52	-2.06682
tVLEsGGEtGDGDNDTTk	Q3TI79	DKC1	0.981419	0.791296	N-Term(iTRAQ8plex); S5(Phospho); T9(Phospho); K18(iTRAQ8plex)	0.996465	T(1): 0.3; S(5): 99.9; T(9): 99.7; T(16): 0.1; T(17): 0.0	0.968365	0.972325	1.06801	0.895496	0.966008	1.09129	78.949	2.27	3	2564.12	-3.96639
gLMAGGRPEGQYsEDEDtDTEEYR	Q3TIR3	RIC8A	1.04864	0.495584	N-Term(iTRAQ8plex); S13(Phospho); T18(Phospho)	0.959604	Y(12): 4.0; S(13): 96.0; T(18): 100.0; T(20): 0.0; Y(23): 0.0	0.952091	1.11564	0.934996	0.993189	1.05919	1.09639	234.585	17.82	3	3169.26	-0.127416
gLMAGGRPEGQYsEDEDTDTEEYR	Q3TIR3	RIC8A	1.09684	0.0508923	N-Term(iTRAQ8plex); S13(Phospho)	0.5	Y(12): 50.0; S(13): 50.0; T(18): 0.0; T(20): 0.0; Y(23): 0.0	1.01626	0.941003	1.05114	1.08741	1.08541	1.12691	142.931	4.66	3	3089.3	-0.439573
eADEDsEPER	Q3TIX9	USP39	0.968153	0.700019	N-Term(iTRAQ8plex); S6(Phospho)	1	S(6): 100.0	1.03744	0.997533	1.00507	0.918641	0.890459	1.13413	293.774	37.9	2	1560.63	-3.66594
eREADEDsEPER	Q3TIX9	USP39	1.00406	0.928437	N-Term(iTRAQ8plex); S8(Phospho)	1	S(8): 100.0	1.04058	1.00047	0.977809	1.07459	1.01537	0.941151	206.908	24.07	3	1845.78	-1.014
lTGtksFPFVcttSFHTSASLAk	Q3TJA9	DNAJA3	0.83525	0.109332	N-Term(iTRAQ8plex); T4(Phospho); K5(iTRAQ8plex); S6(Phospho); C11(Carbamidomethyl); T12(Phospho); T13(Phospho); K23(iTRAQ8plex)	3.8192e-05	T(2): 4.4; T(4): 4.4; S(6): 87.4; T(12): 36.9; T(13): 36.9; S(14): 36.9; T(17): 94.2; S(18): 90.4; S(20): 8.4	0.966413	1.13449	0.900446	0.786094	0.806214	0.914572	60.519	5.99	4	3720.74	0.570399
dWEDDsDEDMSNFDR	Q3TJG6	PTGES3	1.00122	0.981703	N-Term(iTRAQ8plex); S6(Phospho)	1	S(6): 100.0; S(11): 0.0	0.968984	1.02361	1.0086	0.908947	1.03312	1.06277	459.171	70.3	2	2259.83	-0.743424
dWEDDsDEDmSNFDR	Q3TJG6	PTGES3	0.986501	0.75543	N-Term(iTRAQ8plex); S6(Phospho); M10(Oxidation)	1	S(6): 100.0; S(11): 0.0	1.0142	0.998714	0.993513	0.908916	1.02114	1.03578	359.895	58.36	2	2275.82	-1.50756
fSEMMDHMGGDEDVDLPEVDGADDDSQDsDDEk	Q3TJG6	PTGES3	0.998398	0.984117	N-Term(iTRAQ8plex); S29(Phospho); K33(iTRAQ8plex)	0.999894	S(2): 0.0; S(26): 0.0; S(29): 100.0	0.898484	0.987016	1.12505	1.05741	1.01826	0.930053	227.849	28.65	4	4333.72	-2.9128
fSEMMDHMGGDEDVDLPEVDGADDDsQDsDDEk	Q3TJG6	PTGES3	0.985067	0.770023	N-Term(iTRAQ8plex); S26(Phospho); S29(Phospho); K33(iTRAQ8plex)	1	S(2): 0.0; S(26): 100.0; S(29): 100.0	1.04419	0.975513	0.985707	0.998263	0.907726	1.05454	126.11	6.11	4	4413.7	-0.320641
fSEmMDHMGGDEDVDLPEVDGADDDSQDsDDEk	Q3TJG6	PTGES3	0.980139	0.819753	N-Term(iTRAQ8plex); M4(Oxidation); S29(Phospho); K33(iTRAQ8plex)	0.99432	S(2): 0.0; S(26): 0.6; S(29): 99.4	0.873887	1.12828	1.00281	0.993768	1.03718	0.914342	124.41	5.04	4	4349.76	7.13509
lNWLsVDFNNWk	Q3TJG6	PTGES3	0.821294	0.1975	N-Term(iTRAQ8plex); S5(Phospho); K12(iTRAQ8plex)	1	S(5): 100.0	0.981206	1.19647	0.820308	0.835178	0.879592	0.747455	91.1963	19.01	3	2224.14	-0.650876
eGEsLEDLMk	Q3TJX0	LCP1	0.948637	0.409577	N-Term(iTRAQ8plex); S4(Phospho); K10(iTRAQ8plex)	1	S(4): 100.0	1.03009	1.07895	0.892559	0.953766	0.948057	0.9456	194.659	29.61	3	1838.9	-4.96773
gDQVLNFsDAEDLIDDSk	Q3TJY1	MCRS1	1.02424	0.7522	N-Term(iTRAQ8plex); S8(Phospho); K18(iTRAQ8plex)	1	S(8): 100.0; S(17): 0.0	0.919491	0.995071	1.0929	0.996017	1.12715	0.95721	219.226	53.28	3	2669.26	-6.3997
qPLLLsEDEEDTkR	Q3TL08	EIF3C	0.928041	0.0792001	N-Term(iTRAQ8plex); S6(Phospho); K13(iTRAQ8plex)	1	S(6): 100.0; T(12): 0.0	1.04339	1.01594	0.965858	0.934863	0.899797	0.972837	381.149	20.43	3	2361.21	-4.61673
qNPEQsADEDAEk	Q3TL08	EIF3C	1.0212	0.859288	N-Term(iTRAQ8plex); S6(Phospho); K13(iTRAQ8plex)	1	S(6): 100.0	1.01817	0.919666	1.09461	1.01972	0.863107	1.21391	286.704	46.96	3	2148.98	-3.46341
eFLcLDDPPGPFDsLEESR	Q3TLM7	SNX16	0.993528	0.867603	N-Term(iTRAQ8plex); C4(Carbamidomethyl); S14(Phospho)	0.999932	S(14): 100.0; S(18): 0.0	0.986527	1.02672	0.992312	0.94416	0.981534	1.06041	219.836	24.68	3	2607.15	-4.3196
tGsESSQTGASATSGR	Q3TLQ9	EIF4B	0.804025	0.174692	N-Term(iTRAQ8plex); S3(Phospho)	0.999984	T(1): 0.0; S(3): 100.0; S(5): 0.0; S(6): 0.0; T(8): 0.0; S(11): 0.0; T(13): 0.0; S(14): 0.0	1.06808	1.00147	0.930551	0.776885	0.624916	1.01036	249.144	43.82	2	1867.83	-3.00979
esEkSLENETLNk	Q3TLQ9	EIF4B	1.04583	0.467478	N-Term(iTRAQ8plex); S2(Phospho); K4(iTRAQ8plex); K13(iTRAQ8plex)	0.0136811	S(2): 1.4; S(5): 98.6; T(10): 0.0	0.988997	1.02438	0.992193	0.956488	1.03685	1.14999	171.603	14.41	4	2513.32	-1.85266
yAALsVDGEDEDEGDDcTE	Q3TLQ9	EIF4B	0.98382	0.780954	N-Term(iTRAQ8plex); S5(Phospho); C17(Carbamidomethyl)	0.999999	Y(1): 0.0; S(5): 100.0; T(18): 0.0	1.03235	1.04361	0.926602	0.913135	0.990581	1.05026	151.528	54.6	2	2473.93	-3.65153
gIITDsFGR	Q3TM53	CCM2	0.814414	0.0504646	N-Term(iTRAQ8plex); S6(Phospho)	0.999985	T(4): 0.0; S(6): 100.0	1.09175	1.02176	0.888468	0.820511	0.759059	0.865287	150.511	12.1	2	1349.68	3.88398
aLEAPPEEDDDVsANEELAER	Q3TN32	Zrsr1	0.970715	0.546846	N-Term(iTRAQ8plex); S13(Phospho)	1	S(13): 100.0	0.982328	1.0256	0.997175	0.893445	1.04045	0.983206	205.233	18.49	3	2683.2	1.39459
sVsTDELGPPGR	E9QAX3	PLPPR3	0.853476	0.000226729	N-Term(iTRAQ8plex); S3(Phospho)	0.957745	S(1): 2.1; S(3): 95.8; T(4): 2.1	0.994057	1.01747	0.992419	0.867509	0.838988	0.8573	152.37	7.25	2	1598.76	-5.13913
yGLQDsDEEEEEHPPk	Q3TPG3	NUP98	1.07257	0.0773294	N-Term(iTRAQ8plex); S6(Phospho); K16(iTRAQ8plex)	0.999992	Y(1): 0.0; S(6): 100.0	1.00796	0.976963	0.997464	1.06116	1.01857	1.11909	259.074	49.21	3	2590.17	-2.9865
eQLSEVEGsGEDDQGDDHSESAQk	Q3TPN5	USP4	0.97185	0.783884	N-Term(iTRAQ8plex); S9(Phospho); K24(iTRAQ8plex)	0.924892	S(4): 0.2; S(9): 92.5; S(19): 3.7; S(21): 3.7	0.823585	1.07266	1.11309	0.97663	1.03077	0.917222	76.2384	9.6	3	3264.43	1.42436
nFYEsEEEEEEkEk	Q3TQ33	AP3B1	0.922989	0.314235	N-Term(iTRAQ8plex); S5(Phospho); K12(iTRAQ8plex); K14(iTRAQ8plex)	1	Y(3): 0.0; S(5): 100.0	0.89032	1.08166	0.998312	0.862107	0.98419	0.895252	262.503	48.3	4	2811.33	-2.6576
rADsESEEDEQESEEVR	Q3TQI7	BC005624	0.958696	0.58125	N-Term(iTRAQ8plex); S4(Phospho)	0.999106	S(4): 99.9; S(6): 0.1; S(13): 0.0	0.954685	0.954821	1.10049	0.956008	0.879754	1.04991	183.114	32.03	3	2407.99	-3.96235
iSsPPGPPGDLEDEEGLk	Q99MR1	gigyf1	0.853944	0.00180243	N-Term(iTRAQ8plex); S3(Phospho); K18(iTRAQ8plex)	0.97189	S(2): 2.8; S(3): 97.2	0.969243	1.02617	1.0123	0.852289	0.875113	0.841011	224.972	35.34	3	2525.25	-6.15641
fTGYQTIQQQSSSETEGEGGNTADAssEEEGDRVEDGk	Q3TR90	hdgfrp3	1.1549	0.205308	N-Term(iTRAQ8plex); S26(Phospho); S27(Phospho); K38(iTRAQ8plex)	0.99872	T(2): 0.0; Y(4): 0.0; T(6): 0.0; S(11): 0.0; S(12): 0.0; S(13): 0.0; T(15): 0.0; T(22): 0.1; S(26): 99.9; S(27): 99.9	0.885762	1.11903	1.00018	1.28251	1.17256	1.01537	152.721	46.05	4	4792.06	1.65686
lFGGFNSSDTVtSPQR	Q80XU2	#N/A	0.854957	0.0472245	N-Term(iTRAQ8plex); T12(Phospho)	0.482589	S(7): 1.7; S(8): 0.1; T(10): 1.7; T(12): 48.3; S(13): 48.3	0.97167	1.0628	0.965103	0.917924	0.779739	0.866844	99.7214	0.68	2	2096.99	-1.60573
ePAPLNGsAAELPATk	Q3TRX4	PALM	0.980677	0.768613	N-Term(iTRAQ8plex); S8(Phospho); K16(iTRAQ8plex)	1	S(8): 100.0; T(15): 0.0	1.03286	1.05214	0.880168	1.01769	0.965214	0.924965	209.43	21.17	3	2254.19	-0.531034
aDEVtLSEAGSTAGPAEPR	Q3TRX4	PALM	0.982906	0.744326	N-Term(iTRAQ8plex); T5(Phospho)	0.329275	T(5): 32.9; S(7): 1.2; S(11): 32.9; T(12): 32.9	0.963073	1.07025	0.971093	0.990221	1.04148	0.921353	88.2773	5	2	2242.05	-4.04037
aEsEELEVQkPQVk	Q9QWI6	SRCIN1	0.857989	0.0464973	N-Term(iTRAQ8plex); S3(Phospho); K10(iTRAQ8plex); K14(iTRAQ8plex)	1	S(3): 100.0	0.961853	1.03788	1.0049	0.847221	0.788422	0.942301	317.024	30.9	4	2606.4	-8.62888
nAstSFQELEDk	Q3TRX6	DNAJC2	1.00274	0.941644	N-Term(iTRAQ8plex); S3(Phospho); T4(Phospho); K12(iTRAQ8plex)	0.968675	S(3): 99.9; T(4): 97.0; S(5): 3.1	1.0152	1.02269	0.966754	1.05678	0.950791	1.00531	156.595	11.43	3	2136.97	-0.617938
tAsFSESR	Q3TS02	ACLY	0.78105	0.0689658	N-Term(iTRAQ8plex); S3(Phospho)	0.999994	T(1): 0.0; S(3): 100.0; S(5): 0.0; S(7): 0.0	1.10683	0.992732	0.901693	0.808381	0.65613	0.879616	176.89	18.41	2	1268.58	-3.74901
mkESETFsDsSPIEIIDEFPTFVSAk	Q99P72	RTN4	0.85829	0.0217433	N-Term(iTRAQ8plex); K2(iTRAQ8plex); S8(Phospho); S10(Phospho); K26(iTRAQ8plex)	0.0220154	S(4): 4.5; T(6): 91.0; S(8): 6.7; S(10): 48.9; S(11): 48.9; T(21): 0.0; S(24): 0.0	0.974708	1.06103	0.968677	0.867313	0.8983	0.813044	119.256	25.6	3	4006.94	-0.846925
sQsESSDEVTELDLSHGk	Q3TSE2	C2CD5	1.03429	0.282184	N-Term(iTRAQ8plex); S3(Phospho); K18(iTRAQ8plex)	0.997823	S(1): 0.1; S(3): 99.8; S(5): 0.1; S(6): 0.1; T(10): 0.0; S(15): 0.0	1.00968	0.987585	0.999824	0.999856	1.01364	1.08636	233.526	19.94	3	2636.25	-0.692798
sQsESsDEVTELDLSHGk	Q3TSE2	C2CD5	1.03787	0.351907	N-Term(iTRAQ8plex); S3(Phospho); S6(Phospho); K18(iTRAQ8plex)	0.894388	S(1): 3.6; S(3): 92.9; S(5): 7.1; S(6): 96.4; T(10): 0.0; S(15): 0.0	1.04662	0.973225	0.985985	1.01689	1.00708	1.09569	221.403	35.18	3	2716.22	-0.927828
sSLYEGLEkPEsR	Q3TSK3	ATP2B1	#DIV/0!	#DIV/0!	N-Term(iTRAQ8plex); K9(iTRAQ8plex); S12(Phospho)	1	S(1): 0.0; S(2): 0.0; Y(4): 0.0; S(12): 100.0							309.287	18.72	3	2183.11	-3.21227
nAGsASSSFLEV	Q3TTD2	ATP2C1	0.980849	0.802025	N-Term(iTRAQ8plex); S4(Phospho)	0.999999	S(4): 100.0; S(6): 0.0; S(7): 0.0; S(8): 0.0	1.09493	1.02098	0.923306	1.01092	1.07504	0.895047	166.267	25.16	2	1552.72	1.39698
rDsFDDR	Q3TTX0	MATR3	0.96211	0.547577	N-Term(iTRAQ8plex); S3(Phospho)	1	S(3): 100.0	0.895256	1.08212	1.0289	0.968811	0.934168	0.989383	227.37	15.21	2	1294.57	-3.41518
lVDIIcDkMsESLETDPAITAAk	Q3TU26	RAB3C	1.29467	0.228289	N-Term(iTRAQ8plex); C6(Carbamidomethyl); K8(iTRAQ8plex); S10(Phospho); K23(iTRAQ8plex)	0.331275	S(10): 33.1; S(12): 33.1; T(15): 33.1; T(20): 0.6	1.02918	1.04415	0.929886	1.59159	1.39298	0.903605	98.6735	17.01	5	3512.82	-5.45214
lVHTGsLNINVPR	Q3TUD0	PDE4A	0.867925	0.172638	N-Term(iTRAQ8plex); S6(Phospho)	0.5	T(4): 50.0; S(6): 50.0	1.09525	0.862827	1.05105	0.928613	0.878821	0.804264	199.28	35.46	3	1803.97	-2.9067
lFQGYsFVAPsILFk	Q3TUH8	RPS6KA5	0.936883	0.529737	N-Term(iTRAQ8plex); S6(Phospho); S11(Phospho); K15(iTRAQ8plex)	0.983788	Y(5): 1.6; S(6): 98.4; S(11): 100.0	0.968179	0.982127	1.05795	1.10709	0.81048	0.900814	142.705	27.91	3	2485.28	-0.765841
rQIsEDVDGPDNR	Q3TUU1	NEDD4	1.1456	0.145139	N-Term(iTRAQ8plex); S4(Phospho)	1	S(4): 100.0	1.03231	1.03049	0.940266	1.18795	1.00174	1.25063	202.582	29.62	3	1884.87	-4.32316
qIsEDVDGPDNR	Q3TUU1	NEDD4	0.965279	0.545827	N-Term(iTRAQ8plex); S3(Phospho)	1	S(3): 100.0	0.972789	1.03466	0.998236	0.970199	0.879648	1.05148	112.906	4.78	3	1728.77	-2.03911
fGESEEVEMEVEsDEEDQEk	Q3TVM1	SF3A1	0.994731	0.89206	N-Term(iTRAQ8plex); S13(Phospho); K20(iTRAQ8plex)	1	S(4): 0.0; S(13): 100.0	0.955549	1.0069	1.04362	0.973959	0.967444	1.04883	256.606	53.98	3	3062.32	1.48092
fGESEEVEmEVEsDEEDQEk	Q3TVM1	SF3A1	0.963713	0.585	N-Term(iTRAQ8plex); M9(Oxidation); S13(Phospho); K20(iTRAQ8plex)	1	S(4): 0.0; S(13): 100.0	0.979636	0.951264	1.09948	0.990695	0.893836	1.03589	254.456	50.92	3	3078.31	-1.29642
tEATQGLDYVPSAGTISPtssLEEDkGFk	Q9QYR6	MAP1A	0.858435	0.0271388	N-Term(iTRAQ8plex); T19(Phospho); S20(Phospho); S21(Phospho); K26(iTRAQ8plex); K29(iTRAQ8plex)	0.92653	T(1): 0.0; T(4): 0.0; Y(9): 0.0; S(12): 0.0; T(15): 0.0; S(17): 7.3; T(19): 93.6; S(20): 99.5; S(21): 99.5	0.991564	1.07294	0.938753	0.886232	0.855115	0.836755	224.513	25.28	4	4180.97	-3.12356
eEEEGISQEssEEEQ	Q3TVP0	HMGA1	1.16451	0.135542	N-Term(iTRAQ8plex); S10(Phospho); S11(Phospho)	0.999973	S(7): 0.0; S(10): 100.0; S(11): 100.0	0.870508	1.00341	1.08366	1.06289	1.11547	1.26577	248.348	95.68	2	2202.81	-0.321605
eEEEGISQEsSEEEQ	Q3TVP0	HMGA1	1.20935	0.145441	N-Term(iTRAQ8plex); S10(Phospho)	0.495212	S(7): 49.5; S(10): 49.5; S(11): 1.0	0.819772	0.965523	1.21165	1.21056	1.17446	1.23934	209.133	95.84	2	2122.85	-1.12821
eEEEGIsQEssEEEQ	Q3TVP0	HMGA1	0.986503	0.930281	N-Term(iTRAQ8plex); S7(Phospho); S10(Phospho); S11(Phospho)	1	S(7): 100.0; S(10): 100.0; S(11): 100.0	0.909941	0.942364	1.14118	0.817612	1.22963	0.90584	104.347	26.92	2	2282.78	-2.03134
vIHFVSGETMEEYstDEDEVDGLDk	Q3TVY3	#N/A	0.891646	0.0715437	N-Term(iTRAQ8plex); S14(Phospho); T15(Phospho); K25(iTRAQ8plex)	0.332736	S(6): 0.0; T(9): 0.2; Y(13): 66.6; S(14): 66.6; T(15): 66.6	0.990278	0.984617	1.04668	0.914144	0.821811	0.958215	247.831	43.08	3	3612.57	-2.48549
vIHFVSGETMEEYstDEDEVDGLDkk	Q3TVY3	#N/A	1.04022	0.667578	N-Term(iTRAQ8plex); S14(Phospho); T15(Phospho); K25(iTRAQ8plex); K26(iTRAQ8plex)	0.893135	S(6): 0.0; T(9): 0.0; Y(13): 10.7; S(14): 94.7; T(15): 94.7	1.07834	0.93033	1.01782	1.18298	0.918212	1.04704	215.622	33.56	5	4044.87	-4.01622
eVEEFSEEEDADDsDDsEAEk	Q3TXH8	WBP11	0.973404	0.75584	N-Term(iTRAQ8plex); S14(Phospho); S17(Phospho); K21(iTRAQ8plex)	1	S(6): 0.0; S(14): 100.0; S(17): 100.0	0.917638	0.987872	1.10431	0.945018	1.09047	0.894282	157.671	42.89	3	3172.23	-1.51607
fLPSLFFSQQcPGTSDDsADER	Q3TXW9	SIN3B	1.11408	0.460651	N-Term(iTRAQ8plex); C11(Carbamidomethyl); S18(Phospho)	0.996475	S(4): 0.0; S(8): 0.0; T(14): 0.2; S(15): 0.2; S(18): 99.6	1.00056	1.23304	0.762008	1.12265	1.16221	1.05248	124.455	23.89	3	2888.27	-2.60085
gLPSNNsLDFLDEEYEVPDLDGTR	Q3TY50	PDE2A	0.89956	0.21129	N-Term(iTRAQ8plex); S7(Phospho)	0.999974	S(4): 0.0; S(7): 100.0; Y(15): 0.0; T(23): 0.0	0.932852	1.10237	0.940661	0.861601	0.96775	0.847636	343.128	65.23	3	3079.41	0.361409
rPEAVQNTsVDASEDQkDEk	Q3TY50	PDE2A	1.04263	0.521496	N-Term(iTRAQ8plex); S9(Phospho); K17(iTRAQ8plex); K20(iTRAQ8plex)	0.984686	T(8): 1.5; S(9): 98.5; S(13): 0.0	0.997692	0.932435	1.10469	1.07593	0.985568	1.10271	265.548	22.54	5	3238.61	-6.39342
rPEAVQNTsVDASEDQk	Q3TY50	PDE2A	1.15041	0.330511	N-Term(iTRAQ8plex); S9(Phospho); K17(iTRAQ8plex)	0.5	T(8): 50.0; S(9): 50.0; S(13): 0.0	0.971406	0.936659	1.06157	1.0652	0.960874	1.39022	217.143	22.37	3	2562.27	-0.111719
rSsLDGSESAk	Q3TY71	GPR162	1.09489	0.0980401	N-Term(iTRAQ8plex); S3(Phospho); K11(iTRAQ8plex)	0.980151	S(2): 2.0; S(3): 98.0; S(7): 0.0; S(9): 0.0	1.03916	0.914472	1.05263	1.08873	1.1053	1.09748	191.299	13.27	3	1824.93	-2.24288
qGskEcPGcAQLVPGPSSR	Q3TY90	NSMF	1.06386	0.359147	N-Term(iTRAQ8plex); S3(Phospho); K4(iTRAQ8plex); C6(Carbamidomethyl); C9(Carbamidomethyl)	1	S(3): 100.0; S(17): 0.0; S(18): 0.0	0.951251	0.962729	1.09578	1.0288	1.0239	1.14926	167.065	11.43	4	2703.31	-4.61146
aANEVSsADVk	Q3TYE5	LSAMP	1.05357	0.36806	N-Term(iTRAQ8plex); S7(Phospho); K11(iTRAQ8plex)	0.974333	S(6): 2.6; S(7): 97.4	1.04561	0.913144	1.04791	1.0099	1.04932	1.10852	131.986	14.97	3	1778.91	-1.10769
tETsEDDLGDk	Q3TYE9	REEP2	0.849228	0.091408	N-Term(iTRAQ8plex); S4(Phospho); K11(iTRAQ8plex)	0.0164199	T(1): 0.0; T(3): 98.3; S(4): 1.6	1.05736	0.880021	1.07232	0.824714	0.820591	0.910623	135.524	13.89	3	1897.89	-1.51898
sSGGGDsA	Q3TYE9	REEP2	1.0133	0.887655	N-Term(iTRAQ8plex); S7(Phospho)	1	S(1): 0.0; S(2): 0.0; S(7): 100.0	0.957687	1.14133	0.956743	1.14209	1.03986	0.914447	123.219	28.29	2	1021.41	-1.00821
nQWQLsADDLkk	Q3TYL9	CNP	1.00733	0.91631	N-Term(iTRAQ8plex); S6(Phospho); K11(iTRAQ8plex); K12(iTRAQ8plex)	1	S(6): 100.0	1.00043	0.99089	0.999332	0.898659	0.990495	1.12342	226.274	12.46	3	2438.31	-2.91122
sPQQTPmES	Q9CTC0	PWP1	0.859659	0.0495705	N-Term(iTRAQ8plex); S1(Phospho); M7(Oxidation)	0.999943	S(1): 100.0; T(5): 0.0; S(9): 0.0	1.00481	0.939701	1.06437	0.916935	0.795735	0.873939	81.2712	16.94	2	1404.59	-5.04848
gkPVPIHGsR	Q3TYL9	CNP	1.02633	0.595168	N-Term(iTRAQ8plex); K2(iTRAQ8plex); S9(Phospho)	1	S(9): 100.0	0.977934	1.04052	0.977925	0.945414	1.07818	1.05168	184.474	37.95	4	1735.98	-2.57955
hFIsGDEPk	Q3TYL9	CNP	1.20765	0.0971494	N-Term(iTRAQ8plex); S4(Phospho); K9(iTRAQ8plex)	1	S(4): 100.0	1.03157	1.00631	0.96698	1.05953	1.38428	1.18503	179.901	8.04	3	1717.86	-7.83632
gDsETDLEALFNAVmNPk	Q3U046	YAP1	0.946675	0.650329	N-Term(iTRAQ8plex); S3(Phospho); M15(Oxidation); K18(iTRAQ8plex)	0.999876	S(3): 100.0; T(5): 0.0	0.981154	1.16421	0.869488	1.08297	0.856007	0.915111	379.994	32.09	3	2655.29	2.5564
qSsFEIPDDVPLPAGWEmAk	Q3U046	YAP1	0.9456	0.544415	N-Term(iTRAQ8plex); S3(Phospho); M18(Oxidation); K20(iTRAQ8plex)	0.5	S(2): 50.0; S(3): 50.0	1.0455	1.10612	0.846852	0.989873	0.903525	0.94196	160.309	21.53	3	2921.42	-0.60936
sPDSTANVR	A0A087WSQ1	SRGAP2	0.860076	0.0156238	N-Term(iTRAQ8plex); S1(Phospho)	1	S(1): 100.0; S(4): 0.0; T(5): 0.0	0.995151	0.960719	1.0513	0.82065	0.867471	0.898277	173.565	17.83	2	1330.63	-3.70078
vEPPHSsHEDLTDDLSTR	Q3U2K2	TMEM94	1.13739	0.0855315	N-Term(iTRAQ8plex); S7(Phospho)	0.999972	S(6): 0.0; S(7): 100.0; T(12): 0.0; S(16): 0.0; T(17): 0.0	1.04225	0.999437	0.960345	1.24801	1.09926	1.06721	185.238	8.45	3	2419.1	-2.70211
ssWSSDEGIGEVLEk	Q3U2K2	TMEM94	0.894783	0.132032	N-Term(iTRAQ8plex); S2(Phospho); K15(iTRAQ8plex)	0.926582	S(1): 2.4; S(2): 92.7; S(4): 2.4; S(5): 2.4	1.04425	0.958723	1.00361	0.85424	0.839442	0.996558	144.303	11.6	3	2311.12	-5.06514
fSQLPEMVmGsPPPPVPPR	D3YZ21	D430041D	0.861308	0.011094	N-Term(iTRAQ8plex); M9(Oxidation); S11(Phospho)	1	S(2): 0.0; S(11): 100.0	1.01693	0.992918	0.95274	0.87931	0.802312	0.870075	142.163	17.16	3	2463.21	-1.03585
dDGDEEGLLTHsEEELEHSQDTDAEDGALQ	Q3U3F6	RALY	1.19844	0.0663383	N-Term(iTRAQ8plex); S12(Phospho)	0.25	T(10): 25.0; S(12): 25.0; S(19): 25.0; T(22): 25.0	0.909829	0.990699	1.10944	1.181	1.12088	1.30539	70.554	14.83	3	3668.5	-5.38797
hSLDsDEEDDDEEGSSk	Q3U4A3	CD2BP2	1.01809	0.85284	N-Term(iTRAQ8plex); S5(Phospho); K17(iTRAQ8plex)	0.973036	S(2): 2.7; S(5): 97.3; S(15): 0.0; S(16): 0.0	0.925443	0.966876	1.10498	0.995852	0.901855	1.15382	206.958	13	3	2582.08	-2.13661
tQEsEEDcEEDPDR	Q3U4P5	PSEN2	1.12743	0.220685	N-Term(iTRAQ8plex); S4(Phospho); C8(Carbamidomethyl)	0.0320975	T(1): 96.8; S(4): 3.2	0.940729	0.958578	1.11102	1.02619	1.26314	1.1046	97.3743	8.23	3	2122.81	-0.129048
sAAEsISESVPVGPk	Q3U4W8	USP5	0.963822	0.47787	N-Term(iTRAQ8plex); S1(Phospho); S5(Phospho); K15(iTRAQ8plex)	1	S(1): 100.0; S(5): 100.0; S(7): 0.0; S(9): 0.0	1.06386	0.986089	0.936081	0.989918	0.905162	0.982928	250.492	24.29	3	2226.09	0.674051
sAAEsISESVPVGPk	Q3U4W8	USP5	0.988909	0.755832	N-Term(iTRAQ8plex); S5(Phospho); K15(iTRAQ8plex)	0.999366	S(1): 0.1; S(5): 99.9; S(7): 0.0; S(9): 0.0	1.04579	1.01055	0.938806	0.97132	1.00763	0.982983	249.03	42.25	3	2146.12	-3.84076
hAsEPQPGPR	B1AS06	DLGAP3	0.862194	0.0406012	N-Term(iTRAQ8plex); S3(Phospho)	1	S(3): 100.0	1.06761	0.944745	0.994615	0.853672	0.919749	0.819167	188.238	29.53	3	1459.7	-1.58354
vSALAGPSSDDENEEEskPEkEDEPQEDAk	Q3U5E1	hectd1	1.16845	0.104882	N-Term(iTRAQ8plex); S17(Phospho); K18(iTRAQ8plex); K21(iTRAQ8plex); K30(iTRAQ8plex)	0.333319	S(2): 0.0; S(8): 33.3; S(9): 33.3; S(17): 33.3	0.920999	1.09381	0.990046	1.13012	1.08662	1.29428	117.944	2.68	5	4556.2	-2.56605
sEDRRssEER	Q3U5L2	LUC7L2	1.05014	0.733205	N-Term(iTRAQ8plex); S6(Phospho); S7(Phospho)	0.999047	S(1): 0.1; S(6): 99.9; S(7): 100.0	0.813105	1.0175	1.18163	0.896841	1.19791	1.06852	75.1942	16.97	2	1714.71	-2.02526
aIGGIILtASHNPGGPNGDFGIk	Q3U6X6	PGM2	0.843651	0.189004	N-Term(iTRAQ8plex); T8(Phospho); K23(iTRAQ8plex)	0.5	T(8): 50.0; S(10): 50.0	1.106	1.05961	0.819512	0.754951	0.888152	0.875294	289.92	38.64	4	2894.52	-8.16266
sWDNILAPGPR	A2AJA9	Gm996	0.863029	0.00128094	N-Term(iTRAQ8plex); S1(Phospho)	1	S(1): 100.0	1.01089	1.00788	0.986625	0.870923	0.835676	0.887146	205.704	14.94	2	1609.81	0.968664
msDEFEGSFk	Q3U9H3	BAD	0.957237	0.259181	N-Term(iTRAQ8plex); S2(Phospho); K10(iTRAQ8plex)	1	S(2): 100.0; S(8): 0.0	1.03591	0.956488	1.01418	0.929162	0.94571	1.00314	256.782	23.81	3	1864.86	-3.22945
rMsDEFEGSFk	Q3U9H3	BAD	1.02109	0.572246	N-Term(iTRAQ8plex); S3(Phospho); K11(iTRAQ8plex)	1	S(3): 100.0; S(9): 0.0	1.05556	0.992571	0.956497	0.987434	1.03021	1.05034	209.762	6.62	3	2020.97	1.88991
sAPPNLWAAQR	Q3U9H3	BAD	0.981325	0.684349	N-Term(iTRAQ8plex); S1(Phospho)	1	S(1): 100.0	1.02984	1.05382	0.922866	0.95533	0.991532	1.00352	170.775	24.17	3	1594.8	-3.90668
sAGTATQMR	Q3U9H3	BAD	1.00881	0.878891	N-Term(iTRAQ8plex); S1(Phospho)	1	S(1): 100.0; T(4): 0.0; T(6): 0.0	1.06797	0.899068	1.04142	0.983429	1.03215	1.01939	160.637	9.26	2	1306.61	0.473452
esEEEEEEEETEEk	Q3UBB6	NOLC1	1.10777	0.12454	N-Term(iTRAQ8plex); S2(Phospho); K14(iTRAQ8plex)	1	S(2): 100.0; T(11): 0.0	0.952152	1.00748	1.05712	1.17346	1.02127	1.14715	280.28	25.07	3	2443.02	-5.84251
aAkEsEEEEEEEETEEk	Q3UBB6	NOLC1	1.23675	0.0696453	N-Term(iTRAQ8plex); K3(iTRAQ8plex); S5(Phospho); K17(iTRAQ8plex)	1	S(5): 100.0; T(14): 0.0	1.00892	1.0692	1.02018	1.14568	1.468	1.21814	272.209	21.6	3	3017.38	-12.0722
vVAIyDYTk	Q3UBL3	#N/A	#DIV/0!	#DIV/0!	N-Term(iTRAQ8plex); Y5(Phospho); K9(iTRAQ8plex)	1	Y(5): 100.0; Y(7): 0.0; T(8): 0.0							194.119	22.88	3	1759.95	-1.68253
cGSGPVHISGQHLVAVEEDAEsEDEDEEDVk	Q3UDA7	NPM1	1.03658	0.484889	N-Term(iTRAQ8plex); C1(Carbamidomethyl); S22(Phospho); K31(iTRAQ8plex)	1	S(3): 0.0; S(9): 0.0; S(22): 100.0	0.962372	1.05922	0.983349	1.07225	1.07919	0.96341	254.214	65.18	4	4054.83	-1.76391
sHsANDSEEFFR	Q3UE31	5031439G07Rik	1.01456	0.860505	N-Term(iTRAQ8plex); S3(Phospho)	0.999636	S(1): 0.0; S(3): 100.0; S(7): 0.0	0.879498	1.05993	1.06847	0.923456	1.07898	1.04925	198.781	6.56	2	1809.77	-1.94861
sLVGsWLk	Q3UE31	5031439G07Rik	0.930397	0.443288	N-Term(iTRAQ8plex); S5(Phospho); K8(iTRAQ8plex)	1	S(1): 0.0; S(5): 100.0	1.05944	0.969197	1.00591	0.784331	1.02927	1.00973	146.303	34.53	3	1577.88	-4.21807
fLLSEsGSGk	Q3UE51	HK1	0.954561	0.622275	N-Term(iTRAQ8plex); S6(Phospho); K10(iTRAQ8plex)	0.975959	S(4): 0.1; S(6): 97.6; S(8): 2.3	1.10639	0.95907	0.937282	1.08875	0.881578	0.895969	146.903	31.61	3	1712.9	-3.31274
tFSHsDGEDEDVDVDVPGPAPR	Q3UEE9	PDE8A	0.94904	0.412197	N-Term(iTRAQ8plex); S5(Phospho)	0.999376	T(1): 0.0; S(3): 0.1; S(5): 99.9	1.08113	0.917473	1.00785	0.943232	1.00589	0.904117	352.472	59.95	3	2725.18	-5.45373
gSLAsLDsLRk	Q3UF77	CTNND1	1.05425	0.61741	N-Term(iTRAQ8plex); S5(Phospho); S8(Phospho); K11(iTRAQ8plex)	0.5	S(2): 50.0; S(5): 50.0; S(8): 100.0	1.00565	1.12418	0.870582	0.918578	1.10576	1.13884	136.871	0.14	3	1914.99	-0.493897
gSLAsLDSLR	Q3UF77	CTNND1	1.1144	0.0955426	N-Term(iTRAQ8plex); S5(Phospho)	0.5	S(2): 50.0; S(5): 50.0; S(8): 0.0	1.01253	1.07756	0.912206	1.0874	1.15764	1.1007	97.9171	2.49	2	1402.72	-4.49488
kGTGDcsDEEVDGk	Q3UFT0	MYH9	1.08828	0.449522	N-Term(iTRAQ8plex); K1(iTRAQ8plex); C6(Carbamidomethyl); S7(Phospho); K14(iTRAQ8plex)	1	T(3): 0.0; S(7): 100.0	1.03766	0.947269	1.04531	0.981137	1.01482	1.30179	320.983	24.15	3	2489.19	-3.01609
gTGDcsDEEVDGk	Q3UFT0	MYH9	0.9362	0.573028	N-Term(iTRAQ8plex); C5(Carbamidomethyl); S6(Phospho); K13(iTRAQ8plex)	1	T(2): 0.0; S(6): 100.0	0.882548	0.964126	1.15378	0.904835	0.840746	1.06345	277.714	56.99	2	2056.89	-5.64325
kGtGDcsDEEVDGk	Q3UFT0	MYH9	0.905689	0.518855	K1(iTRAQ8plex); N-Term(iTRAQ8plex); T3(Phospho); C6(Carbamidomethyl); S7(Phospho); K14(iTRAQ8plex)	1	T(3): 100.0; S(7): 100.0	1.05146	1.02303	0.924807	0.75985	0.796325	1.16026	198.335	17.25	3	2569.16	-2.05192
tTQSLQDFPVADsEEEAEEEFQk	Q3UGE9	TFIP11	1.04971	0.381842	N-Term(iTRAQ8plex); S13(Phospho); K23(iTRAQ8plex)	1	T(1): 0.0; T(2): 0.0; S(4): 0.0; S(13): 100.0	0.972947	1.01217	1.02672	1.12322	0.961104	1.07723	239.407	30.13	3	3345.54	-3.4256
gAAEEADsEDsDAEEkPVk	Q3UGE9	TFIP11	0.996899	0.977241	N-Term(iTRAQ8plex); S8(Phospho); S11(Phospho); K16(iTRAQ8plex); K19(iTRAQ8plex)	1	S(8): 100.0; S(11): 100.0	0.898574	0.998665	1.11072	0.836695	1.06269	1.09925	177.011	10.85	4	3049.46	16.2808
sEDTDLEHPEDSYLQDsR	Q3UGS6	CLMN	1.11051	0.190026	N-Term(iTRAQ8plex); S17(Phospho)	0.999967	S(1): 0.0; T(4): 0.0; S(12): 0.0; Y(13): 0.0; S(17): 100.0	1.04464	1.00461	0.950111	1.23012	1.009	1.09169	263.105	20.18	3	2520.07	-2.61249
dGAEsSRDSMEINEADFR	Q3UGY8	ARFGEF3	1.01905	0.536729	N-Term(iTRAQ8plex); S5(Phospho)	0.0314943	S(5): 3.1; S(6): 3.1; S(9): 93.7	0.948495	1.01729	1.03788	1.03624	1.01609	1.00855	168.262	3.95	3	2413.03	-0.923836
lPsLSVQPVSNADWVWLVk	Q3UGY8	ARFGEF3	0.762271	0.182247	N-Term(iTRAQ8plex); S3(Phospho); K19(iTRAQ8plex)	0.998964	S(3): 99.9; S(5): 0.1; S(10): 0.0	1.12481	1.12479	0.743592	0.612312	0.84007	0.829237	159.321	26.11	3	2826.54	-2.20368
gQVLAAAyELQR	Q3UGZ4	SPTBN2	1.00868	0.931288	N-Term(iTRAQ8plex); Y8(Phospho)	1	Y(8): 100.0	1.07405	1.10412	0.820679	1.02375	0.951759	1.04937	207.442	33.75	3	1702.88	-2.41994
lMDDNDsENNQESMPSLSFR	Q3UH54	KCND3	1.01044	0.889499	N-Term(iTRAQ8plex); S7(Phospho)	1	S(7): 100.0; S(13): 0.0; S(16): 0.0; S(18): 0.0	0.932976	0.976294	1.10053	1.0866	1.03634	0.918284	172.176	19.48	3	2713.14	-0.664216
sHSLEGPSk	Q3UHD8	DLGAP1	0.898308	0.245467	N-Term(iTRAQ8plex); S1(Phospho); K9(iTRAQ8plex)	0.999998	S(1): 100.0; S(3): 0.0; S(8): 0.0	1.02915	0.972262	1.00509	0.909431	1.02204	0.769297	273.414	25.73	3	1629.84	-3.16717
eYEEEIHsLk	J3QQ18	SYNGAP1	0.863414	0.0132354	N-Term(iTRAQ8plex); S8(Phospho); K10(iTRAQ8plex)	1	Y(2): 0.0; S(8): 100.0	0.991596	1.02601	0.984284	0.830994	0.83799	0.922887	215.132	32.45	3	1964.97	-4.32935
gDMISQSGLSNSTEsLDSMk	Q3UHD8	DLGAP1	0.95996	0.299736	N-Term(iTRAQ8plex); S15(Phospho); K20(iTRAQ8plex)	0.966377	S(5): 0.0; S(7): 0.0; S(10): 0.0; S(12): 0.0; T(13): 0.0; S(15): 96.6; S(18): 3.4	1.01492	1.05655	0.942976	0.95173	0.969528	0.972487	210.517	30.67	3	2775.3	0.0825138
aVSEVsINR	Q3UHD8	DLGAP1	0.973826	0.618496	N-Term(iTRAQ8plex); S6(Phospho)	1	S(3): 0.0; S(6): 100.0	1.00187	1.07382	0.927032	1.00664	0.989325	0.928163	207.074	16.88	2	1358.7	-2.05354
eRsLESSQR	Q3UHD8	DLGAP1	0.893878	0.234038	N-Term(iTRAQ8plex); S3(Phospho)	1	S(3): 100.0; S(6): 0.0; S(7): 0.0	1.11526	1.00928	0.892835	0.846756	0.980008	0.870399	203.09	9.64	2	1475.71	-2.2107
aTQPsLTELTTLk	Q3UHD8	DLGAP1	1.0416	0.686828	N-Term(iTRAQ8plex); S5(Phospho); K13(iTRAQ8plex)	0.977821	T(2): 2.2; S(5): 97.8; T(7): 0.0; T(10): 0.0; T(11): 0.0	1.03981	1.08571	0.875238	1.13158	1.09353	0.900473	197.047	40.15	3	2091.16	1.61756
qNsATESAESIEIYIPEAQTR	Q3UHD8	DLGAP1	0.98448	0.819075	N-Term(iTRAQ8plex); S3(Phospho)	0.499853	S(3): 50.0; T(5): 50.0; S(7): 0.0; S(10): 0.0; Y(14): 0.0; T(20): 0.0	0.941079	1.08819	0.97787	0.975919	1.07116	0.913392	175.506	13.72	3	2721.29	-1.49605
gDmISQSGLSNSTEsLDsMk	Q3UHD8	DLGAP1	0.95709	0.400462	N-Term(iTRAQ8plex); M3(Oxidation); S15(Phospho); S18(Phospho); K20(iTRAQ8plex)	0.992523	S(5): 0.0; S(7): 0.0; S(10): 0.2; S(12): 0.2; T(13): 0.2; S(15): 99.3; S(18): 100.0	0.968844	1.03894	0.997846	0.930119	0.906834	1.03971	142.892	27.16	3	2871.28	4.01117
tDsQSEAVAIQAIR	Q3UHD9	AGAP2	0.936634	0.445989	N-Term(iTRAQ8plex); S3(Phospho)	0.999705	T(1): 0.0; S(3): 100.0; S(5): 0.0	1.07479	1.05616	0.870074	0.953314	0.991152	0.866394	304.706	41.26	3	1872.93	-3.18104
lRTDsQSEAVAIQAIR	Q3UHD9	AGAP2	0.975682	0.760974	N-Term(iTRAQ8plex); S5(Phospho)	0.978068	T(3): 2.2; S(5): 97.8; S(7): 0.0	1.10799	0.96291	0.941701	1.0813	0.95971	0.898331	245.08	43.58	3	2142.11	-3.38401
fLTGsYQVLEk	Q3UHD9	AGAP2	0.951019	0.585608	N-Term(iTRAQ8plex); S5(Phospho); K11(iTRAQ8plex)	0.982865	T(3): 1.7; S(5): 98.3; Y(6): 0.0	1.04155	1.04808	0.907282	0.934285	1.07617	0.839674	212.954	37.54	3	1973.04	-8.01321
lsWPESEGkPR	Q3UHD9	AGAP2	0.907699	0.245557	N-Term(iTRAQ8plex); S2(Phospho); K9(iTRAQ8plex)	1	S(2): 100.0; S(6): 0.0	1.12566	0.912961	0.967118	0.863929	0.921759	0.942617	179.788	0.09	3	1974.02	-3.19963
aSsLDLNk	Q3UHE9	REPS2	0.987326	0.815686	N-Term(iTRAQ8plex); S3(Phospho); K8(iTRAQ8plex)	0.5	S(2): 50.0; S(3): 50.0	1.0729	1.02182	0.90776	1.01639	0.98062	0.967419	184.988	16.31	2	1535.82	-4.5534
tSIHNFMAHPEFR	Q3UHH0	ATP2B2	0.781711	0.180452	N-Term(iTRAQ8plex); T1(Phospho)	0.982057	T(1): 98.2; S(2): 1.8	1.07587	1.17997	0.737711	0.76503	0.811498	0.763556	270.962	47.82	3	1970.92	-2.75125
nEsSHGGEFGcTMEELR	Q3UHH0	ATP2B2	#DIV/0!	#DIV/0!	N-Term(iTRAQ8plex); S3(Phospho); C11(Carbamidomethyl)	0.977727	S(3): 97.8; S(4): 2.2; T(12): 0.0							299.761	24.04	3	2323.95	-4.25713
sTQLLQAAAAEASLNk	Q3UHJ0	AAK1	0.986062	0.883799	N-Term(iTRAQ8plex); S1(Phospho); K16(iTRAQ8plex)	0.991136	S(1): 99.1; T(2): 0.9; S(13): 0.0	0.938052	1.16728	0.895539	0.9486	1.0454	0.965051	470.355	64.82	3	2304.24	-2.25268
eQGSSGLGSGSsGGGGSSSGLGSGYIGR	Q3UHJ0	AAK1	1.05325	0.503686	N-Term(iTRAQ8plex); S12(Phospho)	0.499126	S(4): 0.0; S(5): 0.0; S(9): 0.1; S(11): 49.9; S(12): 49.9; S(17): 0.1; S(18): 0.0; S(19): 0.0; S(23): 0.0; Y(25): 0.0	1.02688	0.990323	0.988562	1.03578	1.1879	0.942138	200.927	47.42	3	2786.21	-15.8393
iLSDVtHSAVFGVPASk	Q3UHJ0	AAK1	0.556555	0.0713334	N-Term(iTRAQ8plex); T6(Phospho); K17(iTRAQ8plex)	0.493818	S(3): 49.4; T(6): 49.4; S(8): 1.2; S(16): 0.0	0.980004	1.20788	0.807588	0.727433	0.660881	0.278832	136.063	13.73	4	2416.31	-0.639014
gGQAVDSGIPLLsVSDPFIPLQVPDAPEk	Q3UHJ0	AAK1	0.972364	0.854919	N-Term(iTRAQ8plex); S13(Phospho); K29(iTRAQ8plex)	0.484175	S(7): 3.2; S(13): 48.4; S(15): 48.4	1.04635	1.16356	0.787229	1.1238	0.819993	0.970509	100.764	23.14	4	3634.91	-3.11656
eWSNsLEk	Q3UHJ1	TRAF3	1.03727	0.471721	N-Term(iTRAQ8plex); S5(Phospho); K8(iTRAQ8plex)	0.980894	S(3): 1.9; S(5): 98.1	1.00014	1.0631	0.998472	1.01713	1.14446	1.01422	108.039	18.63	3	1680.84	-0.913873
ekPDsDDDLDIESFVTAk	Q6KAP6	#N/A	0.864832	0.00317827	N-Term(iTRAQ8plex); K2(iTRAQ8plex); S5(Phospho); K18(iTRAQ8plex)	1	S(5): 100.0; S(13): 0.0; T(16): 0.0	1.00784	0.966914	1.03276	0.849471	0.881818	0.869713	308.227	21.27	4	3016.52	-0.245443
sLDsDEsEDEDDDYQQk	Q3UHX2	PDAP1	1.00264	0.963648	N-Term(iTRAQ8plex); S4(Phospho); S7(Phospho); K17(iTRAQ8plex)	0.999593	S(1): 0.0; S(4): 100.0; S(7): 100.0; Y(14): 0.0	0.986081	0.993576	1.02854	0.912431	1.00809	1.09561	354.901	62.73	3	2786.1	-2.26968
kSLDsDEsEDEDDDYQQk	Q3UHX2	PDAP1	1.09617	0.284346	N-Term(iTRAQ8plex); K1(iTRAQ8plex); S5(Phospho); S8(Phospho); K18(iTRAQ8plex)	0.997502	S(2): 0.2; S(5): 99.8; S(8): 100.0; Y(15): 0.0	0.968711	1.09322	0.941224	1.03179	1.03821	1.22198	143.5	11.05	3	3218.38	-7.83638
lPNLAsPSAEGPPRPSPGTAPR	O88746	TOM1	0.865388	0.03661	N-Term(iTRAQ8plex); S6(Phospho)	0.999837	S(6): 100.0; S(8): 0.0; S(16): 0.0; T(19): 0.0	0.935554	1.04586	1.0251	0.873767	0.911495	0.816545	113.884	4.14	3	2553.31	-2.941
mLGEDsDEEEEANTTEGk	Q3UHY0	SLC4A1AP	1.04051	0.57171	N-Term(iTRAQ8plex); M1(Oxidation); S6(Phospho); K18(iTRAQ8plex)	1	S(6): 100.0; T(14): 0.0; T(15): 0.0	1.07776	0.89624	1.0289	0.967025	1.08573	1.07178	223.344	41.99	3	2688.17	-0.977695
lPATSAESESAVIsDGEH	Q3UJQ2	HMGCS1	1.05872	0.284782	N-Term(iTRAQ8plex); S14(Phospho)	0.999971	T(4): 0.0; S(5): 0.0; S(8): 0.0; S(10): 0.0; S(14): 100.0	0.953892	0.97177	1.05919	0.996922	1.11568	1.04753	155.103	27.33	2	2184	0.500258
sHSLPNSLDYAQASER	Q3UJU9	RMDN3	1.02277	0.619855	N-Term(iTRAQ8plex); S1(Phospho)	0.980299	S(1): 98.0; S(3): 2.0; S(7): 0.0; Y(10): 0.0; S(14): 0.0	1.00406	1.02887	0.961293	1.00806	1.09111	0.963238	266.006	34.74	3	2159	-4.59692
aIPGEAGDAAILPsLSQEGQEk	Q3UJU9	RMDN3	0.976171	0.787104	N-Term(iTRAQ8plex); S14(Phospho); K22(iTRAQ8plex)	0.5	S(14): 50.0; S(16): 50.0	0.978962	1.05922	0.966161	0.862736	1.12473	0.94528	208.254	23.22	3	2869.46	-5.48027
sTNAAASR	Q3UL36	ARGLU1	0.380946	0.194499	N-Term(iTRAQ8plex); S1(Phospho)	0.999442	S(1): 99.9; T(2): 0.1; S(7): 0.0	1.70939	0.923652	0.351134	0.382171	0.443194	0.311447	126.776	9.39	2	1161.56	-1.3611
rVEsEEsGDEEGkk	Q3UM45	PPP1R7	1.03654	0.730172	N-Term(iTRAQ8plex); S4(Phospho); S7(Phospho); K13(iTRAQ8plex); K14(iTRAQ8plex)	1	S(4): 100.0; S(7): 100.0	1.09166	0.880586	1.0362	0.989141	0.939884	1.18935	298.546	7.85	3	2651.26	-4.61552
vESEEsGDEEGkk	Q3UM45	PPP1R7	1.10555	0.256893	N-Term(iTRAQ8plex); S6(Phospho); K12(iTRAQ8plex); K13(iTRAQ8plex)	1	S(3): 0.0; S(6): 100.0	0.995119	0.926389	1.09558	1.083	1.01905	1.23349	268.443	22.86	3	2415.2	-3.77485
rVEsEEsGDEEGk	Q3UM45	PPP1R7	1.02641	0.823241	N-Term(iTRAQ8plex); S4(Phospho); S7(Phospho); K13(iTRAQ8plex)	1	S(4): 100.0; S(7): 100.0	0.96045	0.873803	1.20437	0.978561	0.995437	1.14489	236.621	27.91	3	2218.96	-3.6001
hGGGGIVANLsEQSLk	Q3UM45	PPP1R7	1.06481	0.122166	N-Term(iTRAQ8plex); S11(Phospho); K16(iTRAQ8plex)	0.999984	S(11): 100.0; S(14): 0.0	1.0008	0.965697	1.00002	1.09518	0.993316	1.07027	230.297	22.16	3	2255.19	-2.93964
hGGGGIVANLsEQsLkDGVDR	Q3UM45	PPP1R7	0.881992	0.127729	N-Term(iTRAQ8plex); S11(Phospho); S14(Phospho); K16(iTRAQ8plex)	1	S(11): 100.0; S(14): 100.0	1.08441	0.972405	0.9464	0.79585	0.908361	0.944599	226.306	19.79	4	2877.4	-3.24139
vEsEEsGDEEGkk	Q3UM45	PPP1R7	1.03263	0.73247	N-Term(iTRAQ8plex); S3(Phospho); S6(Phospho); K12(iTRAQ8plex); K13(iTRAQ8plex)	1	S(3): 100.0; S(6): 100.0	0.961977	0.982029	1.06448	0.901998	1.01531	1.18935	200.604	19.05	4	2495.16	-4.15747
vEsEEsGDEEGk	Q3UM45	PPP1R7	0.980129	0.892575	N-Term(iTRAQ8plex); S3(Phospho); S6(Phospho); K12(iTRAQ8plex)	1	S(3): 100.0; S(6): 100.0	0.92801	0.837267	1.27558	0.934455	0.971268	1.07471	174.063	28.69	3	2062.86	-6.42447
rVESEEsGDEEGk	Q3UM45	PPP1R7	1.16353	0.331719	N-Term(iTRAQ8plex); S7(Phospho); K13(iTRAQ8plex)	0.999997	S(4): 0.0; S(7): 100.0	0.89524	0.825068	1.29777	1.13585	1.21442	1.16135	137.381	9.36	3	2138.99	-6.74889
vASVsLEGLNLAR	B8QI34	PPFIA2	0.865912	0.0400116	N-Term(iTRAQ8plex); S5(Phospho)	0.980725	S(3): 1.9; S(5): 98.1	1.06104	1.02554	0.915636	0.878834	0.848186	0.872627	230.14	32.93	2	1712.92	-2.29677
sVDAYDSYWESR	Q3UML2	SPATA2	0.936627	0.568233	N-Term(iTRAQ8plex); S1(Phospho)	1	S(1): 100.0; Y(5): 0.0; S(7): 0.0; Y(8): 0.0; S(11): 0.0	0.922466	1.15096	0.928763	1.07531	0.876619	0.860003	190.612	21.46	2	1861.79	-2.82846
sksEEAHAEDSVMDHHFR	Q3UMP4	SERBP1	0.812398	0.0727298	N-Term(iTRAQ8plex); K2(iTRAQ8plex); S3(Phospho)	0.967112	S(1): 3.3; S(3): 96.7; S(11): 0.0	0.930215	1.08007	0.994865	0.922885	0.818484	0.700007	162.36	15.9	5	2800.29	-1.74973
gGssGEELEDEEPVk	Q3UMU9	HDGFRP2	1.0833	0.209682	N-Term(iTRAQ8plex); S3(Phospho); S4(Phospho); K15(iTRAQ8plex)	1	S(3): 100.0; S(4): 100.0	0.963768	1.01838	1.01919	1.01019	1.0552	1.18595	593.29	47.52	3	2330.02	-4.63352
aQEDGQDsEDGPR	Q3UMU9	HDGFRP2	1.04571	0.555104	N-Term(iTRAQ8plex); S8(Phospho)	1	S(8): 100.0	0.963233	0.943016	1.10765	1.06044	0.961004	1.13022	322.059	47.83	2	1787.74	-1.65401
vMTVTAVTTTATsDR	Q3UMU9	HDGFRP2	0.991596	0.874301	N-Term(iTRAQ8plex); S13(Phospho)	0.983932	T(3): 0.0; T(5): 0.0; T(8): 0.0; T(9): 0.0; T(10): 0.0; T(12): 1.6; S(13): 98.4	1.08757	0.996923	0.917639	1.00929	0.988109	0.979512	283.578	44.85	3	1937.95	-2.86069
gGsSGEELEDEEPVk	Q3UMU9	HDGFRP2	1.0681	0.0800227	N-Term(iTRAQ8plex); S3(Phospho); K15(iTRAQ8plex)	0.5	S(3): 50.0; S(4): 50.0	1.02329	0.992218	0.967266	1.01392	1.08897	1.08299	240.393	24.43	3	2250.05	-5.54777
vmTVTAVTTTAtSDR	Q3UMU9	HDGFRP2	0.985105	0.892802	N-Term(iTRAQ8plex); M2(Oxidation); T12(Phospho)	0.887785	T(3): 0.0; T(5): 2.8; T(8): 2.8; T(9): 0.1; T(10): 2.8; T(12): 88.8; S(13): 2.8	1.02233	1.08465	0.894633	0.950101	1.15174	0.85506	196.466	15.2	3	1953.95	-1.95287
lAsESANDDNEDS	Q3UMU9	HDGFRP2	1.0553	0.402628	N-Term(iTRAQ8plex); S3(Phospho)	0.999555	S(3): 100.0; S(5): 0.0; S(13): 0.0	0.923862	0.981788	1.09961	1.03582	1.0213	1.11435	181.386	61.69	2	1750.69	-2.36724
lNATAsLEQDkIEPPR	Q3UN10	WFS1	0.830466	0.0834898	N-Term(iTRAQ8plex); S6(Phospho); K11(iTRAQ8plex)	0.999775	T(4): 0.0; S(6): 100.0	1.10634	1.00805	0.894696	0.825234	0.764585	0.909121	294.906	28.07	4	2470.32	1.17081
lNATAsLEQDk	Q3UN10	WFS1	0.943929	0.310971	N-Term(iTRAQ8plex); S6(Phospho); K11(iTRAQ8plex)	0.999994	T(4): 0.0; S(6): 100.0	1.04918	0.943985	1.01897	0.893084	0.931438	1.01873	216.933	44.4	3	1877.98	-3.93627
lVsSESk	Q3UN10	WFS1	0.717717	0.108002	N-Term(iTRAQ8plex); S3(Phospho); K7(iTRAQ8plex)	0.985651	S(3): 98.6; S(4): 1.4; S(6): 0.0	1.24058	0.977075	0.781	0.661082	0.722749	0.768357	130.545	17.57	3	1437.78	-3.84342
gITsENEAEVk	Q3UN10	WFS1	0.911367	0.347167	N-Term(iTRAQ8plex); S4(Phospho); K11(iTRAQ8plex)	0.5	T(3): 50.0; S(4): 50.0	0.898398	0.94487	1.16921	0.913996	0.913289	0.91819	125.86	14.36	3	1864.95	-1.99272
lVEQANsPk	Q8R3A1	SLU7	0.867482	0.0257327	N-Term(iTRAQ8plex); S7(Phospho); K9(iTRAQ8plex)	1	S(7): 100.0	1.05283	0.999087	0.952507	0.918875	0.843134	0.844278	169.882	27.08	3	1673.9	-3.47768
eDsVEAR	Q3UN28	CHGA	0.879656	0.179369	N-Term(iTRAQ8plex); S3(Phospho)	1	S(3): 100.0	0.910905	0.954033	1.14625	0.909713	0.85144	0.887659	168.289	14.79	2	1189.54	-2.08728
dDGQSDsQAVDGDGk	Q3UN28	CHGA	1.12362	0.123071	N-Term(iTRAQ8plex); S7(Phospho); K15(iTRAQ8plex)	0.5	S(5): 50.0; S(7): 50.0	0.952745	0.928352	1.13018	1.13324	1.12464	1.12564	124.069	9.86	3	2181.98	1.15644
gWRPssREDSVEAR	Q3UN28	CHGA	1.00294	0.960576	N-Term(iTRAQ8plex); S5(Phospho); S6(Phospho)	1.66368e-05	S(5): 94.8; S(6): 5.2; S(10): 100.0	1.08891	0.935128	0.982015	1.0353	1.04012	0.93948	52.6504	5.2	3	2095.92	-2.86123
eRPGsTGEGDLVSLR	Q3UNH4	GPRIN1	1.02392	0.619044	N-Term(iTRAQ8plex); S5(Phospho)	0.999831	S(5): 100.0; T(6): 0.0; S(13): 0.0	1.0436	0.98283	1.01205	0.995068	0.996121	1.11995	346.644	38.68	2	1956.97	-1.1199
aPsWDAGAPPPR	Q3UNH4	GPRIN1	0.91724	0.423811	N-Term(iTRAQ8plex); S3(Phospho)	1	S(3): 100.0	1.07892	1.02778	0.882687	0.78261	0.930152	1.02923	294.56	43.54	3	1605.77	-1.93913
rERPGsTGEGDLVSLR	Q3UNH4	GPRIN1	0.908931	0.428153	N-Term(iTRAQ8plex); S6(Phospho)	0.997461	S(6): 99.7; T(7): 0.3; S(14): 0.0	1.11575	1.08557	0.796888	0.945422	0.886022	0.893714	122.931	1.39	3	2113.06	-3.95367
nLQVALEQAQTILTsPEVGR	Q6ZWR6	SYNE1	0.86898	0.0354927	N-Term(iTRAQ8plex); S15(Phospho)	0.975777	T(11): 0.0; T(14): 2.4; S(15): 97.6	0.99957	1.06283	0.941029	0.900427	0.884627	0.824871	260.929	62.73	3	2551.34	0.321857
tSsLPGYGk	Q3UP03	ABLIM1	0.871219	0.115737	N-Term(iTRAQ8plex); S3(Phospho); K9(iTRAQ8plex)	0.0191707	T(1): 1.9; S(2): 96.2; S(3): 1.9; Y(7): 0.0	1.09782	1.00682	0.895024	0.882945	0.820732	0.90968	126.741	19.49	3	1597.84	-3.6305
eSTVLGDSEEPsE	Q3UR39	CHM	1.03714	0.337418	N-Term(iTRAQ8plex); S12(Phospho)	0.999987	S(2): 0.0; T(3): 0.0; S(8): 0.0; S(12): 100.0	1.00255	0.97793	1.04666	1.09997	1.00573	1.03386	188.773	52.63	2	1762.76	0.340301
gQYPIFNQyPk	Q3UR49	TBC1D31	0.796317	0.177034	N-Term(iTRAQ8plex); Y9(Phospho); K11(iTRAQ8plex)	0.958755	Y(3): 4.1; Y(9): 95.9	1.03254	1.19443	0.769255	0.785024	0.785786	0.815132	54.0807	7.1	3	2043.05	-1.47749
yQDEVFGGFVTEPQEEsEEEVEEPEER	Q3UR88	G3BP1	0.950382	0.280646	N-Term(iTRAQ8plex); S17(Phospho)	1	Y(1): 0.0; T(11): 0.0; S(17): 100.0	0.969413	1.07424	0.957727	0.979786	0.932719	0.939952	409.43	96.7	3	3600.52	-3.39365
aTAPQTQHVsPMR	D3YUQ9	EEF1D	0.869703	0.00169655	N-Term(iTRAQ8plex); S10(Phospho)	1	T(2): 0.0; T(6): 0.0; S(10): 100.0	1.01086	0.992385	1.01018	0.881351	0.897292	0.842144	265.288	35.78	3	1807.88	-1.90535
akEEQELQDIQsR	Q3US81	GPM6B	0.717981	0.180396	N-Term(iTRAQ8plex); K2(iTRAQ8plex); S12(Phospho)	1	S(12): 100.0	1.18798	1.13738	0.661724	0.755222	0.627305	0.762141	309.326	14.64	3	2262.15	-3.49679
eEQELQDIQsR	Q3US81	GPM6B	0.947064	0.419913	N-Term(iTRAQ8plex); S10(Phospho)	1	S(10): 100.0	1.00821	1.05495	0.937613	0.946014	0.864663	1.03125	228.202	15.25	2	1758.81	-3.73401
eQLNSYt	Q3US81	GPM6B	0.971553	0.694031	N-Term(iTRAQ8plex); T7(Phospho)	0.999672	S(5): 0.0; Y(6): 0.0; T(7): 100.0	0.969006	0.90833	1.12844	1.00361	0.955077	0.961586	137.194	28.17	2	1238.56	-1.40061
kLPSESDLLEGEVtDEDEEAEMSR	Q3USB7	PLCL1	1.05599	0.357063	N-Term(iTRAQ8plex); K1(iTRAQ8plex); T14(Phospho)	1	S(4): 0.0; S(6): 0.0; T(14): 100.0; S(23): 0.0	0.902871	1.07244	1.02894	1.08484	1.06385	1.02377	342.745	48.5	3	3396.57	-5.39545
lPSESDLLEGEVtDEDEEAEmSR	Q3USB7	PLCL1	1.01716	0.749017	N-Term(iTRAQ8plex); T13(Phospho); M21(Oxidation)	1	S(3): 0.0; S(5): 0.0; T(13): 100.0; S(22): 0.0	0.916858	1.05031	1.08299	1.02946	1.03941	1.03362	226.473	48.25	3	2980.27	-2.73065
gDDDEEsDEEAVkk	Q3UT19	PRPF3	1.05083	0.524756	N-Term(iTRAQ8plex); S7(Phospho); K13(iTRAQ8plex); K14(iTRAQ8plex)	1	S(7): 100.0	0.920433	0.957845	1.13155	1.0442	1.00153	1.11707	239.344	38.89	4	2558.22	-2.002
gDDDEEsDEEAVk	Q3UT19	PRPF3	0.976131	0.8431	N-Term(iTRAQ8plex); S7(Phospho); K13(iTRAQ8plex)	1	S(7): 100.0	0.836706	0.984141	1.19206	1.01508	0.88621	1.03971	194.248	33.39	3	2125.92	-3.41892
aTsVGDQLEAPAR	Q3UUN5	PTEN	1.03865	0.49467	N-Term(iTRAQ8plex); S3(Phospho)	0.978404	T(2): 2.2; S(3): 97.8	1.00674	1.02176	0.996861	0.993509	0.998546	1.15025	210.121	21.42	2	1698.83	-1.64493
dYDEEEQGYDsEk	Q3UUW4	SRSF11	1.09111	0.0844356	N-Term(iTRAQ8plex); S11(Phospho); K13(iTRAQ8plex)	1	Y(2): 0.0; Y(9): 0.0; S(11): 100.0	1.07274	0.947902	0.985318	1.06925	1.08928	1.12131	214.084	19.69	3	2294.97	-4.70769
dYDEEEQGYDsEkEk	Q3UUW4	SRSF11	1.12742	0.151976	N-Term(iTRAQ8plex); S11(Phospho); K13(iTRAQ8plex); K15(iTRAQ8plex)	0.999746	Y(2): 0.0; Y(9): 0.0; S(11): 100.0	0.971696	0.929784	1.11978	1.09585	1.08675	1.22363	211.978	24.1	4	2856.3	-6.96185
aPsEsSDDQGQPAAk	Q5DU06	IGSF9B	0.870373	0.0444614	N-Term(iTRAQ8plex); S3(Phospho); S5(Phospho); K15(iTRAQ8plex)	0.486009	S(3): 97.2; S(5): 51.4; S(6): 51.4	0.997708	0.960697	1.04977	0.850697	0.823004	0.944531	65.2013	9.87	3	2256	-2.73548
sDSELEVkPSESLLR	Q3UWC4	LPIN2	0.90931	0.186376	N-Term(iTRAQ8plex); S1(Phospho); K8(iTRAQ8plex)	0.999982	S(1): 100.0; S(3): 0.0; S(10): 0.0; S(12): 0.0	1.08038	1.02919	0.892464	0.898836	0.901109	0.929831	247.299	10.42	3	2377.24	-2.06482
iAcDEEFsDsEDEGEGGRR	Q3UXH8	HDAC2	1.06097	0.434724	N-Term(iTRAQ8plex); C3(Carbamidomethyl); S8(Phospho); S10(Phospho)	1	S(8): 100.0; S(10): 100.0	1.11235	0.981589	0.895399	1.09558	1.07906	0.996962	346.133	64.53	3	2621.99	-3.1356
aQPGsPQALGGPHGPATAk	B7ZNJ3	CASKIN1	0.870996	0.00666149	N-Term(iTRAQ8plex); S5(Phospho); K19(iTRAQ8plex)	1	S(5): 100.0; T(17): 0.0	1.00887	1.03702	0.987357	0.839768	0.907207	0.894968	170.689	30.69	3	2430.27	-1.04315
iAcDEEFsDSEDEGEGGR	Q3UXH8	HDAC2	1.13348	0.133866	N-Term(iTRAQ8plex); C3(Carbamidomethyl); S8(Phospho)	0.999747	S(8): 100.0; S(10): 0.0	0.883923	1.00607	1.11801	1.09382	1.14403	1.17165	252.424	32.21	3	2385.92	-7.20332
iAcDEEFsDSEDEGEGGRR	Q3UXH8	HDAC2	1.16537	0.0638532	N-Term(iTRAQ8plex); C3(Carbamidomethyl); S8(Phospho)	0.998259	S(8): 99.8; S(10): 0.2	0.938958	0.985442	1.07931	1.26453	1.13926	1.09664	170.486	5.27	3	2542.03	-0.512239
mLPHAPGVQMQAIPEDAVHEDsGDEDGEDPDkR	Q3UXH8	HDAC2	0.969767	0.367597	N-Term(iTRAQ8plex); M1(Oxidation); S22(Phospho); K32(iTRAQ8plex)	1	S(22): 100.0	1.02919	0.948484	1.02992	0.975474	0.992444	0.948747	135.229	3.42	4	4289.94	-3.56921
tcsLPDLSk	Q3UXI0	NEK1	0.91421	0.268346	N-Term(iTRAQ8plex); C2(Carbamidomethyl); S3(Phospho); K9(iTRAQ8plex)	0.999903	T(1): 0.0; S(3): 100.0; S(8): 0.0	1.04632	1.04267	0.913681	0.972532	0.958522	0.814016	237.724	28.67	3	1708.88	0.0976521
eQPGDEYsEEEESVLk	Q3UXI0	NEK1	1.02197	0.335396	N-Term(iTRAQ8plex); S8(Phospho); K16(iTRAQ8plex)	0.999434	Y(7): 0.1; S(8): 99.9; S(13): 0.0	0.997748	0.993233	1.0157	1.06191	1.00214	1.0087	175.432	21.65	3	2556.18	-0.0753699
lkTEEGEIVYsAEESENR	Q3UXJ3	HNRNPLL	1.15642	0.143159	N-Term(iTRAQ8plex); K2(iTRAQ8plex); S11(Phospho)	0.968957	T(3): 0.0; Y(10): 3.1; S(11): 96.9; S(15): 0.0	1.11096	1.03192	0.857953	1.19096	1.07194	1.20729	206.562	20.31	3	2771.35	-3.85701
ePsLHDLTEFsR	B1AU20	FGF13	0.871162	0.00698747	N-Term(iTRAQ8plex); S3(Phospho); S11(Phospho)	0.99886	S(3): 100.0; T(8): 0.1; S(11): 99.9	1.00146	1.01367	0.984238	0.910308	0.828167	0.874457	134.523	27.27	3	1894.83	-0.6324
sRsHSDNDR	Q3UXS8	SRSF10	1.28239	0.394006	N-Term(iTRAQ8plex); S1(Phospho); S3(Phospho)	0.99993	S(1): 100.0; S(3): 100.0; S(5): 0.0	1.17211	0.944494	0.886016	1.35489	1.73417	0.761479	98.4677	27.72	3	1537.61	-1.96838
sHsDNDR	Q3UXS8	SRSF10	0.959158	0.853073	N-Term(iTRAQ8plex); S1(Phospho); S3(Phospho)	1	S(1): 100.0; S(3): 100.0	0.67633	1.18299	1.15028	0.944927	1.19111	0.750652	95.2476	10.54	2	1294.48	-0.511004
dVEDMELsDVEDDGSk	Q3UY82	RPRD2	1.03509	0.284812	N-Term(iTRAQ8plex); S8(Phospho); K16(iTRAQ8plex)	1	S(8): 100.0; S(15): 0.0	1.0014	1.03833	0.979919	0.996737	1.05681	1.07208	277.764	56.33	3	2471.09	-3.513
dVEDmELsDVEDDGSk	Q3UY82	RPRD2	1.1933	0.112858	N-Term(iTRAQ8plex); M5(Oxidation); S8(Phospho); K16(iTRAQ8plex)	1	S(8): 100.0; S(15): 0.0	0.981296	1.05422	0.961819	1.07273	1.37118	1.13281	219.657	37.77	3	2487.08	-3.75268
rPSHEGYLAAPSLEGPGPDGDGQMQLVtSL	Q3UYB4	ADGRL1	1.00287	0.979071	N-Term(iTRAQ8plex); T28(Phospho)	0.932275	S(3): 0.0; Y(7): 0.0; S(12): 0.0; T(28): 93.2; S(29): 6.8	0.86608	1.13692	0.998412	1.1326	0.967115	0.910309	117.31	23.42	3	3463.64	-2.94031
rSsLPNGEGLQLk	Q3UYC0	PPM1H	0.914216	0.341842	N-Term(iTRAQ8plex); S3(Phospho); K13(iTRAQ8plex)	0.5	S(2): 50.0; S(3): 50.0	1.14079	0.994862	0.865789	0.923819	0.915942	0.904207	194.084	17.69	3	2087.14	-2.19539
aTPTEsPEkPPPPAVQR	Q8C3W1	2310022B05Rik	0.871186	0.04802	N-Term(iTRAQ8plex); S6(Phospho); K9(iTRAQ8plex)	0.966703	T(2): 0.0; T(4): 3.3; S(6): 96.7	0.914125	1.0304	1.06348	0.883771	0.877228	0.859529	180.938	14.83	4	2490.31	-4.902
rRsDDDDR	Q3UYV9	NCBP1	0.659608	0.335187	N-Term(iTRAQ8plex); S3(Phospho)	1	S(3): 100.0	1.58804	0.807433	0.5984	0.733164	0.733317	0.508304	152.157	18.44	3	1418.63	-0.686775
dLDLEPLsDLEEGLEESR	Q3UZ11	KDM5A	0.880207	0.214447	N-Term(iTRAQ8plex); S8(Phospho)	0.999999	S(8): 100.0; S(17): 0.0	0.948783	1.12649	0.909077	0.915441	0.926486	0.784916	149.231	23.99	2	2443.14	-2.31404
sQsDcGDFR	Q3UZA1	RCSD1	0.931721	0.4505	N-Term(iTRAQ8plex); S3(Phospho); C5(Carbamidomethyl)	0.999408	S(1): 0.1; S(3): 99.9	0.919288	0.980604	1.1102	0.990565	0.815632	0.998371	114.92	11.96	2	1455.58	-4.05446
lLsLVDDEAFIR	Q3UZL2	PYGB	0.985679	0.925107	N-Term(iTRAQ8plex); S3(Phospho)	1	S(3): 100.0	0.805001	1.20618	0.992718	1.15128	0.8722	0.937399	108.324	10.08	2	1774.93	-1.33681
aDsEDEEER	Q3V1H7	PCGF6	0.887544	0.301443	N-Term(iTRAQ8plex); S3(Phospho)	1	S(3): 100.0	0.989744	0.856035	1.16566	0.94971	0.883794	0.839282	164.931	20.76	2	1463.58	-4.80216
kLEAAEDIAYQLsR	Q3V2K0	1700071K01Rik	0.965122	0.582123	N-Term(iTRAQ8plex); K1(iTRAQ8plex); S13(Phospho)	0.5	Y(10): 50.0; S(13): 50.0	1.01208	1.08239	0.906256	0.923367	1.01846	0.95424	185.308	25.32	3	2295.21	-3.35809
aNsLDNER	Q3V3Q7	PACS2	0.875217	0.198118	N-Term(iTRAQ8plex); S3(Phospho)	1	S(3): 100.0	1.05609	0.884991	1.04953	0.982164	0.784156	0.851116	161.034	10.81	2	1302.6	-2.99232
rEsDESGESAPEEGGEGAR	Q3ZAQ4	atg9a	1.33535	0.168908	N-Term(iTRAQ8plex); S3(Phospho)	1	S(3): 100.0; S(6): 0.0; S(9): 0.0	1.09895	0.845292	1.06555	1.03973	1.67492	1.30448	360.104	69.89	3	2332.98	-1.38306
rEsDEsGESAPEEGGEGAR	Q3ZAQ4	atg9a	0.879931	0.557799	N-Term(iTRAQ8plex); S3(Phospho); S6(Phospho)	1	S(3): 100.0; S(6): 100.0; S(9): 0.0	0.839735	0.83264	1.34736	1.04976	0.79143	0.815962	208.396	37.48	3	2412.94	-2.30771
rEsDEsGEsAPEEGGEGAR	Q3ZAQ4	atg9a	0.928991	0.693575	N-Term(iTRAQ8plex); S3(Phospho); S6(Phospho); S9(Phospho)	1	S(3): 100.0; S(6): 100.0; S(9): 100.0	0.822746	0.851504	1.3258	0.954345	0.979372	0.853305	168.846	17.14	3	2492.9	-6.11109
hPEPVPEEGsEDELPPQVHk	Q3ZAQ4	atg9a	1.2378	0.0601871	N-Term(iTRAQ8plex); S10(Phospho); K20(iTRAQ8plex)	1	S(10): 100.0	1.00898	0.978397	1.01958	1.41591	1.19503	1.11105	152.658	3.46	4	2938.42	-8.05713
fMDyVQLHSTDk	Q4ACU6	SHANK3	1.01766	0.915086	N-Term(iTRAQ8plex); Y4(Phospho); K12(iTRAQ8plex)	1	Y(4): 100.0; S(9): 0.0; T(10): 0.0	0.894209	1.20976	0.896544	1.23002	0.988383	0.835087	169.716	22.56	3	2172.05	-8.08566
nGILAIEGTGSDVDDDmsGDEk	Q4FE56	USP9X	0.936132	0.452288	N-Term(iTRAQ8plex); M17(Oxidation); S18(Phospho); K22(iTRAQ8plex)	0.999994	T(9): 0.0; S(11): 0.0; S(18): 100.0	0.895484	1.05549	1.02448	0.908469	0.838992	1.03796	196.001	25.74	3	2942.33	-3.7918
nGILAIEGTGSDVDDDMsGDEk	Q4FE56	USP9X	0.876765	0.460744	N-Term(iTRAQ8plex); S18(Phospho); K22(iTRAQ8plex)	0.931267	T(9): 3.4; S(11): 3.4; S(18): 93.1	1.2717	0.810578	0.922872	0.841834	0.996428	0.796549	98.6253	4.18	4	2926.35	0.222656
icsDEEEDEEk	Q4G0F8	UBN1	1.04977	0.503513	N-Term(iTRAQ8plex); C2(Carbamidomethyl); S3(Phospho); K11(iTRAQ8plex)	1	S(3): 100.0	0.90435	1.0012	1.10414	1.05899	0.988073	1.11241	116.88	28.93	3	2070.89	-5.61905
vTLQDYHLPDsDEDEETAIQR	Q4KL52	ZFYVE19	0.980674	0.653646	N-Term(iTRAQ8plex); S11(Phospho)	1	T(2): 0.0; Y(6): 0.0; S(11): 100.0; T(17): 0.0	1.04162	0.979754	0.980427	1.03639	0.918399	0.989008	257.487	43.74	3	2858.31	3.29184
aEGDEEGPsGASEEEDT	Q4KMS1	TRIM44	1.08459	0.513853	N-Term(iTRAQ8plex); S9(Phospho)	0.494602	S(9): 49.5; S(12): 49.5; T(17): 1.1	0.895687	0.891566	1.18921	0.998939	1.02699	1.20232	93.6809	26.62	2	2092.8	-2.98465
lQEEFEAtLGGSDPNSIANDTDkDTDMSLR	Q4QQM5	MIGA1	0.931261	0.445901	N-Term(iTRAQ8plex); T8(Phospho); K23(iTRAQ8plex)	0.0521133	T(8): 5.2; S(12): 89.5; S(16): 5.2; T(21): 0.0; T(25): 0.0; S(28): 0.0	1.01105	0.994215	1.0009	1.09485	0.835662	0.869008	126.537	31.38	4	3957.85	-1.00181
tLsFDLQQR	D3Z103	NECAB2	0.872721	0.0252817	N-Term(iTRAQ8plex); S3(Phospho)	1	T(1): 0.0; S(3): 100.0	1.04985	1.00563	0.948759	0.917326	0.846085	0.858448	139.405	4.72	2	1491.75	-3.93332
sTLNPQWNEsFTFk	Q4VA93	PRKCA	0.91822	0.160409	N-Term(iTRAQ8plex); S10(Phospho); K14(iTRAQ8plex)	0.999997	S(1): 0.0; T(2): 0.0; S(10): 100.0; T(12): 0.0	1.03413	1.03557	0.92874	0.854383	0.951589	0.947255	321.504	61.49	3	2387.18	-3.43369
tLsDESIYSSQR	Q4VBF8	SIPA1L1	0.976363	0.624986	N-Term(iTRAQ8plex); S3(Phospho)	0.999587	T(1): 0.0; S(3): 100.0; S(6): 0.0; Y(8): 0.0; S(9): 0.0; S(10): 0.0	1.06111	1.0166	0.941973	0.927164	1.02206	0.99908	230.185	33.69	2	1769.81	-10.039
iETQTQEEVRDsk	Q4W8U9	SCG2	1.1139	0.515674	N-Term(iTRAQ8plex); S12(Phospho); K13(iTRAQ8plex)	1	T(3): 0.0; T(5): 0.0; S(12): 100.0	0.882991	0.865222	1.26823	1.05613	1.00143	1.30245	236.617	12.11	3	2251.14	-2.13167
iETQTQEEVRDskENTEk	Q4W8U9	SCG2	1.19695	0.182298	N-Term(iTRAQ8plex); S12(Phospho); K13(iTRAQ8plex); K18(iTRAQ8plex)	0.499985	T(3): 0.0; T(5): 0.0; S(12): 50.0; T(16): 50.0	0.991446	0.928171	1.09027	1.04301	1.13942	1.42026	94.3869	2.27	4	3156.6	-6.92065
eHLGPGsSQEMER	Q4W8U9	SCG2	0.804107	0.0749778	N-Term(iTRAQ8plex); S7(Phospho)	0.5	S(7): 50.0; S(8): 50.0	0.889197	0.96345	1.15932	0.774919	0.819645	0.827376	58.6555	6.29	2	1840.82	-0.554554
rNsELFQSLISk	Q50H33	KCTD8	0.948133	0.613482	N-Term(iTRAQ8plex); S3(Phospho); K12(iTRAQ8plex)	1	S(3): 100.0; S(8): 0.0; S(11): 0.0	1.10806	1.07308	0.811882	0.947889	0.919389	0.970502	271.969	29.46	3	2110.13	-10.2027
fSWGGRDsR	Q542T4	MBP	1.01044	0.95423	N-Term(iTRAQ8plex); S8(Phospho)	0.999987	S(2): 0.0; S(8): 100.0	1.22454	0.972224	0.802281	0.936331	1.24273	0.851276	119.652	11.85	2	1451.67	-1.73336
tTHYGsLPQk	Q542T4	MBP	#DIV/0!	#DIV/0!	N-Term(iTRAQ8plex); S6(Phospho); K10(iTRAQ8plex)	1	T(1): 0.0; T(2): 0.0; Y(4): 0.0; S(6): 100.0							352.698	36.02	3	1819.95	-2.671
dTGILDsIGR	Q542T4	MBP	#DIV/0!	#DIV/0!	N-Term(iTRAQ8plex); S7(Phospho)	1	T(2): 0.0; S(7): 100.0							232.417	16.92	2	1430.72	-2.13607
yLATAsTMDHAR	Q542T4	MBP	#DIV/0!	#DIV/0!	N-Term(iTRAQ8plex); S6(Phospho)	0.974094	Y(1): 0.0; T(4): 0.1; S(6): 97.4; T(7): 2.5							165.997	39.58	3	1720.8	-1.99647
qEFSsEEMTk	Q544V4	VCAM1	1.00183	0.973324	N-Term(iTRAQ8plex); S5(Phospho); K10(iTRAQ8plex)	0.988711	S(4): 1.1; S(5): 98.9; T(9): 0.0	0.996242	0.920817	1.06506	1.05526	0.969579	0.962745	240.443	13.43	3	1903.89	-3.43944
qEFsSEEmTk	Q544V4	VCAM1	1.08758	0.119865	N-Term(iTRAQ8plex); S4(Phospho); M8(Oxidation); K10(iTRAQ8plex)	0.499877	S(4): 50.0; S(5): 50.0; T(9): 0.0	1.06447	0.96373	0.992729	1.13887	1.11664	1.02999	153.721	27.09	3	1919.89	-3.17831
wAHDkFsGEEGEIEDDESGTENR	Q569Z6	THRAP3	1.07048	0.208925	N-Term(iTRAQ8plex); K5(iTRAQ8plex); S7(Phospho)	1	S(7): 100.0; S(18): 0.0; T(20): 0.0	1.03556	0.958123	1.02637	1.00116	1.13973	1.09201	307.282	29.59	4	3325.45	-8.10234
wAHDkFsGEEGEIEDDEsGTENR	Q569Z6	THRAP3	1.06526	0.388305	N-Term(iTRAQ8plex); K5(iTRAQ8plex); S7(Phospho); S18(Phospho)	0.979229	S(7): 100.0; S(18): 97.9; T(20): 2.1	1.01248	1.00614	0.979503	0.978432	1.01951	1.19585	291.231	17.45	3	3405.44	0.27609
fSGEEGEIEDDEsGTENR	Q569Z6	THRAP3	1.1098	0.237767	N-Term(iTRAQ8plex); S13(Phospho)	0.981411	S(2): 0.0; S(13): 98.1; T(15): 1.9	0.949755	0.955752	1.10993	1.09025	1.02677	1.22952	236.452	41.46	2	2383.97	-1.12441
lVSQEHLLLSsPEALR	F6T9T6	SHISA7	0.87277	0.0323123	N-Term(iTRAQ8plex); S11(Phospho)	0.5	S(3): 0.0; S(10): 50.0; S(11): 50.0	0.997126	1.0683	0.935685	0.887727	0.876947	0.854608	242.216	29.06	3	2176.17	-1.38734
eQTFSGGTsQDIk	Q569Z6	THRAP3	1.05862	0.504567	N-Term(iTRAQ8plex); S9(Phospho); K13(iTRAQ8plex)	0.961852	T(3): 0.0; S(5): 0.0; T(8): 3.8; S(9): 96.2	1.1061	0.861885	1.03969	1.1214	1.05714	1.00544	113.939	4.86	3	2086.03	-0.534369
lsTDDLk	Q56A07	SCN2B	1.06529	0.164063	N-Term(iTRAQ8plex); S2(Phospho); K7(iTRAQ8plex)	0.990586	S(2): 99.1; T(3): 0.9	1.02303	0.93349	1.05198	1.07142	1.04187	1.09163	231.718	30.33	3	1479.79	-3.94791
eQkLsTDDLk	Q56A07	SCN2B	1.14839	0.110966	N-Term(iTRAQ8plex); K3(iTRAQ8plex); S5(Phospho); K10(iTRAQ8plex)	0.986847	S(5): 98.7; T(6): 1.3	0.98942	0.920215	1.08214	1.06219	1.12342	1.25013	229.853	5.02	3	2169.19	-0.831632
lEDEQPPTLsPk	E9Q9P4	KCNMA1	0.873467	0.0140279	N-Term(iTRAQ8plex); S10(Phospho); K12(iTRAQ8plex)	0.999997	T(8): 0.0; S(10): 100.0	0.957688	1.03193	1.03239	0.886648	0.90681	0.846173	312.909	30.72	3	2042.06	-2.27485
kQtPPASPSPQPIEDRPPsSPIYEDAAPFk	Q8BNA5	CTTN	0.875049	0.00136232	N-Term(iTRAQ8plex); K1(iTRAQ8plex); T3(Phospho); S19(Phospho); K30(iTRAQ8plex)	0.499513	T(3): 100.0; S(7): 0.0; S(9): 0.0; S(19): 50.0; S(20): 50.0; Y(23): 0.1	1.02444	0.977465	0.99708	0.889671	0.871642	0.862943	340.205	25.62	4	4320.15	-6.31761
mDGEGNAEDGtk	Q56A07	SCN2B	0.886868	0.340122	N-Term(iTRAQ8plex); M1(Oxidation); T11(Phospho); K12(iTRAQ8plex)	1	T(11): 100.0	0.928583	0.905404	1.17921	0.787604	0.987635	0.89707	118.971	9.5	3	1927.85	-3.43887
eIQSLETSEDQLsEPR	Q571C0	TMEM108	1.00725	0.909724	N-Term(iTRAQ8plex); S13(Phospho)	0.999183	S(4): 0.1; T(7): 0.0; S(8): 0.0; S(13): 99.9	0.945405	1.11753	0.938622	0.988877	1.00038	1.03406	144.629	8.36	2	2245.06	0.583986
aDSVAGAIQSDPAEGsQESHGR	Q571D4	PTPRN2	1.01933	0.625517	N-Term(iTRAQ8plex); S16(Phospho)	0.999991	S(3): 0.0; S(10): 0.0; S(16): 100.0; S(19): 0.0	1.00433	0.924407	1.04536	0.997592	1.02365	1.01033	444.191	110.8	3	2553.14	-3.06762
sEQPEEVLsSEEETAGVEHVR	Q571D4	PTPRN2	1.02547	0.145308	N-Term(iTRAQ8plex); S9(Phospho)	0.974143	S(1): 0.0; S(9): 97.4; S(10): 2.6; T(14): 0.0	0.999158	1.01141	0.98265	1.03549	1.03346	1.00049	276.626	50.86	3	2725.24	-4.51476
sEQPEEVLssEEETAGVEHVR	Q571D4	PTPRN2	0.960274	0.53019	N-Term(iTRAQ8plex); S9(Phospho); S10(Phospho)	1	S(1): 0.0; S(9): 100.0; S(10): 100.0; T(14): 0.0	0.990506	0.910492	1.10609	0.952428	0.948906	0.986298	265.492	40.04	3	2805.21	-1.43498
lkFsDEEDGRDsDEEGAEGHk	Q5DTJ4	PRRC2A	1.10678	0.428908	N-Term(iTRAQ8plex); K2(iTRAQ8plex); S4(Phospho); S12(Phospho); K21(iTRAQ8plex)	1	S(4): 100.0; S(12): 100.0	0.892129	1.00405	1.11382	1.00101	1.01266	1.31774	144.649	3.3	4	3422.53	-8.52221
sDsGGSSSEPFER	Q5DTJ4	PRRC2A	0.892752	0.420066	N-Term(iTRAQ8plex); S3(Phospho)	0.997113	S(1): 0.1; S(3): 99.7; S(6): 0.1; S(7): 0.1; S(8): 0.1	1.09526	1.01603	0.890829	0.859298	0.733285	1.08757	112.179	14.77	2	1725.73	-0.910246
rEsPPSAER	Q5SSZ5	TNS3	0.875392	0.0317954	N-Term(iTRAQ8plex); S3(Phospho)	1	S(3): 100.0; S(6): 0.0	0.997365	0.951771	1.0588	0.87504	0.918814	0.839272	154.401	27.78	3	1412.68	-2.35706
isFDDQHFEk	Q5DTN3	KIF1A	1.04517	0.36613	N-Term(iTRAQ8plex); S2(Phospho); K10(iTRAQ8plex)	1	S(2): 100.0	0.983051	1.0108	1.01256	0.976577	1.12631	1.03931	159.604	20.05	3	1953.95	-3.42123
sGTsQEELR	Q5DTN3	KIF1A	0.925039	0.416933	N-Term(iTRAQ8plex); S4(Phospho)	0.979258	S(1): 0.0; T(3): 2.1; S(4): 97.9	1.00125	0.927729	1.0465	0.926969	0.783833	1.04162	152.402	7.01	2	1390.65	-0.389497
sSAIQMGtPELEk	D3YVF0	AKAP5	0.876138	0.021755	N-Term(iTRAQ8plex); T8(Phospho); K13(iTRAQ8plex)	1	S(1): 0.0; S(2): 0.0; T(8): 100.0	0.984486	1.06508	0.964325	0.856258	0.877552	0.906771	255.256	30.13	3	2079.05	-5.74415
lEAsTSDPLPAGGGSVLPGSR	Q5DTT2	PSD	0.97284	0.700538	N-Term(iTRAQ8plex); S4(Phospho)	0.333333	S(4): 33.3; T(5): 33.3; S(6): 33.3; S(15): 0.0; S(20): 0.0	0.985391	1.06069	0.982237	0.894781	1.09992	0.951369	255.671	48.78	3	2352.17	-2.35252
sLSELADPNPk	Q5DTT2	PSD	0.856795	0.22059	N-Term(iTRAQ8plex); S1(Phospho); K11(iTRAQ8plex)	0.5	S(1): 50.0; S(3): 50.0	1.03214	1.06038	0.908575	0.813427	0.732924	1.02497	237.056	37.61	3	1858.96	-6.62971
ekLsIEEELEk	Q5DTY9	KCTD16	1.06545	0.0601582	N-Term(iTRAQ8plex); K2(iTRAQ8plex); S4(Phospho); K11(iTRAQ8plex)	1	S(4): 100.0	1.00171	0.973551	1.02789	1.10521	1.05432	1.0402	182.86	33.16	4	2339.27	-5.92151
gEsPVTADVSRGSPEcVGLTETk	P83093	STIM2	0.878128	0.0479475	N-Term(iTRAQ8plex); S3(Phospho); C16(Carbamidomethyl); K23(iTRAQ8plex)	0.960729	S(3): 96.1; T(6): 3.6; S(10): 0.1; S(13): 0.1; T(20): 0.0; T(22): 0.0	1.05782	0.983787	0.963336	0.845638	0.848624	0.944465	204.644	13.42	4	3064.51	0.778796
sQSELDDQHDYDsVASDEDTDQEPLPSAGATR	Q5F258	GIT1	1.13866	0.112296	N-Term(iTRAQ8plex); S13(Phospho)	0.998606	S(1): 0.0; S(3): 0.0; Y(11): 0.0; S(13): 99.9; S(16): 0.1; T(20): 0.0; S(27): 0.0; T(31): 0.0	0.998099	0.958173	0.999333	1.19827	1.17664	0.990513	355.436	61.47	4	3862.63	-1.67328
sQSELDDQHDYDSVAsDEDtDQEPLPSAGATR	Q5F258	GIT1	1.0432	0.4475	N-Term(iTRAQ8plex); S16(Phospho); T20(Phospho)	0.00037785	S(1): 0.0; S(3): 0.0; Y(11): 50.0; S(13): 50.0; S(16): 2.7; T(20): 97.4; S(27): 0.0; T(31): 0.0	0.933951	1.05038	0.959789	0.986453	0.989195	1.09565	148.994	17.55	3	3942.61	1.71774
dTAGDAsESALLk	D3YYN7	ATP1A2	0.878421	0.0258064	N-Term(iTRAQ8plex); S7(Phospho); K13(iTRAQ8plex)	0.999999	T(2): 0.0; S(7): 100.0; S(9): 0.0	1.05673	1.00612	0.941118	0.858065	0.887689	0.892992	198.479	27.13	3	1965.99	-5.16104
dNDHFNAMTSLsSk	Q5H8C4	VPS13A	1.01221	0.878147	N-Term(iTRAQ8plex); S12(Phospho); K14(iTRAQ8plex)	0.499597	T(9): 0.0; S(10): 0.1; S(12): 50.0; S(13): 50.0	1.10543	0.89298	1.00897	1.07229	0.930759	1.04106	126.52	4.01	3	2255.06	-0.947402
gSsQPNLSTSYSEQEYGk	Q5NCM6	EPN2	0.94807	0.203299	N-Term(iTRAQ8plex); S3(Phospho); K18(iTRAQ8plex)	0.984373	S(2): 1.6; S(3): 98.4; S(8): 0.0; T(9): 0.0; S(10): 0.0; Y(11): 0.0; S(12): 0.0; Y(16): 0.0	1.04313	1.01824	0.934822	0.929646	0.948077	0.962885	339.148	64.82	3	2650.24	-2.17974
gTGQsDDsDIWDDTALIk	Q5PXT3	SMN1	0.919937	0.249544	N-Term(iTRAQ8plex); S5(Phospho); S8(Phospho); K18(iTRAQ8plex)	0.998778	T(2): 0.1; S(5): 99.9; S(8): 100.0; T(14): 0.0	0.976078	1.02365	1.00367	0.85515	0.871313	1.03647	262.461	36.86	3	2705.2	-6.37737
aGsPGSEVVTLQQFLEESNk	F6R1B7	CCDC88A	0.883297	0.0388167	N-Term(iTRAQ8plex); S3(Phospho); K20(iTRAQ8plex)	0.999989	S(3): 100.0; S(6): 0.0; T(10): 0.0; S(18): 0.0	0.950044	1.03775	1.02389	0.863818	0.854948	0.941453	376.278	58.54	3	2808.42	-2.6239
nkLEGDsDVDSELEDR	Q5QD55	MYO18A	1.07052	0.321335	N-Term(iTRAQ8plex); K2(iTRAQ8plex); S7(Phospho)	1	S(7): 100.0; S(11): 0.0	0.926957	1.04863	1.03112	1.03761	1.17093	1.0102	220.598	15.36	3	2509.18	-2.83754
lEGDsDVDSELEDR	Q5QD55	MYO18A	1.03455	0.357461	N-Term(iTRAQ8plex); S5(Phospho)	1	S(5): 100.0; S(9): 0.0	1.02467	1.0184	0.960868	0.990758	1.08215	1.03482	198.788	28.98	2	1962.84	-2.00441
fSHSYLsDsDTEAk	Q5QD55	MYO18A	#DIV/0!	#DIV/0!	N-Term(iTRAQ8plex); S7(Phospho); S9(Phospho); K14(iTRAQ8plex)	0.999985	S(2): 0.0; S(4): 0.0; Y(5): 0.0; S(7): 100.0; S(9): 100.0; T(11): 0.0							288.819	40.67	3	2355.03	-3.60922
fSHSYLSDsDTEAk	Q5QD55	MYO18A	#DIV/0!	#DIV/0!	N-Term(iTRAQ8plex); S9(Phospho); K14(iTRAQ8plex)	0.999679	S(2): 0.0; S(4): 0.0; Y(5): 0.0; S(7): 0.0; S(9): 100.0; T(11): 0.0							265.065	43.3	3	2275.07	-2.0629
aPsDDGsLk	Q5QD55	MYO18A	#DIV/0!	#DIV/0!	N-Term(iTRAQ8plex); S3(Phospho); S7(Phospho); K9(iTRAQ8plex)	1	S(3): 100.0; S(7): 100.0							203.147	32.61	2	1657.76	-3.90537
eEsLAGcSLVESQSk	Q5RKR3	ISLR2	1.04808	0.532691	N-Term(iTRAQ8plex); S3(Phospho); C7(Carbamidomethyl); K15(iTRAQ8plex)	1	S(3): 100.0; S(8): 0.0; S(12): 0.0; S(14): 0.0	1.08613	0.99806	0.919078	1.02453	1.14821	0.974949	212.218	13.6	3	2312.13	0.736891
rDsEEESESTAL	Q5SSM3	ARHGAP44	1.00711	0.948097	N-Term(iTRAQ8plex); S3(Phospho)	1	S(3): 100.0; S(7): 0.0; S(9): 0.0; T(10): 0.0	0.978125	0.859873	1.17549	0.962612	0.967649	1.10467	169.03	27.43	2	1736.75	-3.71657
esGRPMAGttDR	Q5SV54	PARD3B	#DIV/0!	#DIV/0!	N-Term(iTRAQ8plex); S2(Phospho); T9(Phospho); T10(Phospho)	1	S(2): 100.0; T(9): 100.0; T(10): 100.0							52.0383	10.38	2	1821.69	-5.00077
gSLPPAALESsDSTNTTIEDEDAk	Q5SVJ1	CAMK2B	1.02175	0.19233	N-Term(iTRAQ8plex); S11(Phospho); K24(iTRAQ8plex)	0.491578	S(2): 0.0; S(10): 49.2; S(11): 49.2; S(13): 0.8; T(14): 0.8; T(16): 0.0; T(17): 0.0	1.01261	1.00895	0.998762	1.02348	1.05394	1.00858	298.261	22.22	4	3136.5	-1.82531
gSLPPAALESSDstNTTIEDEDAk	Q5SVJ1	CAMK2B	1.01877	0.577219	N-Term(iTRAQ8plex); S13(Phospho); T14(Phospho); K24(iTRAQ8plex)	0.874837	S(2): 0.0; S(10): 4.4; S(11): 12.1; S(13): 91.7; T(14): 91.7; T(16): 0.0; T(17): 0.0	0.938848	1.02989	1.01065	0.985594	1.02949	1.02021	190.142	40.47	3	3216.45	-5.48302
eMTTsADQIAEVk	Q5SW75	SSH2	0.980485	0.665628	N-Term(iTRAQ8plex); S5(Phospho); K13(iTRAQ8plex)	0.494807	T(3): 1.0; T(4): 49.5; S(5): 49.5	1.03266	1.04429	0.926133	0.994081	0.944895	1.0055	225.115	20.29	3	2111.06	0.750595
gDDLEEGVtSEEFDk	Q5SXA5	TOM1L2	0.960501	0.403235	N-Term(iTRAQ8plex); T9(Phospho); K15(iTRAQ8plex)	0.5	T(9): 50.0; S(10): 50.0	0.952929	1.01643	1.03788	0.996344	0.895083	0.99703	108.371	7.43	3	2358.07	-6.41164
aAEPHFGtLPk	Q5SXE4	KSR1	0.908033	0.359873	N-Term(iTRAQ8plex); T8(Phospho); K11(iTRAQ8plex)	1	T(8): 100.0	1.03923	1.12887	0.82997	0.919633	0.911295	0.891417	242.641	22.94	3	1856	1.73143
tESVPSDINNPVDR	Q5SXE4	KSR1	0.999387	0.994044	N-Term(iTRAQ8plex); T1(Phospho)	0.971976	T(1): 97.2; S(3): 2.8; S(6): 0.0	1.131	0.981939	0.882907	0.986119	1.04974	0.958148	171.151	20.18	3	1926.91	1.75547
nIsLssEEEAEGLAGHPR	Q5U3K5	RABL6	1.0599	0.373269	N-Term(iTRAQ8plex); S3(Phospho); S5(Phospho); S6(Phospho)	1	S(3): 100.0; S(5): 100.0; S(6): 100.0	0.955544	1.09378	0.936053	1.01154	1.11914	1.0335	300.95	46.05	3	2440.01	0.384967
nISLsSEEEAEGLAGHPR	Q5U3K5	RABL6	0.962259	0.500639	N-Term(iTRAQ8plex); S5(Phospho)	0.976314	S(3): 0.1; S(5): 97.6; S(6): 2.3	1.0247	0.97958	1.01845	0.922196	1.06841	0.918039	296.807	52.92	3	2280.08	-2.59326
nISLssEEEAEGLAGHPR	Q5U3K5	RABL6	1.04534	0.0749432	N-Term(iTRAQ8plex); S5(Phospho); S6(Phospho)	0.999038	S(3): 0.1; S(5): 99.9; S(6): 100.0	1.03616	0.994358	0.98468	1.07134	1.04456	1.03601	276.671	58.26	3	2360.03	-7.68731
dVSDERLsPAk	P14873	MAP1B	0.88447	0.00368644	N-Term(iTRAQ8plex); S8(Phospho); K11(iTRAQ8plex)	0.99999	S(3): 0.0; S(8): 100.0	1.0127	0.99711	0.996155	0.855497	0.884537	0.918652	169.371	4.69	3	1904.99	-2.97531
fPVREDLsDVTDEDTGPAQPPPPSk	Q5U3K5	RABL6	0.960478	0.380544	N-Term(iTRAQ8plex); S8(Phospho); K25(iTRAQ8plex)	0.998256	S(8): 99.8; T(11): 0.2; T(15): 0.0; S(24): 0.0	1.05209	1.01776	0.968653	1.03811	0.939038	0.941271	217.664	13.59	4	3382.67	0.253293
fYYSsGSSsPTHAk	Q60771	CLDN11	0.885069	0.0209135	N-Term(iTRAQ8plex); S5(Phospho); S9(Phospho); K14(iTRAQ8plex)	0.924132	Y(2): 0.0; Y(3): 0.1; S(4): 2.6; S(5): 97.3; S(7): 2.5; S(8): 2.5; S(9): 94.9; T(11): 0.0	0.992078	1.04974	0.94862	0.862524	0.887906	0.896319	232.315	33.41	2	2287.02	-5.87515
gPQQDsDsDDGEALGGNPMVAGFQDDVDIEDQTHGk	Q5U3K5	RABL6	1.08742	0.252019	N-Term(iTRAQ8plex); S6(Phospho); S8(Phospho); K36(iTRAQ8plex)	1	S(6): 100.0; S(8): 100.0; T(33): 0.0	1.09748	1.01168	0.893083	1.06421	1.14347	1.05703	194.929	30.87	4	4512.91	-4.86983
fPVREDLsDVtDEDTGPAQPPPPSk	Q5U3K5	RABL6	0.868537	0.0552759	N-Term(iTRAQ8plex); S8(Phospho); T11(Phospho); K25(iTRAQ8plex)	0.94866	S(8): 99.7; T(11): 95.1; T(15): 5.1; S(24): 0.0	1.00188	1.0823	0.918279	0.8881	0.84427	0.875377	156.029	13.47	3	3462.63	-0.231068
tASTNsIAQAR	Q9DAS9	GNG12	0.88529	0.0456725	N-Term(iTRAQ8plex); S6(Phospho)	0.998286	T(1): 0.0; S(3): 0.1; T(4): 0.1; S(6): 99.8	0.945103	1.04909	1.01112	0.891946	0.929439	0.839196	119.176	14.2	2	1503.74	-1.95921
vGAGSQTVEtGSETEEEAIFESLIWAAk	Q5U4C1	GPRASP1	0.876565	0.491988	N-Term(iTRAQ8plex); T10(Phospho); K28(iTRAQ8plex)	0.249843	S(5): 0.0; T(7): 25.0; T(10): 25.0; S(12): 25.0; T(14): 25.0; S(22): 0.0	1.23875	0.978527	0.781378	0.712568	0.872524	1.04342	174.047	40.19	4	3627.8	0.609834
vEStSGSEcENPTk	Q5U4C1	GPRASP1	1.04483	0.527432	N-Term(iTRAQ8plex); T4(Phospho); C9(Carbamidomethyl); K14(iTRAQ8plex)	0.48301	S(3): 1.7; T(4): 48.3; S(5): 48.3; S(7): 1.7; T(13): 0.0	1.01468	0.920889	1.07056	1.14121	0.982836	1.01685	109.691	14.28	3	2213.01	-4.90589
gTEETSWsGEER	Q5U4C3	SCAF1	0.982037	0.79133	N-Term(iTRAQ8plex); S8(Phospho)	0.999991	T(2): 0.0; T(5): 0.0; S(6): 0.0; S(8): 100.0	1.01245	1.00717	0.984077	0.8641	1.00739	1.07825	212.087	23.1	2	1751.74	-3.97716
eVLYDsEGLSADER	Q5U4C3	SCAF1	0.951329	0.454657	N-Term(iTRAQ8plex); S6(Phospho)	0.947635	Y(4): 2.6; S(6): 94.8; S(10): 2.6	0.974006	0.981008	1.05309	1.06014	0.892859	0.908695	119.871	0.3	2	1966.9	1.39728
vYtYIQSR	Q5U4C9	DYRK2	1.09747	0.357301	N-Term(iTRAQ8plex); T3(Phospho)	0.493342	Y(2): 49.3; T(3): 49.3; Y(4): 1.3; S(7): 0.0	0.97674	1.1345	0.889738	1.13292	1.18066	0.979897	96.9573	0.61	2	1413.71	-1.39351
hFQDSEFSSsQGEDENVAk	Q5XG69	FAM169A	1.00241	0.958827	N-Term(iTRAQ8plex); S10(Phospho); K19(iTRAQ8plex)	0.25	S(5): 25.0; S(8): 25.0; S(9): 25.0; S(10): 25.0	0.994891	1.02055	0.981356	0.958319	0.959872	1.08583	207.513	27.81	3	2829.28	-1.49822
aVDssSEEIEVEVPVVDR	Q5XG69	FAM169A	0.966314	0.458394	N-Term(iTRAQ8plex); S4(Phospho); S5(Phospho)	0.973913	S(4): 99.9; S(5): 97.5; S(6): 2.6	0.935957	1.03351	1.04313	0.924568	0.997657	0.988887	202.861	34.78	2	2423.1	1.05715
aVDsSSEEIEVEVPVVDR	Q5XG69	FAM169A	0.906627	0.330595	N-Term(iTRAQ8plex); S4(Phospho)	0.499776	S(4): 50.0; S(5): 50.0; S(6): 0.0	0.904426	1.15426	0.944001	0.963206	0.911789	0.847321	193.769	18.83	3	2343.12	-3.61776
aVDsssEEIEVEVPVVDR	Q5XG69	FAM169A	0.979235	0.735067	N-Term(iTRAQ8plex); S4(Phospho); S5(Phospho); S6(Phospho)	1	S(4): 100.0; S(5): 100.0; S(6): 100.0	0.9185	1.0426	1.04352	0.90644	1.04118	0.994611	185.963	30.82	2	2503.06	0.039053
tLLGsSDNVATVSNIEk	Q5XG69	FAM169A	1.00297	0.950124	N-Term(iTRAQ8plex); S5(Phospho); K17(iTRAQ8plex)	0.961975	T(1): 0.2; S(5): 96.2; S(6): 3.7; T(11): 0.0; S(13): 0.0	0.983533	1.06679	0.953503	0.987783	1.06085	0.964117	136.105	5.9	3	2436.27	-4.37
aESSDsGAEsEEEEAQEELk	Q5XG73	ACBD5	1.00409	0.952755	N-Term(iTRAQ8plex); S6(Phospho); S10(Phospho); K20(iTRAQ8plex)	0.986095	S(3): 0.9; S(4): 0.9; S(6): 98.7; S(10): 99.5	0.902888	1.11429	0.987395	0.965842	1.01337	1.03764	116.798	13.76	3	2922.21	-5.50383
lQNsDDEDR	Q5XJE5	LEO1	0.944892	0.57049	N-Term(iTRAQ8plex); S4(Phospho)	1	S(4): 100.0	0.92807	0.945201	1.13735	0.916202	0.865196	1.06331	206.925	14.34	2	1475.62	-4.84743
mQNtDDEDR	Q5XJE5	LEO1	0.990752	0.910662	N-Term(iTRAQ8plex); T4(Phospho)	1	T(4): 100.0	1.00628	0.879823	1.12144	0.978166	0.943403	1.05815	205.084	15.58	2	1507.59	-6.30569
hNsVEDAEQGk	Q9D7X1	KCTD4	0.88567	0.0255733	N-Term(iTRAQ8plex); S3(Phospho); K11(iTRAQ8plex)	1	S(3): 100.0	1.02002	0.979802	1.02303	0.910118	0.83368	0.933444	451.195	39.19	3	1901.92	-3.01154
aQIsDDDR	Q5XJE5	LEO1	0.989508	0.9234	N-Term(iTRAQ8plex); S4(Phospho)	1	S(4): 100.0	1.0925	0.812866	1.10577	0.977412	0.936201	1.06594	161.034	14.44	2	1303.58	-3.18595
kLNsDEEGESSGk	Q5XJE5	LEO1	1.25424	0.151079	N-Term(iTRAQ8plex); K1(iTRAQ8plex); S4(Phospho); K13(iTRAQ8plex)	1	S(4): 100.0; S(10): 0.0; S(11): 0.0	0.903026	0.985749	1.12167	1.24583	1.04167	1.48831	123.287	12.88	4	2372.19	-8.7025
mQNtDDEDR	Q5XJE5	LEO1	0.939458	0.34134	N-Term(iTRAQ8plex); M1(Oxidation); T4(Phospho)	1	T(4): 100.0	0.9319	0.99247	1.10057	0.948159	0.898839	0.994808	95.2476	17.11	2	1523.59	-2.58149
nWYQSMIPQsPsPPLDER	B1AWC8	PDE4B	0.885814	0.0154297	N-Term(iTRAQ8plex); S10(Phospho); S12(Phospho)	1	Y(3): 0.0; S(5): 0.0; S(10): 100.0; S(12): 100.0	1.03119	0.991167	0.949122	0.906554	0.866481	0.859143	296.8	25.55	3	2609.15	-0.00751833
nAIPsDsEADsDTEVPk	Q5XJE5	LEO1	0.973621	0.52023	N-Term(iTRAQ8plex); S5(Phospho); S7(Phospho); S11(Phospho); K17(iTRAQ8plex)	0.32257	S(5): 96.8; S(7): 67.7; S(11): 67.7; T(13): 67.7	1.0197	0.959472	1.02826	0.935902	1.03634	0.955864	55.8218	1.71	3	2623.1	-1.80204
sAsTDLGTADVVLGR	Q5XKA9	R3HDM2	0.970654	0.628785	N-Term(iTRAQ8plex); S3(Phospho)	0.999567	S(1): 0.0; S(3): 100.0; T(4): 0.0; T(8): 0.0	1.06069	1.031	0.907697	0.953691	1.0304	0.927277	276.169	44.45	2	1845.93	1.02594
aSsFSGISILTR	Q5XKA9	R3HDM2	1.03263	0.811286	N-Term(iTRAQ8plex); S3(Phospho)	0.999203	S(2): 0.1; S(3): 99.9; S(5): 0.0; S(8): 0.0; T(11): 0.0	1.08376	1.06006	0.856693	0.968066	1.23961	0.890767	143.312	3.22	2	1622.84	-2.73482
gDLsDVEEEEEEEMDVDEATGAPk	Q60520	SIN3A	1.03125	0.839488	N-Term(iTRAQ8plex); S4(Phospho); K24(iTRAQ8plex)	1	S(4): 100.0; T(20): 0.0	0.894447	1.06289	1.04989	0.914107	1.30223	0.884882	228.718	27.95	3	3311.46	2.33015
tsPLNAEVVQYAk	V9GWU9	FBXL4	0.886081	0.0459888	N-Term(iTRAQ8plex); S2(Phospho); K13(iTRAQ8plex)	0.982436	T(1): 1.8; S(2): 98.2; Y(11): 0.0	1.05495	0.94876	1.00294	0.836918	0.911347	0.915873	213.166	22.92	3	2108.12	-4.174
sGLsLEELR	Q60575	KIF1B	0.831317	0.0569048	N-Term(iTRAQ8plex); S4(Phospho)	0.999989	S(1): 0.0; S(4): 100.0	1.08122	1.02968	0.878748	0.824125	0.799405	0.861816	177.84	7.26	2	1387.71	-0.383369
aVQHLQTISNLSENQAsEEEDELGELR	Q60829	PPP1R1B	1.09282	0.52339	N-Term(iTRAQ8plex); S17(Phospho)	0.499764	T(7): 0.0; S(9): 0.0; S(12): 50.0; S(17): 50.0	1.06136	1.08483	0.854009	1.30883	0.941413	1.02845	248.003	48.36	3	3423.62	-1.75907
sLEQYDQVPDGVSGTSLPDLATLNEGILLAER	Q60902	EPS15L1	0.810301	0.27742	N-Term(iTRAQ8plex); S1(Phospho)	0.999924	S(1): 100.0; Y(5): 0.0; S(13): 0.0; T(15): 0.0; S(16): 0.0; T(22): 0.0	0.9099	1.21837	0.895925	0.941129	0.597474	0.911908	229.593	59.71	3	3784.89	0.795154
eQAEMDDADNsEk	Q61136	PRPF4B	1.02891	0.810536	N-Term(iTRAQ8plex); S11(Phospho); K13(iTRAQ8plex)	1	S(11): 100.0	0.930744	0.873489	1.21035	0.983269	1.12414	0.994333	212.171	23.28	3	2169.94	-4.80098
eQAEmDDADNsEk	Q61136	PRPF4B	0.977144	0.882598	N-Term(iTRAQ8plex); M5(Oxidation); S11(Phospho); K13(iTRAQ8plex)	1	S(11): 100.0	0.911379	0.82778	1.27742	0.887698	1.02198	1.03796	123.481	26	3	2185.95	4.65249
iYQyIQSR	Q61158	Dyrk1c	1.10026	0.197424	N-Term(iTRAQ8plex); Y4(Phospho)	0.999997	Y(2): 0.0; Y(4): 100.0; S(7): 0.0	0.979853	1.09668	0.927912	1.12918	1.15646	1.02002	211.978	17.19	2	1454.73	-2.15118
gGsLkGDIGGLTSALDNQR	Q61290	CACNA1E	0.779301	0.0693973	N-Term(iTRAQ8plex); S3(Phospho); K5(iTRAQ8plex)	1	S(3): 100.0; T(12): 0.0; S(13): 0.0	1.09777	1.0801	0.820981	0.784729	0.779956	0.772329	269.138	14.52	3	2547.33	-3.73036
fGEAVVVGRPGsGDGDSDQSR	Q61290	CACNA1E	1.01108	0.89655	N-Term(iTRAQ8plex); S12(Phospho)	0.99997	S(12): 100.0; S(17): 0.0; S(20): 0.0	1.10799	1.00345	0.880396	1.04663	1.05998	0.91837	246.231	19.18	3	2476.13	-4.0304
rPsEEPEPDYEAIQTLNR	Q3U1F9	PAG1	0.887	0.0369396	N-Term(iTRAQ8plex); S3(Phospho)	1	S(3): 100.0; Y(10): 0.0; T(15): 0.0	0.974232	0.9714	1.0629	0.869939	0.93198	0.866647	214.35	9.74	3	2528.19	-2.02536
sLDEGVSVEGEk	Q61290	CACNA1E	0.959725	0.162997	N-Term(iTRAQ8plex); S1(Phospho); K12(iTRAQ8plex)	1	S(1): 100.0; S(7): 0.0	1.02341	0.97074	1.01637	0.931202	0.968958	0.989106	197.668	21.42	2	1936.97	-0.662527
fGEAVVVGRPGsGDGDsDQSR	Q61290	CACNA1E	1.04712	0.509418	N-Term(iTRAQ8plex); S12(Phospho); S17(Phospho)	0.999994	S(12): 100.0; S(17): 100.0; S(20): 0.0	0.981228	0.995738	1.01898	1.08716	1.13002	0.919918	189.984	2.84	3	2556.1	-1.45362
hMQMsSQEALNk	Q61290	CACNA1E	1.03466	0.625384	N-Term(iTRAQ8plex); S5(Phospho); K12(iTRAQ8plex)	0.999647	S(5): 100.0; S(6): 0.0	0.919601	1.07455	1.02976	1.03536	1.12872	0.964643	187.664	19.62	3	2092.01	-4.13236
aFsDPFVEAEk	Q61316	HSPA4	0.977728	0.782987	N-Term(iTRAQ8plex); S3(Phospho); K11(iTRAQ8plex)	1	S(3): 100.0	1.13315	0.993241	0.875405	0.973233	0.958391	1.00331	272.8	21.92	3	1927.97	-0.0791816
sEESEEPMETDQNAk	Q61316	HSPA4	0.96367	0.652712	N-Term(iTRAQ8plex); S1(Phospho); K15(iTRAQ8plex)	0.978502	S(1): 97.9; S(4): 2.1; T(10): 0.0	0.912473	0.968496	1.14029	0.93016	0.94914	1.0322	200.465	33.35	3	2412.06	-4.72891
aEsEEMETSQAGSk	Q61316	HSPA4	1.01495	0.93426	N-Term(iTRAQ8plex); S3(Phospho); K14(iTRAQ8plex)	0.999995	S(3): 100.0; T(8): 0.0; S(9): 0.0; S(13): 0.0	0.950973	0.744007	1.32479	0.986367	1.06374	1.01482	111.876	12.62	3	2171.99	-5.45568
gIDPPQVLsPDmVPPSER	Q60902	EPS15L1	0.887173	0.0166744	N-Term(iTRAQ8plex); S9(Phospho); M12(Oxidation)	0.997296	S(9): 99.7; S(16): 0.3	1.00106	0.988525	1.01719	0.943253	0.855327	0.868954	96.3266	2.64	3	2334.13	-2.76113
eLsEEEEDEEEEEEEEEEGR	Q61423	KCNA4	1.0209	0.850469	N-Term(iTRAQ8plex); S3(Phospho)	1	S(3): 100.0	1.12505	0.89025	0.981396	0.891034	1.00731	1.16098	395.044	80.68	3	2867.09	-1.28494
gLGSDLDSSLAsLVGNLGISGTTSk	Q61548	SNAP91	0.871505	0.0501629	N-Term(iTRAQ8plex); S12(Phospho); K25(iTRAQ8plex)	0.98189	S(4): 0.0; S(8): 0.0; S(9): 1.8; S(12): 98.2; S(20): 0.0; T(22): 0.0; T(23): 0.0; S(24): 0.0	0.951224	0.983455	1.06186	0.808586	0.919146	0.883766	267.534	61.16	4	3037.57	-5.49534
nTLFNLsNFLDk	Q61548	SNAP91	0.849965	0.145302	N-Term(iTRAQ8plex); S7(Phospho); K12(iTRAQ8plex)	1	T(2): 0.0; S(7): 100.0	0.922254	1.15438	0.925401	0.912032	0.833484	0.806108	140.589	36.45	3	2114.11	-0.293102
vNASASsLk	Q61553	FSCN1	0.975779	0.458502	N-Term(iTRAQ8plex); S7(Phospho); K9(iTRAQ8plex)	0.980831	S(4): 0.0; S(6): 1.9; S(7): 98.1	1.00224	0.987169	1.01739	0.977958	0.928977	1.02704	156.498	19.96	2	1564.85	-4.03971
gQTYATEWsDDESGNPFGGNEANGGANPFEDDAk	Q61644	PACSIN1	0.940839	0.486414	N-Term(iTRAQ8plex); S9(Phospho); K34(iTRAQ8plex)	0.999269	T(3): 0.0; Y(4): 0.0; T(6): 0.1; S(9): 99.9; S(13): 0.0	0.911394	1.05936	1.03512	0.83697	0.938188	1.05289	381.593	111.91	3	4235.8	-4.13543
aLYDYDGQEQDELsFk	Q61644	PACSIN1	0.985371	0.798798	N-Term(iTRAQ8plex); S14(Phospho); K16(iTRAQ8plex)	1	Y(3): 0.0; Y(5): 0.0; S(14): 100.0	1.00708	1.06478	0.93122	1.04518	0.996861	0.917099	204.116	38.27	3	2609.22	-1.6104
vEGsPTEEAGLPTELQGEGLSVAASEGR	E9Q3Y4	LRBA	0.888618	0.0350832	N-Term(iTRAQ8plex); S4(Phospho)	0.974464	S(4): 97.4; T(6): 2.6; T(13): 0.0; S(21): 0.0; S(25): 0.0	0.973223	1.05853	0.972826	0.910913	0.8473	0.911712	324.651	64.74	3	3154.5	-3.39446
gSVSsYDR	Q61644	PACSIN1	0.627885	0.0639675	N-Term(iTRAQ8plex); S5(Phospho)	0.984407	S(2): 0.0; S(4): 1.5; S(5): 98.4; Y(6): 0.0	1.16342	0.982301	0.856198	0.612019	0.435388	0.837452	166.908	20.24	2	1254.56	-2.78998
kAEGATLSNATGAVESTSQAGDRGsVsSYDR	Q61644	PACSIN1	0.874435	0.207765	K1(iTRAQ8plex); N-Term(iTRAQ8plex); S25(Phospho); S27(Phospho)	0.0785789	T(6): 0.0; S(8): 0.0; T(11): 0.3; S(16): 32.7; T(17): 32.7; S(18): 32.7; S(25): 18.1; S(27): 39.9; S(28): 39.9; Y(29): 3.6	1.09532	0.990898	0.917048	0.926494	0.744673	0.954995	156.109	37.15	4	3840.77	-5.34878
lDsGQLGLYPANYVEAI	Q61644	PACSIN1	0.874095	0.227263	N-Term(iTRAQ8plex); S3(Phospho)	1	S(3): 100.0; Y(9): 0.0; Y(13): 0.0	0.925375	1.15198	0.922114	0.962057	0.844681	0.815082	145.599	57.75	2	2207.1	4.92574
kSsFSNSADDIk	Q61686	CBX5	1.00658	0.922533	N-Term(iTRAQ8plex); K1(iTRAQ8plex); S3(Phospho); K12(iTRAQ8plex)	0.970179	S(2): 3.0; S(3): 97.0; S(5): 0.0; S(7): 0.0	1.11051	0.939725	0.954821	1.07321	0.98311	0.968505	165.874	16.33	4	2291.2	-2.35282
ikPVTENLVLPSHTGFcQssGDEALSk	Q61687	ATRX	1.03454	0.348198	N-Term(iTRAQ8plex); K2(iTRAQ8plex); C17(Carbamidomethyl); S19(Phospho); S20(Phospho); K27(iTRAQ8plex)	0.198241	T(5): 0.0; S(12): 40.5; T(14): 40.5; S(19): 59.5; S(20): 59.5; S(26): 0.0	1.03329	0.973206	0.999824	1.08991	1.02282	0.997437	238.973	25.4	4	3986.99	-4.70767
eEIsDHENNVTILLEDSDLR	Q61687	ATRX	0.978518	0.844174	N-Term(iTRAQ8plex); S4(Phospho)	1	S(4): 100.0; T(11): 0.0; S(17): 0.0	1.08728	1.10901	0.801859	0.990446	0.927435	1.01587	218.917	43.75	3	2725.28	-1.33558
yVEsDDEkPTDENVNEk	Q61687	ATRX	1.13555	0.16115	N-Term(iTRAQ8plex); S4(Phospho); K8(iTRAQ8plex); K17(iTRAQ8plex)	0.999409	Y(1): 0.1; S(4): 99.9; T(10): 0.0	0.995679	0.89974	1.11562	1.06577	1.12159	1.23183	128.272	5.17	3	3003.45	-1.6488
lTLsDGEsGEEkPTkPk	Q61687	ATRX	1.08589	0.166582	N-Term(iTRAQ8plex); S4(Phospho); S8(Phospho); K12(iTRAQ8plex); K15(iTRAQ8plex); K17(iTRAQ8plex)	0.0496359	T(2): 94.7; S(4): 5.3; S(8): 94.7; T(14): 5.3	0.940314	0.98919	1.07944	1.04748	1.07088	1.14902	95.9123	9.08	5	3192.68	-2.24109
gGEFDEFVNDDtDDDLPVSk	Q62018	CTR9	0.980987	0.80868	N-Term(iTRAQ8plex); T12(Phospho); K20(iTRAQ8plex)	0.999948	T(12): 100.0; S(19): 0.0	0.889998	1.13636	0.977663	0.985005	0.955353	1.00655	162.206	27.17	3	2902.3	-3.41476
gEEGsEEEETENGPkPk	Q62018	CTR9	1.07866	0.337337	N-Term(iTRAQ8plex); S5(Phospho); K15(iTRAQ8plex); K17(iTRAQ8plex)	0.999994	S(5): 100.0; T(10): 0.0	0.954851	0.966259	1.08835	1.15875	0.967168	1.12026	103.252	5.12	4	2838.38	0.0930079
qPsEEEIIk	Q62048	Pea15a	0.980141	0.752674	N-Term(iTRAQ8plex); S3(Phospho); K9(iTRAQ8plex)	1	S(3): 100.0	1.05734	0.994493	0.956201	0.915174	0.950186	1.08294	288.692	23.21	2	1760.92	-4.5386
vLkIsEEEELDTk	Q62048	Pea15a	1.02466	0.780367	N-Term(iTRAQ8plex); K3(iTRAQ8plex); S5(Phospho); K13(iTRAQ8plex)	1	S(5): 100.0; T(12): 0.0	1.16073	0.89177	0.94837	1.02164	1.04684	1.0064	191.133	24.08	4	2525.37	-5.62466
gNsGLGFSIAGGTDNPHIGDDPSIFITk	Q62108	dlg4	0.934499	0.385992	N-Term(iTRAQ8plex); S3(Phospho); K28(iTRAQ8plex)	1	S(3): 100.0; S(8): 0.0; T(13): 0.0; S(23): 0.0; T(27): 0.0	0.941703	1.0796	0.982807	1.01993	0.951424	0.835989	306.989	54.56	3	3475.72	-4.57535
lssGEGPVLANVSELELPADPk	Q3TQL1	FGFR3	0.888937	0.00656061	N-Term(iTRAQ8plex); S2(Phospho); S3(Phospho); K22(iTRAQ8plex)	1	S(2): 100.0; S(3): 100.0; S(13): 0.0	0.986451	1.03945	0.979072	0.904013	0.896047	0.871174	244.55	7.95	3	2990.49	-1.69534
vLTPTQVMNRPsSISWDGLDPGk	P70296	PEBP1	0.88907	0.0292928	N-Term(iTRAQ8plex); S12(Phospho); K23(iTRAQ8plex)	0.499586	T(3): 0.0; T(5): 0.0; S(12): 50.0; S(13): 50.0; S(15): 0.0	1.0181	1.0368	0.948351	0.902975	0.915993	0.851137	219.442	10.48	3	3186.63	-4.30292
rPsVDtPVTDVGFLR	Q68EF6	BEGAIN	0.889802	0.0421633	N-Term(iTRAQ8plex); S3(Phospho); T6(Phospho)	0.999999	S(3): 100.0; T(6): 100.0; T(9): 0.0	1.03106	1.05398	0.944747	0.93098	0.895913	0.869008	138.385	20.05	3	2123.02	-2.47727
eQLMNsSLGsGTASLR	Q62108	dlg4	1.03337	0.490658	N-Term(iTRAQ8plex); S6(Phospho); S10(Phospho)	0.485763	S(6): 50.0; S(7): 50.0; S(10): 97.2; T(12): 2.8; S(14): 0.0	0.933675	0.992229	1.08314	1.02924	1.05186	1.02835	235.863	31.86	2	2114.94	-3.88164
eQLmNSsLGsGTASLR	Q62108	dlg4	1.03584	0.223313	N-Term(iTRAQ8plex); M4(Oxidation); S7(Phospho); S10(Phospho)	0.486922	S(6): 50.0; S(7): 50.0; S(10): 97.4; T(12): 2.6; S(14): 0.0	0.998566	0.967569	1.03396	1.06097	1.04013	1.00652	200.099	48.91	2	2130.94	-0.664244
nTYDVVyLk	Q62108	dlg4	1.10309	0.230026	N-Term(iTRAQ8plex); Y7(Phospho); K9(iTRAQ8plex)	1	T(2): 0.0; Y(3): 0.0; Y(7): 100.0	1.03835	0.956307	1.01225	1.11059	1.22242	0.983882	180.674	33.31	3	1802.95	-4.2894
dWGSSsGSQGR	Q62108	dlg4	1.02071	0.906334	N-Term(iTRAQ8plex); S6(Phospho)	0.499992	S(4): 0.0; S(5): 0.0; S(6): 50.0; S(8): 50.0	0.899674	0.819663	1.29863	0.910641	1.00132	1.16851	180.056	18.1	2	1507.64	-2.29063
eIGQsVDEVEk	Q62261	SPTBN1	0.92965	0.303963	N-Term(iTRAQ8plex); S5(Phospho); K11(iTRAQ8plex)	1	S(5): 100.0	1.05027	1.04038	0.90791	1.00529	0.886536	0.895779	187.508	29.66	3	1920.97	-5.92495
fQIQDIsVETEDNk	Q62261	SPTBN1	#DIV/0!	#DIV/0!	N-Term(iTRAQ8plex); S7(Phospho); K14(iTRAQ8plex)	0.999974	S(7): 100.0; T(10): 0.0							175.238	26.12	3	2354.18	2.28063
tEsGETLAGDSDFSLkPEk	Q62313	Tgoln1	1.10959	0.245926	N-Term(iTRAQ8plex); S3(Phospho); K16(iTRAQ8plex); K19(iTRAQ8plex)	0.96963	T(1): 3.0; S(3): 97.0; T(6): 0.0; S(11): 0.0; S(14): 0.0	0.946237	0.953065	1.11108	1.01361	1.10424	1.22243	268.33	10.58	4	3003.53	0.204293
gFDtSPEHSLDLGISGR	Q8CHI8	EP400	0.890015	0.0062889	N-Term(iTRAQ8plex); T4(Phospho)	0.5	T(4): 50.0; S(5): 50.0; S(9): 0.0; S(15): 0.0	1.01957	1.02492	0.959953	0.89636	0.8888	0.888841	151.462	28.16	3	2172.02	-4.14012
sGEGEVSGLLR	Q62318	TRIM28	0.97781	0.813075	N-Term(iTRAQ8plex); S1(Phospho)	1	S(1): 100.0; S(7): 0.0	1.11378	0.904662	0.988107	1.088	0.984447	0.867384	230.661	21.99	2	1487.73	-4.99838
sRsGEGEVSGLLR	Q62318	TRIM28	1.17536	0.202918	N-Term(iTRAQ8plex); S3(Phospho)	0.999996	S(1): 0.0; S(3): 100.0; S(9): 0.0	1.13503	0.956218	0.841428	1.26411	1.17064	1.01219	226.455	40.86	3	1730.87	-0.655379
sAESLLESTk	Q62417	sorbs1	0.923803	0.0557131	N-Term(iTRAQ8plex); S1(Phospho); K10(iTRAQ8plex)	1	S(1): 100.0; S(4): 0.0; S(8): 0.0; T(9): 0.0	1.05417	0.986706	0.961547	0.931549	0.910402	0.931701	275.441	27.92	3	1752.92	-0.932061
tLSNAEDYLDDEDsD	Q62422	OSTF1	1.01575	0.706841	N-Term(iTRAQ8plex); S14(Phospho)	1	T(1): 0.0; S(3): 0.0; Y(8): 0.0; S(14): 100.0	0.988697	0.974289	1.02212	1.0794	0.995744	0.956995	244.16	75.93	2	2085.83	-0.898517
sLEETLHNVDLssDDELPR	Q63918	SDPR	1.04178	0.563023	N-Term(iTRAQ8plex); S12(Phospho); S13(Phospho)	1	S(1): 0.0; T(5): 0.0; S(12): 100.0; S(13): 100.0	0.927664	1.08797	0.986175	1.13611	0.98847	1.00263	282.051	32.8	3	2633.16	-1.61419
dEEALEDsAEEk	Q63918	SDPR	1.15546	0.0730495	N-Term(iTRAQ8plex); S8(Phospho); K12(iTRAQ8plex)	1	S(8): 100.0	0.900771	1.00088	1.09687	1.12282	1.126	1.21585	248.412	42.11	3	2052.94	-5.84994
eALSQQLDsEDEQDQR	Q640N2	ARL13B	1.05651	0.434462	N-Term(iTRAQ8plex); S9(Phospho)	1	S(4): 0.0; S(9): 100.0	0.985855	1.08739	0.983566	1.01501	1.19007	1.02448	174.02	29.31	3	2275	-2.8612
qNsLEYMDQNDDR	Q640R3	HEPACAM	1.04495	0.493074	N-Term(iTRAQ8plex); S3(Phospho)	1	S(3): 100.0; Y(6): 0.0	1.04519	0.936912	1.03938	0.973523	1.14139	1.04239	370.817	70.07	2	2011.83	-2.58848
qNsLEYmDQNDDR	Q640R3	HEPACAM	1.02944	0.795934	N-Term(iTRAQ8plex); S3(Phospho); M7(Oxidation)	1	S(3): 100.0; Y(6): 0.0	0.935946	0.871855	1.19845	0.976327	1.10317	1.01525	297.597	45.7	3	2027.83	-2.02351
dkDSsEPDENPATEPR	Q640R3	HEPACAM	1.09752	0.102991	N-Term(iTRAQ8plex); K2(iTRAQ8plex); S5(Phospho)	0.980299	S(4): 2.0; S(5): 98.0; T(13): 0.0	1.02396	0.928261	1.00983	1.04526	1.05283	1.15283	266.006	38.85	3	2475.15	-1.69297
lDSsPVLsPGNk	F7AMS7	MINK1	0.891761	0.0465026	N-Term(iTRAQ8plex); S4(Phospho); S8(Phospho); K12(iTRAQ8plex)	0.49185	S(3): 50.8; S(4): 50.8; S(8): 98.4	1.05579	0.999178	0.949344	0.937048	0.863461	0.878622	122.789	12.43	3	1981.98	-2.57739
qLITDLVIsk	Q64332	SYN2	0.858193	0.0741572	N-Term(iTRAQ8plex); S9(Phospho); K10(iTRAQ8plex)	1	T(4): 0.0; S(9): 100.0	1.05576	1.0362	0.895389	0.835908	0.913382	0.814432	288.02	32.88	3	1818.05	-5.51387
tSFDQDsDVDIFPSDFTSEPPALPR	Q64511	TOP2B	0.837688	0.222793	N-Term(iTRAQ8plex); S7(Phospho)	1	T(1): 0.0; S(2): 0.0; S(7): 100.0; S(14): 0.0; T(17): 0.0; S(18): 0.0	0.923744	1.20393	0.87166	0.924262	0.773713	0.814534	401.393	69.71	3	3167.43	-4.52353
fDsNEEDTASVFAPSFGLk	Q64511	TOP2B	0.993773	0.898023	N-Term(iTRAQ8plex); S3(Phospho); K19(iTRAQ8plex)	1	S(3): 100.0; T(8): 0.0; S(10): 0.0; S(15): 0.0	0.934235	1.03828	1.0324	1.02659	0.933775	1.02584	321.917	33.58	3	2749.32	-1.8942
iVETINsDSDSEFGIPk	Q64511	TOP2B	1.01486	0.691428	N-Term(iTRAQ8plex); S7(Phospho); K17(iTRAQ8plex)	0.999123	T(4): 0.0; S(7): 99.9; S(9): 0.0; S(11): 0.0	0.960708	1.07112	0.992932	1.02458	1.04423	1.0009	254.274	79.2	3	2539.27	-5.33118
iVETINsDsDSEFGIPk	Q64511	TOP2B	1.00286	0.891418	N-Term(iTRAQ8plex); S7(Phospho); S9(Phospho); K17(iTRAQ8plex)	0.959907	T(4): 0.0; S(7): 99.8; S(9): 96.2; S(11): 4.0	0.973847	0.999918	1.04003	1.00804	0.999304	1.01508	190.602	36.62	3	2619.22	-7.88011
sEDDSAkFDsNEEDTASVFAPSFGLk	Q64511	TOP2B	1.03905	0.796777	N-Term(iTRAQ8plex); K7(iTRAQ8plex); S10(Phospho); K26(iTRAQ8plex)	0.999597	S(1): 0.0; S(5): 0.0; S(10): 100.0; T(15): 0.0; S(17): 0.0; S(22): 0.0	0.883194	1.23169	0.885028	1.19542	0.918542	1.0031	185.292	14.17	4	3785.81	-2.56244
yFAEsDEEEDVDFAMFN	Q64511	TOP2B	1.00335	0.958729	N-Term(iTRAQ8plex); S5(Phospho)	0.999984	Y(1): 0.0; S(5): 100.0	0.889792	1.08872	1.03175	1.02173	1.02191	0.97671	140.518	10.42	2	2441.96	-1.66087
kIVETINsDsDSEFGIPk	Q64511	TOP2B	1.04429	0.622814	N-Term(iTRAQ8plex); K1(iTRAQ8plex); S8(Phospho); S10(Phospho); K18(iTRAQ8plex)	0.936812	T(5): 0.4; S(8): 99.3; S(10): 94.4; S(12): 5.9	1.11903	0.948937	0.936365	1.07826	1.12778	0.931366	128.948	19.44	4	3051.53	-3.86006
qWSsSAPNLGk	Q66L42	MAP3K10	0.964857	0.486823	N-Term(iTRAQ8plex); S4(Phospho); K11(iTRAQ8plex)	0.946364	S(3): 2.7; S(4): 94.6; S(5): 2.7	1.03407	1.03876	0.926646	0.971746	0.91355	1.00877	149.544	11.18	3	1862.96	-0.174518
gDIYcsDPALYcPDER	Q68EF6	BEGAIN	1.01663	0.733031	N-Term(iTRAQ8plex); C5(Carbamidomethyl); S6(Phospho); C12(Carbamidomethyl)	0.999996	Y(4): 0.0; S(6): 100.0; Y(11): 0.0	1.06091	1.00083	0.949331	0.970073	1.01048	1.0806	319.701	54.15	2	2314.97	-0.102916
aDsFSEGDDLSQGHLAEPcFLR	Q68EF6	BEGAIN	0.941259	0.447063	N-Term(iTRAQ8plex); S3(Phospho); C19(Carbamidomethyl)	0.999184	S(3): 99.9; S(5): 0.1; S(11): 0.0	1.03675	1.0252	0.941471	1.05808	0.927732	0.841174	261.929	42.26	3	2835.26	1.11431
aQLyGTLLN	Q68EF6	BEGAIN	0.91621	0.245004	N-Term(iTRAQ8plex); Y4(Phospho)	0.999996	Y(4): 100.0; T(6): 0.0	1.08261	1.02657	0.895331	0.929	0.866504	0.957264	208.551	34.02	2	1376.71	-2.2357
vLEkPDPGsLSSR	Q68EF6	BEGAIN	0.969876	0.574913	N-Term(iTRAQ8plex); K4(iTRAQ8plex); S9(Phospho)	0.96932	S(9): 96.9; S(11): 3.0; S(12): 0.1	1.07281	0.975204	0.95678	0.904337	1.01388	0.996063	176.74	3.1	3	2073.12	-0.490817
aQNsTDsAAEEEEEAEAAAFPEAYR	Q68EF6	BEGAIN	1.02868	0.674796	N-Term(iTRAQ8plex); S4(Phospho); S7(Phospho)	0.908339	S(4): 95.4; T(5): 9.2; S(7): 95.4; Y(24): 0.0	1.02189	0.935387	1.05118	0.952246	1.13298	1.00952	148.582	12.47	3	3150.26	-5.70399
tSIDAYDNFDNIsLAQR	Q68FD5	CLTC	1.00872	0.875921	N-Term(iTRAQ8plex); S13(Phospho)	1	T(1): 0.0; S(2): 0.0; Y(6): 0.0; S(13): 100.0	0.991799	1.08833	0.92242	1.05123	0.984758	0.992747	251.263	33.1	2	2327.09	1.41233
lPVVIGGLLDVDcsEDVIk	Q68FD5	CLTC	0.927759	0.391307	N-Term(iTRAQ8plex); C13(Carbamidomethyl); S14(Phospho); K19(iTRAQ8plex)	1	S(14): 100.0	0.881017	1.02595	1.09092	0.916177	1.0055	0.859645	166.525	25.13	3	2729.46	-1.83508
rPsVTQGTGLSTQPEcGPk	Q69ZF3	GBA2	1.00297	0.968584	N-Term(iTRAQ8plex); S3(Phospho); C16(Carbamidomethyl); K19(iTRAQ8plex)	0.96145	S(3): 96.1; T(5): 3.8; T(8): 0.0; S(11): 0.0; T(12): 0.0	0.884214	1.10321	1.01832	0.99165	1.06441	0.958618	152.435	18.02	3	2688.36	-2.14331
sNsLEDEEGR	Q69ZT3	TRAPPC8	0.863639	0.203648	N-Term(iTRAQ8plex); S3(Phospho)	0.5	S(1): 50.0; S(3): 50.0	0.989232	0.938723	1.08153	0.768542	0.805999	1.02457	72.5011	3.17	2	1519.65	-2.5216
iTEIVNQLNALsSLDEDQDDcIk	Q69ZW3	EHBP1	0.883771	0.448993	N-Term(iTRAQ8plex); S12(Phospho); C21(Carbamidomethyl); K23(iTRAQ8plex)	0.5	T(2): 0.0; S(12): 50.0; S(13): 50.0	0.864564	1.25208	0.883002	0.840428	0.813334	0.997239	348.951	80.95	3	3321.63	-1.53071
dYDDmsPR	H3BLL4	HNRNPK	0.893521	0.0314367	N-Term(iTRAQ8plex); M5(Oxidation); S6(Phospho)	1	Y(2): 0.0; S(6): 100.0	1.04823	0.947653	1.01568	0.893875	0.923171	0.87385	160.231	21.99	2	1398.55	-1.35076
sASSsEELINTLNFLDEAQk	Q69ZW3	EHBP1	1.09135	0.284349	N-Term(iTRAQ8plex); S5(Phospho); K20(iTRAQ8plex)	0.481912	S(1): 1.8; S(3): 1.8; S(4): 48.2; S(5): 48.2; T(11): 0.0	0.931856	1.14587	0.924103	1.06934	1.08908	1.11762	185.348	18.04	3	2884.43	-5.915
aVTEAsEQGEk	Q69ZW3	EHBP1	1.10096	0.0733012	N-Term(iTRAQ8plex); S6(Phospho); K11(iTRAQ8plex)	0.970038	T(3): 3.0; S(6): 97.0	1.02135	0.926059	1.06149	1.12777	1.09767	1.08724	71.9866	5.45	2	1836.92	-1.58986
rFsSGGEEEDFDR	Q69ZX8	ABLIM3	1.11473	0.24796	N-Term(iTRAQ8plex); S3(Phospho)	0.999986	S(3): 100.0; S(4): 0.0	0.914375	1.00191	1.09301	1.00461	1.1109	1.23904	198.695	13.75	3	1914.81	-2.84599
fGsADNIPNLk	Q69ZZ6	TMCC1	1.23018	0.0705653	N-Term(iTRAQ8plex); S3(Phospho); K11(iTRAQ8plex)	1	S(3): 100.0	1.16818	0.976662	0.856449	1.27321	1.18788	1.23104	217.66	30.14	3	1863.98	-0.94056
vGTEGLVDsFSQGLER	Q6A018	PPP6R2	0.953972	0.531618	N-Term(iTRAQ8plex); S9(Phospho)	1	T(3): 0.0; S(9): 100.0; S(11): 0.0	0.941216	1.10724	0.954921	1.00791	0.873542	0.983683	277.218	38.52	2	2078.02	4.86588
aIDIYEQVGTSAMDsPLLk	Q9CXX1	NAPA	0.893904	0.0266457	N-Term(iTRAQ8plex); S15(Phospho); K19(iTRAQ8plex)	1	Y(5): 0.0; T(10): 0.0; S(11): 0.0; S(15): 100.0	1.01181	1.02608	0.959102	0.939584	0.868994	0.870449	311.689	55.22	3	2739.4	-3.30221
qQGVLQSsPk	Q7TME0	PLPPR4	0.894286	0.0220103	N-Term(iTRAQ8plex); S8(Phospho); K10(iTRAQ8plex)	0.999812	S(7): 0.0; S(8): 100.0	1.0278	0.978043	1.01223	0.881003	0.949692	0.868332	268.871	49.35	3	1759.95	-3.18959
lEVtSDSEDASEVPEWLR	Q6A029	KIF13B	0.841203	0.182154	N-Term(iTRAQ8plex); T4(Phospho)	0.918756	T(4): 91.9; S(5): 2.7; S(7): 2.7; S(11): 2.7	1.04171	1.13876	0.809978	0.821539	0.859597	0.834433	106.856	13.61	2	2446.13	-2.61632
kGssSEVFSDAAR	Q6DFV3	ARHGAP21	1.05973	0.360956	K1(iTRAQ8plex); N-Term(iTRAQ8plex); S3(Phospho); S4(Phospho)	0.999445	S(3): 100.0; S(4): 99.9; S(5): 0.1; S(9): 0.0	1.08236	0.895426	1.0319	1.0812	1.03077	1.0775	211.567	30.23	3	2108.98	-3.30461
sHsAGEVGEDSR	Q6I6G8	HECW2	0.897079	0.0653827	N-Term(iTRAQ8plex); S3(Phospho)	0.999991	S(1): 0.0; S(3): 100.0; S(11): 0.0	0.926304	1.05465	1.03852	0.917925	0.899135	0.891648	196.977	36.25	3	1614.71	-0.0442123
sSsLTGmSR	Q6IFT4	ARHGAP20	0.981718	0.907382	N-Term(iTRAQ8plex); S1(Phospho); S3(Phospho); M7(Oxidation)	0.1	S(1): 40.0; S(2): 40.0; S(3): 40.0; T(5): 40.0; S(8): 40.0	0.846274	0.915139	1.25431	0.910283	1.14309	0.907213	6.73826	11.23	2	1405.57	-3.61931
hAsLDGASPYFk	E9QP85	CBARP	0.894505	0.00491611	N-Term(iTRAQ8plex); S3(Phospho); K12(iTRAQ8plex)	1	S(3): 100.0; S(8): 0.0; Y(10): 0.0	1.00797	1.01518	0.977348	0.924136	0.879129	0.880693	171.661	10.07	3	1981	-1.45304
wNsNDLMDk	Q6NS55	PITPNM2	0.820834	0.121639	N-Term(iTRAQ8plex); S3(Phospho); K9(iTRAQ8plex)	1	S(3): 100.0	1.08848	1.07266	0.838626	0.805055	0.755701	0.901562	173.248	12.37	3	1810.86	-1.97126
rHsTEGEEGDVSDVGSR	Q6NS60	FBXO41	1.00818	0.926914	N-Term(iTRAQ8plex); S3(Phospho)	0.974735	S(3): 97.5; T(4): 2.5; S(12): 0.0; S(16): 0.0	0.977591	0.968993	1.06194	1.07862	1.10029	0.854237	275.795	47.36	3	2200.97	-1.69713
rHstEGEEGDVSDVGSR	Q6NS60	FBXO41	1.02023	0.840758	N-Term(iTRAQ8plex); S3(Phospho); T4(Phospho)	1	S(3): 100.0; T(4): 100.0; S(12): 0.0; S(16): 0.0	0.901666	0.93585	1.17808	0.949943	1.06417	1.06248	220.106	40.48	3	2280.94	-3.22623
aLLHFNsIcR	Q6NS60	FBXO41	1.16992	0.149001	N-Term(iTRAQ8plex); S7(Phospho); C9(Carbamidomethyl)	1	S(7): 100.0	0.900241	1.16652	0.935514	1.09042	1.24967	1.17234	172.809	19.94	3	1614.81	-4.51393
lTGPPPsFEGk	Q6NS65	gpr17	1.00846	0.865037	N-Term(iTRAQ8plex); S7(Phospho); K11(iTRAQ8plex)	1	T(2): 0.0; S(7): 100.0	0.97037	1.05917	0.981661	1.06938	1.02617	0.941135	238.205	41	3	1817.95	-6.24292
gGSSEELHDsPR	Q3UMU9	HDGFRP2	0.895777	0.0439961	N-Term(iTRAQ8plex); S10(Phospho)	1	S(3): 0.0; S(4): 0.0; S(10): 100.0	1.03361	0.997162	0.956997	0.948274	0.865765	0.862339	269.746	30.37	3	1654.73	-2.50778
gISQsEPDLScMTANMDk	Q61290	CACNA1E	0.895812	0.0371388	N-Term(iTRAQ8plex); S5(Phospho); C11(Carbamidomethyl); K18(iTRAQ8plex)	0.999096	S(3): 0.1; S(5): 99.9; S(10): 0.0; T(13): 0.0	1.03018	1.03834	0.933479	0.897564	0.888991	0.902678	234.498	30.53	3	2672.2	-6.82333
iHSGENLTNAmNAtNALVTNTV	Q6NWW4	Rex2	1.01003	0.929409	N-Term(iTRAQ8plex); M11(Oxidation); T14(Phospho)	0.997758	S(3): 0.0; T(8): 0.0; T(14): 99.8; T(19): 0.1; T(21): 0.1	0.825087	0.993148	1.19468	1.01614	1.01093	1.01608	135.885	2.62	3	2685.29	0.0918187
gmYDGPVFDLTTtPk	Q3TAS8	DPYSL3	0.899055	0.0380421	N-Term(iTRAQ8plex); M2(Oxidation); T13(Phospho); K15(iTRAQ8plex)	0.999377	Y(3): 0.0; T(11): 0.0; T(12): 0.0; T(13): 99.9	1.0168	1.01373	0.95943	0.930057	0.842218	0.915864	279.466	16.12	3	2346.15	-3.76618
qEPIEsEEEEAEATR	Q6NZM9	HDAC4	0.983235	0.768463	N-Term(iTRAQ8plex); S6(Phospho)	1	S(6): 100.0; T(14): 0.0	0.975054	1.07523	0.939121	0.994904	0.914863	1.02952	168.27	12.1	2	2130.94	0.599934
tAsEPNLk	Q6NZM9	HDAC4	0.860694	0.0745725	N-Term(iTRAQ8plex); S3(Phospho); K8(iTRAQ8plex)	0.999673	T(1): 0.0; S(3): 100.0	1.08475	1.00772	0.901561	0.871649	0.813809	0.891494	138.118	21.43	3	1547.82	-3.02833
sLsPAATVTAELHYEQGsPR	Q6PHC0	C2CD2L	0.899446	0.030443	N-Term(iTRAQ8plex); S3(Phospho); S18(Phospho)	0.998634	S(1): 0.1; S(3): 99.9; T(7): 0.0; T(9): 0.0; Y(14): 0.0; S(18): 100.0	0.99142	1.04715	0.946805	0.912272	0.892687	0.880224	297.636	34.02	3	2578.18	-1.82601
eTDILsDDDEFcESLk	Q6P1D6	TIAM1	1.04622	0.683593	N-Term(iTRAQ8plex); S6(Phospho); C12(Carbamidomethyl); K16(iTRAQ8plex)	0.999537	T(2): 0.0; S(6): 100.0; S(14): 0.0	0.961943	0.933674	1.11508	1.05557	0.892215	1.20207	216.681	52.07	3	2604.19	-0.178123
qLSVPAsDEEDEVPAPIPR	Q6P542	ABCF1	0.97713	0.263064	N-Term(iTRAQ8plex); S7(Phospho)	0.999994	S(3): 0.0; S(7): 100.0	0.998184	1.02694	0.9779	0.993114	0.958256	0.982971	331.716	59.58	2	2433.19	-0.0764872
gGNVFEALIQDDsEEEEEEEENR	Q6P542	ABCF1	0.98305	0.755915	N-Term(iTRAQ8plex); S13(Phospho)	1	S(13): 100.0	1.02564	1.05552	0.901701	0.986134	0.941803	1.00437	320.543	67.47	3	3051.28	-2.22016
eAEQGsGEEkEEk	Q6P542	ABCF1	1.04738	0.642074	N-Term(iTRAQ8plex); S6(Phospho); K10(iTRAQ8plex); K13(iTRAQ8plex)	1	S(6): 100.0	1.05455	0.855949	1.09578	0.973769	1.00947	1.16547	240.793	25.41	4	2442.21	-3.30339
skPAAADsEGEEEEEDTAk	Q6P542	ABCF1	1.11501	0.330013	N-Term(iTRAQ8plex); K2(iTRAQ8plex); S8(Phospho); K19(iTRAQ8plex)	1	S(1): 0.0; S(8): 100.0; T(17): 0.0	0.983713	0.888611	1.1391	1.10379	0.998908	1.25506	220.397	43.56	3	2985.42	-3.87609
gDSIEEILADsEDEDEEEER	Q6P5B0	RRP12	1.02941	0.680752	N-Term(iTRAQ8plex); S11(Phospho)	1	S(3): 0.0; S(11): 100.0	0.926719	1.12722	0.964208	1.00267	1.08701	1.01725	211.446	24.93	3	2693.11	-2.51692
sLLEEEk	Q6P5U7	NWD2	0.901645	0.279077	N-Term(iTRAQ8plex); S1(Phospho); K7(iTRAQ8plex)	1	S(1): 100.0	1.07183	1.02919	0.866339	0.809809	0.896348	0.969348	134.41	28.46	3	1535.81	-3.96637
lTSIGsDEDEETETYQEk	Q6P6P5	SLC12A6	1.10361	0.204214	N-Term(iTRAQ8plex); S6(Phospho); K18(iTRAQ8plex)	0.492068	T(2): 1.6; S(3): 49.2; S(6): 49.2; T(12): 0.0; T(14): 0.0; Y(15): 0.0	0.886013	1.06928	1.05194	1.06767	1.17787	1.07328	124.533	38.04	2	2762.26	-5.98627
iMVGsTDDPSVFSLPDSk	Q6PAM0	PRKAB2	0.893862	0.160913	N-Term(iTRAQ8plex); S5(Phospho); K18(iTRAQ8plex)	0.979459	S(5): 97.9; T(6): 2.1; S(10): 0.0; S(13): 0.0; S(17): 0.0	1.02573	1.05985	0.916605	0.967822	0.815002	0.900716	286.815	39.74	3	2583.28	-1.83268
sHNDFVAILDLPEGEHQYk	Q6PAM0	PRKAB2	0.881329	0.0957733	N-Term(iTRAQ8plex); S1(Phospho); K19(iTRAQ8plex)	1	S(1): 100.0; Y(18): 0.0	0.995499	1.04997	0.9587	0.977901	0.826676	0.843086	279.744	16.17	3	2900.43	-5.61427
imVGsTDDPSVFSLPDSk	Q6PAM0	PRKAB2	0.88591	0.167688	N-Term(iTRAQ8plex); M2(Oxidation); S5(Phospho); K18(iTRAQ8plex)	0.978153	S(5): 97.8; T(6): 2.2; S(10): 0.0; S(13): 0.0; S(17): 0.0	0.940644	1.13275	0.92897	0.913034	0.859537	0.887251	223.855	22.22	3	2599.27	-4.96061
eVLDStTSSL	Q6PAT5	GRM3	1.028	0.246205	N-Term(iTRAQ8plex); T6(Phospho)	0.248722	S(5): 24.9; T(6): 24.9; T(7): 24.9; S(8): 24.9; S(9): 0.5	1.024	0.969532	1.01273	1.05296	1.02683	1.01065	166.391	61.94	2	1435.68	-3.76412
nENVATLSVSsLER	Q6PB68	ADGRB1	0.966221	0.312198	N-Term(iTRAQ8plex); S11(Phospho)	0.97894	T(6): 0.0; S(8): 0.0; S(10): 2.1; S(11): 97.9	1.04162	1.01214	0.967975	1.00706	0.975487	0.93712	248.599	38.43	3	1902.94	-2.81062
rPsLPEEEk	Q6PB68	ADGRB1	0.945623	0.304486	N-Term(iTRAQ8plex); S3(Phospho); K9(iTRAQ8plex)	1	S(3): 100.0	1.07357	0.959904	0.971683	0.92805	0.909483	1.00421	229.235	15.96	3	1772.94	-0.49296
sSDSWDVWGSGSASNNk	Q6PB94	ARFGAP1	0.880627	0.213148	N-Term(iTRAQ8plex); S1(Phospho); K17(iTRAQ8plex)	0.499831	S(1): 50.0; S(2): 50.0; S(4): 0.0; S(10): 0.0; S(12): 0.0; S(14): 0.0	1.12962	0.969597	0.901166	0.79528	0.905688	0.941248	288.775	43.35	3	2472.12	-3.12823
rSsDSWDVWGSGSASNNk	Q6PB94	ARFGAP1	1.0236	0.819734	N-Term(iTRAQ8plex); S3(Phospho); K18(iTRAQ8plex)	0.927202	S(2): 3.6; S(3): 92.7; S(5): 3.6; S(11): 0.0; S(13): 0.0; S(15): 0.0	0.923196	1.11356	0.967111	0.979054	0.918317	1.17738	153.354	13.72	3	2628.23	-1.91481
sNsVEkPVSSLLSR	Q6PB99	EVL	0.732013	0.0501628	N-Term(iTRAQ8plex); S3(Phospho); K6(iTRAQ8plex)	0.000361937	S(1): 100.0; S(3): 0.0; S(9): 0.0; S(10): 0.0; S(13): 0.0	1.14679	0.998153	0.850457	0.70745	0.66803	0.817192	271.674	25.48	4	2191.19	-3.75795
sQEGAPSTLLADDQk	Q6PCN3	TTBK1	1.07672	0.111352	N-Term(iTRAQ8plex); S1(Phospho); K15(iTRAQ8plex)	1	S(1): 100.0; S(7): 0.0; T(8): 0.0	0.985577	1.00309	1.04551	1.06158	1.04939	1.156	298.79	27.09	3	2248.12	-4.70228
sLAVsDEEEAEEEAEk	Q6PCN6	Morc2a	1.03959	0.612457	N-Term(iTRAQ8plex); S5(Phospho); K16(iTRAQ8plex)	1	S(1): 0.0; S(5): 100.0	0.956798	0.972231	1.08009	0.931418	1.05471	1.14212	321.13	46.33	3	2453.15	1.39132
sYEDLTELEDR	Q6PDG8	MON1A	0.968319	0.302947	N-Term(iTRAQ8plex); S1(Phospho)	0.999883	S(1): 100.0; Y(2): 0.0; T(6): 0.0	0.993115	1.01255	1	1.01928	0.961652	0.929507	330.374	29.88	2	1753.77	-4.95755
lDDDsEEDEESR	Q6PDI4	SFSWAP	0.997523	0.982032	N-Term(iTRAQ8plex); S5(Phospho)	0.999972	S(5): 100.0; S(11): 0.0	0.868768	0.939233	1.20437	0.971879	1.03548	0.997551	120.459	5.91	2	1822.72	-0.879276
kPDSMVTNsSTENEA	Q6PDL0	DYNC1LI2	1.01155	0.916873	N-Term(iTRAQ8plex); K1(iTRAQ8plex); S9(Phospho)	0.328126	S(4): 0.0; T(7): 1.6; S(9): 32.8; S(10): 32.8; T(11): 32.8	1.00274	0.995422	1.00824	0.822253	1.03853	1.18035	88.4033	5.76	3	2298.08	0.0913623
scDLAGVETck	Q6PDZ4	LCMT1	1.00385	0.954389	N-Term(iTRAQ8plex); S1(Phospho); C2(Carbamidomethyl); C10(Carbamidomethyl); K11(iTRAQ8plex)	1	S(1): 100.0; T(9): 0.0	0.994359	0.901664	1.11227	1.03909	0.979453	1.00132	203.535	14.27	3	1927.91	-2.23591
tsSDPNLNNHSQEVR	Q6PE02	MTMR4	1.01398	0.80415	N-Term(iTRAQ8plex); S2(Phospho)	0.49209	T(1): 49.2; S(2): 49.2; S(3): 1.6; S(11): 0.0	1.00455	1.00396	0.997439	1.00296	0.931725	1.11328	134.349	11.12	3	2081.94	-7.75579
rGsQPDAELDGAGTSLLR	Q6PE13	PRRT3	0.975455	0.378939	N-Term(iTRAQ8plex); S3(Phospho)	1	S(3): 100.0; T(14): 0.0; S(15): 0.0	1.03838	0.995684	0.967989	0.993839	0.986237	0.948296	393.281	79.82	3	2227.1	-0.883849
sIDAALFR	Q6PE13	PRRT3	1.01542	0.788739	N-Term(iTRAQ8plex); S1(Phospho)	1	S(1): 100.0	1.01952	1.03172	0.910761	1.06692	1.00083	0.939917	181.878	22.13	2	1276.66	-1.13511
vIRPLDQPsSFDATPYIk	Q3UMI9	CAND1	0.900293	0.0491658	N-Term(iTRAQ8plex); S9(Phospho); K18(iTRAQ8plex)	0.96829	S(9): 96.8; S(10): 3.2; T(14): 0.0; Y(16): 0.0	0.94211	1.06065	1.00161	0.922088	0.894047	0.888678	174.829	0.43	3	2735.46	-0.162215
sQEIEELER	Q6PEE2	CTIF	1.03849	0.244452	N-Term(iTRAQ8plex); S1(Phospho)	1	S(1): 100.0	1.05237	0.965537	0.995191	1.06704	1.03654	1.02547	259.265	23.91	2	1516.71	-3.72079
eTDPEVHLtWTk	Q6PFC8	SLC12A5	0.800889	0.108062	N-Term(iTRAQ8plex); T9(Phospho); K12(iTRAQ8plex)	0.5	T(2): 0.0; T(9): 50.0; T(11): 50.0	1.08089	1.08809	0.799691	0.772736	0.798328	0.806511	175.116	22.18	3	2144.08	-4.64344
kGDVEGSQsQDEGEGSGESER	Q6PFZ4	SMC3	0.844538	0.273056	N-Term(iTRAQ8plex); K1(iTRAQ8plex); S9(Phospho)	0.999951	S(7): 0.0; S(9): 100.0; S(16): 0.0; S(19): 0.0	1.05686	0.869025	1.08434	0.842558	0.672265	1.02743	163.525	42.15	3	2855.27	-3.92186
sLEsDNEEk	Q6PGJ3	L1CAM	1.09428	0.218513	N-Term(iTRAQ8plex); S4(Phospho); K9(iTRAQ8plex)	0.999996	S(1): 0.0; S(4): 100.0	1.00515	0.908863	1.10671	1.07433	1.06704	1.16416	270.367	40.59	3	1738.83	-4.25061
sLEsDNEEk	Q6PGJ3	L1CAM	0.853452	0.275077	N-Term(iTRAQ8plex); S1(Phospho); S4(Phospho); K9(iTRAQ8plex)	1	S(1): 100.0; S(4): 100.0	0.880116	0.998557	1.15011	0.827197	0.730736	1.02698	214.502	40.1	2	1818.79	-4.27
dETFGEYRsLEsDNEEk	Q6PGJ3	L1CAM	1.02821	0.501645	N-Term(iTRAQ8plex); S9(Phospho); S12(Phospho); K17(iTRAQ8plex)	0.959808	T(3): 0.0; Y(7): 4.0; S(9): 96.0; S(12): 100.0	1.06778	0.992097	0.944023	1.01924	1.05539	1.01402	168.723	16.91	4	2816.21	-2.15168
ssLDGPIVLAIEDFHk	Q6PGK0	cyfip2	1.11565	0.301502	N-Term(iTRAQ8plex); S2(Phospho); K16(iTRAQ8plex)	0.5	S(1): 50.0; S(2): 50.0	0.973438	1.0873	0.941872	0.974441	1.27486	1.10055	394.706	32.66	3	2429.28	-4.02652
gLFsDEEDSEDLFSSQSSSkPk	Q6PGL7	Fam21	0.881863	0.183945	N-Term(iTRAQ8plex); S4(Phospho); K20(iTRAQ8plex); K22(iTRAQ8plex)	1	S(4): 100.0; S(9): 0.0; S(14): 0.0; S(15): 0.0; S(17): 0.0; S(18): 0.0; S(19): 0.0	1.03854	1.01598	0.949655	0.899936	0.756479	0.992852	374.033	48.82	4	3411.66	-1.66495
lAAQEsSEAEDVTVDR	Q6PGL7	Fam21	0.994928	0.918046	N-Term(iTRAQ8plex); S6(Phospho)	0.5	S(6): 50.0; S(7): 50.0; T(13): 0.0	0.991226	0.97129	0.958986	0.886281	0.98345	1.03695	221.786	46.76	3	2103.97	-3.97127
tSALLFssDEEDQWNIADSHTk	Q6PGL7	Fam21	0.945211	0.284899	N-Term(iTRAQ8plex); S7(Phospho); S8(Phospho); K22(iTRAQ8plex)	0.999908	T(1): 0.0; S(2): 0.0; S(7): 100.0; S(8): 100.0; S(19): 0.0; T(21): 0.0	0.954771	1.06639	0.953897	0.983258	0.921761	0.907036	180.785	20.83	3	3262.48	-0.153805
vASIFDDPLNAFGsQ	Q6PGL7	Fam21	0.91155	0.233561	N-Term(iTRAQ8plex); S14(Phospho)	1	S(3): 0.0; S(14): 100.0	1.0121	1.09655	0.886106	0.930559	0.880535	0.918781	169.123	25.93	2	1964.93	0.534402
tSALLFSsDEEDQWNIADSHTk	Q6PGL7	Fam21	0.895303	0.0749977	N-Term(iTRAQ8plex); S8(Phospho); K22(iTRAQ8plex)	0.5	T(1): 0.0; S(2): 0.0; S(7): 50.0; S(8): 50.0; S(19): 0.0; T(21): 0.0	0.916172	1.04668	1.0364	0.870696	0.912967	0.901581	153.803	13.62	4	3182.52	2.77942
sLAFPDLSEGSstEDLFQSVkPR	Q6PGL7	Fam21	0.939085	0.724608	N-Term(iTRAQ8plex); S12(Phospho); T13(Phospho); K21(iTRAQ8plex)	0.00740125	S(1): 0.0; S(8): 97.8; S(11): 34.1; S(12): 34.1; T(13): 34.1; S(19): 0.0	0.829465	1.27811	0.892148	0.921006	0.811595	1.0844	149.558	15.81	3	3278.57	-4.72171
aGNsDSEEDDANER	Q6PGL7	Fam21	1.23062	0.128295	N-Term(iTRAQ8plex); S4(Phospho)	0.979986	S(4): 98.0; S(6): 2.0	0.912031	0.999107	1.08107	1.00902	1.35789	1.31535	120.377	13.4	2	1892.74	-3.74681
lAAQEssEAEDVTVDR	Q6PGL7	Fam21	1.07217	0.401398	N-Term(iTRAQ8plex); S6(Phospho); S7(Phospho)	0.997095	S(6): 99.9; S(7): 99.9; T(13): 0.3	0.984066	0.885834	1.14219	1.11173	1.07464	1.04312	109.576	7.19	2	2183.94	-0.476274
gDsLILEHQWELEk	Q60575	KIF1B	0.900754	0.035652	N-Term(iTRAQ8plex); S3(Phospho); K14(iTRAQ8plex)	1	S(3): 100.0	1.00801	0.998033	0.976615	0.840665	0.900829	0.94515	320.721	23.71	3	2385.22	-5.59013
aGNsDsEEDDANER	Q6PGL7	Fam21	0.943366	0.73358	N-Term(iTRAQ8plex); S4(Phospho); S6(Phospho)	1	S(4): 100.0; S(6): 100.0	1.14029	0.94018	0.923493	0.97719	0.689456	1.16719	104.897	15	2	1972.71	-2.18305
sDISERPsVDDVESETGSTGALETR	Q6PHC0	C2CD2L	0.951346	0.542229	N-Term(iTRAQ8plex); S8(Phospho)	1	S(1): 0.0; S(4): 0.0; S(8): 100.0; S(14): 0.0; T(16): 0.0; S(18): 0.0; T(19): 0.0; T(24): 0.0	1.06165	1.03573	0.920682	0.871004	0.92905	1.07117	420.628	66.87	3	3021.37	-5.17679
sDISERPSVDDVESEtGsTGALETR	Q6PHC0	C2CD2L	0.974041	0.738369	N-Term(iTRAQ8plex); T16(Phospho); S18(Phospho)	2.47702e-09	S(1): 0.0; S(4): 3.1; S(8): 96.9; S(14): 3.0; T(16): 0.1; S(18): 93.9; T(19): 3.0; T(24): 0.0	1.03493	0.97179	0.99827	0.861088	0.962469	1.10343	134.914	9.7	3	3101.37	4.82893
gLsILLR	Q6PHZ8	KCNIP4	0.918165	0.494781	N-Term(iTRAQ8plex); S3(Phospho)	1	S(3): 100.0	1.02841	1.01971	0.956249	0.784076	0.844094	1.13033	173.84	17.77	2	1155.68	-4.08897
lPLPDDHDLsDR	Q6PI72	SYNE1	0.877193	0.131102	N-Term(iTRAQ8plex); S10(Phospho)	1	S(10): 100.0	1.03577	1.03258	0.944932	0.860161	0.792867	0.990204	314.156	48.65	3	1776.84	-1.61515
dVAGDAsESALLk	Q6PIC6	ATP1A3	0.953694	0.118767	N-Term(iTRAQ8plex); S7(Phospho); K13(iTRAQ8plex)	1	S(7): 100.0; S(9): 0.0	1.03994	0.985146	0.973044	0.935709	0.97366	0.949932	261.551	40.15	3	1964.02	-1.86601
cIELSSGsVk	Q6PIC6	ATP1A3	0.840477	0.118527	N-Term(iTRAQ8plex); C1(Carbamidomethyl); S8(Phospho); K10(iTRAQ8plex)	0.999998	S(5): 0.0; S(6): 0.0; S(8): 100.0	1.1223	1.04677	0.851189	0.856615	0.834751	0.847094	260.959	29.59	2	1767.91	-3.42545
iATLAsGLEVGk	Q6PIC6	ATP1A3	0.959066	0.319012	N-Term(iTRAQ8plex); S6(Phospho); K12(iTRAQ8plex)	0.999993	T(3): 0.0; S(6): 100.0	0.972018	1.00684	1.05508	0.986414	1.00675	0.916582	238.237	42.83	3	1847.04	-4.34045
gVGIIsEGNETVEDIAAR	Q6PIC6	ATP1A3	#DIV/0!	#DIV/0!	N-Term(iTRAQ8plex); S6(Phospho)	1	S(6): 100.0; T(11): 0.0							297.596	55.24	3	2214.1	0.411231
wDsDNDEENEDPPISMk	Q6PNC0	DMXL1	1.07092	0.38227	N-Term(iTRAQ8plex); S3(Phospho); K17(iTRAQ8plex)	1	S(3): 100.0; S(15): 0.0	1.00153	1.07176	0.929659	1.01366	1.19125	1.011	239.296	30.84	3	2709.17	-4.15448
wDsDNDEENEDPPISmk	Q6PNC0	DMXL1	1.03436	0.390111	N-Term(iTRAQ8plex); S3(Phospho); M16(Oxidation); K17(iTRAQ8plex)	1	S(3): 100.0; S(15): 0.0	1.0241	0.97506	1.00279	1.09985	0.994396	1.01083	164.384	19.89	3	2725.18	-1.00993
lGVDNILLDSDsScNGFSEk	Q6PNC0	DMXL1	0.929124	0.61326	N-Term(iTRAQ8plex); S12(Phospho); C14(Carbamidomethyl); K20(iTRAQ8plex)	0.484493	S(10): 2.9; S(12): 48.4; S(13): 48.4; S(18): 0.2	1.17082	1.0565	0.77023	1.02923	0.881349	0.874505	111.972	9.24	3	2858.33	-15.9117
sAPtSPcDQELk	P16054	PRKCE	0.901316	0.0384429	S1(Phospho); N-Term(iTRAQ8plex); T4(Phospho); C7(Carbamidomethyl); K12(iTRAQ8plex)	0.499783	S(1): 100.0; T(4): 50.0; S(5): 50.0	1.04096	0.971087	0.992891	0.863785	0.894841	0.949773	194.006	30.26	3	2100.94	-4.4658
aPSIAtIk	Q6QI06	RICTOR	1.08122	0.339183	N-Term(iTRAQ8plex); T6(Phospho); K8(iTRAQ8plex)	0.999991	S(3): 0.0; T(6): 100.0	0.953599	0.916539	1.14165	1.0427	1.07487	1.13883	99.532	27.46	2	1488.86	-5.11737
aSsLNENVDHSALLk	Q6R891	PPP1R9B	0.605763	0.251443	N-Term(iTRAQ8plex); S3(Phospho); K15(iTRAQ8plex)	0.976538	S(2): 2.3; S(3): 97.7; S(11): 0.0	1.61675	0.752236	0.687298	0.630401	0.592576	0.628406	249.176	21.31	3	2286.18	-5.67726
sQsEYcNVGTk	Q6VNB8	WDFY3	1.04188	0.619689	N-Term(iTRAQ8plex); S3(Phospho); C6(Carbamidomethyl); K11(iTRAQ8plex)	0.985066	S(1): 1.5; S(3): 98.5; Y(5): 0.0; T(10): 0.0	1.02559	0.862298	1.12378	1.05951	1.06732	1.01095	196.999	29.65	3	1960.92	-5.80865
wSDQLsLDEk	Q6VNB8	WDFY3	0.859519	0.319776	N-Term(iTRAQ8plex); S6(Phospho); K10(iTRAQ8plex)	1	S(2): 0.0; S(6): 100.0	1.20013	1.00244	0.796379	0.846091	0.794812	0.936756	161.614	19.39	3	1908.96	0.507771
gSGAGEDEAGGPEGDPEEEEDsQAETk	Q6Y685	TACC1	1.06475	0.690484	N-Term(iTRAQ8plex); S22(Phospho); K27(iTRAQ8plex)	0.999977	S(2): 0.0; S(22): 100.0; T(26): 0.0	0.952291	0.832478	1.22918	0.917397	1.24782	1.04388	191.142	61.36	3	3365.42	-1.18713
lGLGTLSsSLSR	Q6ZPE2	SBF1	0.815574	0.155201	N-Term(iTRAQ8plex); S8(Phospho)	0.974767	T(5): 0.0; S(7): 0.1; S(8): 97.5; S(9): 2.5; S(11): 0.0	1.08451	1.11907	0.794037	0.842767	0.830229	0.771782	189.142	6.71	2	1574.84	-2.58564
eSDILsDEDEDFHHPLk	Q6ZPF3	TIAM2	0.972028	0.525844	N-Term(iTRAQ8plex); S6(Phospho); K17(iTRAQ8plex)	0.999987	S(2): 0.0; S(6): 100.0	1.01147	0.983669	0.995142	0.963481	0.903577	1.03958	259.524	28.24	3	2714.27	-3.10592
lPEAPPsEEEEQEAWVNALLGR	Q6ZPJ0	TEX2	0.925038	0.66978	N-Term(iTRAQ8plex); S7(Phospho)	1	S(7): 100.0	0.971506	1.21029	0.815902	0.727175	1.12839	0.917423	106.67	19.07	3	2848.38	1.54333
lIHGEDsDsEGDDDGR	Q6ZPJ3	UBE2O	1.07611	0.4458	N-Term(iTRAQ8plex); S7(Phospho); S9(Phospho)	1	S(7): 100.0; S(9): 100.0	0.93133	0.92888	1.15314	1.04457	1.01543	1.18268	467.482	57.52	2	2180.83	-2.52262
eEPEDVGMAPGEASQGsDSEGGAQGPASASR	Q6ZPJ3	UBE2O	1.09165	0.30989	N-Term(iTRAQ8plex); S17(Phospho)	0.980548	S(14): 1.9; S(17): 98.1; S(19): 0.0; S(28): 0.0; S(30): 0.0	0.902479	1.15126	0.935756	1.08486	1.10632	1.0723	349.046	103.67	3	3344.4	-4.13503
eEPEDVGmAPGEASQGsDSEGGAQGPASASR	Q6ZPJ3	UBE2O	1.12987	0.315291	N-Term(iTRAQ8plex); M8(Oxidation); S17(Phospho)	0.499723	S(14): 50.0; S(17): 50.0; S(19): 0.1; S(28): 0.0; S(30): 0.0	0.874251	0.925624	1.21436	1.21758	1.10519	1.08294	249.988	84.31	3	3360.41	-1.80296
sIPLSIk	Q6ZPJ3	UBE2O	0.762951	0.131434	N-Term(iTRAQ8plex); S1(Phospho); K7(iTRAQ8plex)	1	S(1): 100.0; S(5): 0.0	0.913362	1.1861	0.901449	0.662804	0.6966	0.930141	181.658	16.63	3	1445.86	-1.97121
dSSSLEPMAAAELsDSGR	Q6ZPJ3	UBE2O	1.01995	0.710549	N-Term(iTRAQ8plex); S14(Phospho)	0.999952	S(2): 0.0; S(3): 0.0; S(4): 0.0; S(14): 100.0; S(16): 0.0	1.07069	1.02499	0.90692	1.00353	1.0422	1.01677	172.984	21.75	3	2206.98	-0.929996
sLSDEDLk	E9PUC5	PSD3	0.901747	0.0463869	N-Term(iTRAQ8plex); S1(Phospho); K8(iTRAQ8plex)	0.999997	S(1): 100.0; S(3): 0.0	1.03296	0.975528	0.945374	0.921129	0.845813	0.896694	176.289	21.77	3	1594.81	-6.07612
gIsALLLNQGNGDkk	Q6ZPY3	#N/A	0.735381	0.056154	N-Term(iTRAQ8plex); S3(Phospho); K14(iTRAQ8plex); K15(iTRAQ8plex)	1	S(3): 100.0	1.09002	1.11902	0.824207	0.807646	0.739291	0.683662	273.558	22.67	4	2520.41	-10.0276
rGIsALLLNQGNGDkk	Q6ZPY3	#N/A	0.946946	0.774987	N-Term(iTRAQ8plex); S4(Phospho); K15(iTRAQ8plex); K16(iTRAQ8plex)	1	S(4): 100.0	1.28675	0.992829	0.714959	1.04839	0.879103	0.908164	269.128	15.45	4	2676.51	-7.27068
rPGATDGAPDDEDDGAsR	Q6ZPY3	#N/A	0.900586	0.31156	N-Term(iTRAQ8plex); S17(Phospho)	1	T(5): 0.0; S(17): 100.0	0.934422	0.914631	1.16351	0.963324	0.898967	0.850782	159.981	12.99	3	2185.93	-2.03528
aLVADEPEDLDtEDEGLISFEEER	Q6ZPZ4	abca2	1.07605	0.518574	N-Term(iTRAQ8plex); T12(Phospho)	0.999969	T(12): 100.0; S(19): 0.0	1.03711	1.11838	0.844053	1.20787	0.967635	1.05216	225.446	16.12	3	3105.38	-4.8086
vSEEDQsLENsEADVk	Q6ZPZ4	abca2	1.06241	0.153045	N-Term(iTRAQ8plex); S7(Phospho); S11(Phospho); K16(iTRAQ8plex)	0.999969	S(2): 0.0; S(7): 100.0; S(11): 100.0	0.968528	1.06768	0.965377	1.05381	1.04954	1.08556	176.236	16.44	3	2547.13	-1.11867
vSEEDQsLENSEADVk	Q6ZPZ4	abca2	1.06623	0.0764578	N-Term(iTRAQ8plex); S7(Phospho); K16(iTRAQ8plex)	0.999999	S(2): 0.0; S(7): 100.0; S(11): 0.0	1.02103	0.974465	1.00968	1.0668	1.02686	1.11057	173.201	22.03	3	2467.16	-5.25254
aTGGLcLLGAyADSDDDESDVSEk	Q6ZQ03	FNBP4	0.98858	0.917502	N-Term(iTRAQ8plex); C6(Carbamidomethyl); Y11(Phospho); K24(iTRAQ8plex)	0.494595	T(2): 0.0; Y(11): 49.5; S(14): 49.5; S(19): 1.1; S(22): 0.0	0.86962	1.08427	1.05325	1.13254	0.858265	0.981992	179.667	23.1	3	3176.44	-2.04102
iVPSLLFNLQHVEEAEsR	Q6ZQ18	EFR3B	0.828236	0.087519	N-Term(iTRAQ8plex); S17(Phospho)	1	S(4): 0.0; S(17): 100.0	0.870272	1.12292	0.992062	0.8402	0.849832	0.782458	434.2	65.49	3	2465.27	-0.757405
sHsLDDLQGDADVGk	Q6ZQ46	SASH1	1.05016	0.490546	N-Term(iTRAQ8plex); S3(Phospho); K15(iTRAQ8plex)	0.983714	S(1): 1.6; S(3): 98.4	1.03168	0.998668	0.978555	0.992955	0.984653	1.18221	330.782	36.78	3	2245.09	-1.78223
eQsDDETEDSVk	Q6ZQ46	SASH1	0.848755	0.10905	N-Term(iTRAQ8plex); S3(Phospho); K12(iTRAQ8plex)	1	S(3): 100.0; T(7): 0.0; S(10): 0.0	1.00174	0.919275	1.0969	0.823717	0.780206	0.957541	169.334	18.88	3	2069.93	-1.10227
aGGsVESLR	Q6ZQ46	SASH1	0.864683	0.181824	N-Term(iTRAQ8plex); S4(Phospho)	0.999979	S(4): 100.0; S(7): 0.0	1.09547	0.946656	0.962571	0.840465	0.760563	0.997084	113.139	9.23	2	1259.63	-1.98103
eADPGETSsEAPSETR	Q6ZQ92	#N/A	0.932046	0.526876	N-Term(iTRAQ8plex); S9(Phospho)	0.965348	T(7): 0.1; S(8): 3.3; S(9): 96.5; S(13): 0.0; T(15): 0.0	0.97029	0.921011	1.10731	0.873774	0.829935	1.09113	160.597	22.73	3	2046.88	-0.532768
rYsDFEWLk	Q6ZWQ5	SNX12	0.965155	0.70167	N-Term(iTRAQ8plex); S3(Phospho); K9(iTRAQ8plex)	0.5	Y(2): 50.0; S(3): 50.0	1.05716	1.03732	0.908039	0.839399	0.974887	1.08361	288.444	27.39	3	1931.99	-1.32026
fLSFSsLESLSSELEQTk	Q6ZWR6	SYNE1	1.02	0.87454	N-Term(iTRAQ8plex); S6(Phospho); K18(iTRAQ8plex)	0.969472	S(3): 0.1; S(5): 3.0; S(6): 96.9; S(9): 0.0; S(11): 0.0; S(12): 0.0; T(17): 0.0	0.853921	1.18192	0.999661	1.13959	0.890449	1.06617	200.204	27.78	3	2720.38	-2.25391
gsTEScNTTTEDEDLk	Q6ZWS7	CAMK2G	1.19519	0.0884289	N-Term(iTRAQ8plex); S2(Phospho); C6(Carbamidomethyl); K16(iTRAQ8plex)	0.974289	S(2): 97.4; T(3): 2.6; S(5): 0.0; T(8): 0.0; T(9): 0.0; T(10): 0.0	0.855784	1.14767	1.00128	1.15476	1.23124	1.20524	231.405	18.75	3	2475.1	-2.30322
vENMSSNQDGNDsDEFM	Q78PG9	CCDC25	1.12232	0.258583	N-Term(iTRAQ8plex); S13(Phospho)	0.996146	S(5): 0.2; S(6): 0.2; S(13): 99.6	0.910068	0.995228	1.10446	0.97852	1.21685	1.18255	103.252	32.94	2	2302.87	-3.76738
vENMsSNQDGNDSDEFm	Q78PG9	CCDC25	1.00952	0.900082	N-Term(iTRAQ8plex); S5(Phospho); M17(Oxidation)	0.333333	S(5): 33.3; S(6): 33.3; S(13): 33.3	1.08145	1.01787	0.90104	1.10252	0.943811	0.982596	61.9581	6.8	2	2318.87	-2.49607
eFITGDVEPTDAESAWHsENEEEDk	Q78ZA7	NAP1L4	0.962179	0.662608	N-Term(iTRAQ8plex); S18(Phospho); K25(iTRAQ8plex)	0.495123	T(4): 0.0; T(10): 49.5; S(14): 1.0; S(18): 49.5	0.856437	1.12244	1.01822	0.918546	0.977329	0.987862	247.987	31.78	4	3552.56	-4.29632
eFITGDVEPTDAESAWHsENEEEDkLAGDMk	Q78ZA7	NAP1L4	0.983927	0.913937	N-Term(iTRAQ8plex); S18(Phospho); K25(iTRAQ8plex); K31(iTRAQ8plex)	0.486714	T(4): 0.0; T(10): 48.7; S(14): 2.7; S(18): 48.7	0.854746	1.24854	0.889765	1.01675	1.06326	0.86494	143.195	21.77	5	4472.08	-1.35576
gsQEGHIYVk	Q7M750	OPALIN	0.881719	0.174652	N-Term(iTRAQ8plex); S2(Phospho); K10(iTRAQ8plex)	1	S(2): 100.0; Y(8): 0.0	1.09868	0.984069	0.920708	0.784978	0.945037	0.918194	189.716	12.92	3	1805.93	-3.69734
qFVsQELVNL	Q7M759	ABHD17B	1.03746	0.655263	N-Term(iTRAQ8plex); S4(Phospho)	1	S(4): 100.0	1.1321	0.870128	1.00524	1.02023	1.02193	1.07797	238.247	48.87	2	1560.8	-0.154677
lAFLPPDPTYTLMcDESGsR	Q7M759	ABHD17B	0.996882	0.978724	N-Term(iTRAQ8plex); C14(Carbamidomethyl); S19(Phospho)	0.5	T(9): 0.0; Y(10): 0.0; T(11): 0.0; S(17): 50.0; S(19): 50.0	0.979915	1.19597	0.819285	1.00362	0.972956	1.00925	202.02	23.41	3	2654.22	2.30887
dALRsLTDLNQDPSR	Q7TME0	PLPPR4	1.01935	0.861492	N-Term(iTRAQ8plex); S5(Phospho)	1	S(5): 100.0; T(7): 0.0; S(14): 0.0	1.14381	1.02821	0.805556	0.971463	1.06665	0.997076	285.852	21.73	3	2085.03	-0.167987
sLTDLNQDPSR	Q7TME0	PLPPR4	1.0007	0.994462	N-Term(iTRAQ8plex); S1(Phospho)	0.999161	S(1): 99.9; T(3): 0.1; S(10): 0.0	0.906336	0.977116	1.12727	0.903822	0.971109	1.1379	130.227	7.13	2	1629.78	-1.85911
nSsYFVEWIPNNVk	Q7TMM9	TUBB2A	#DIV/0!	#DIV/0!	N-Term(iTRAQ8plex); S3(Phospho); K14(iTRAQ8plex)	0.964874	S(2): 1.8; S(3): 96.5; Y(4): 1.8							296.019	35.39	3	2385.2	-4.63003
lsPQQAFPR	Q68EF6	BEGAIN	0.902056	0.0205587	N-Term(iTRAQ8plex); S2(Phospho)	1	S(2): 100.0	0.990276	0.9765	1.04094	0.868898	0.922128	0.922104	183.038	12.24	2	1427.73	-3.56251
dGGsGNSTIIVSR	Q7TMY8	HUWE1	1.11926	0.228774	N-Term(iTRAQ8plex); S4(Phospho)	0.999995	S(4): 100.0; S(7): 0.0; T(8): 0.0; S(12): 0.0	1.0673	0.928383	1.01146	0.996656	1.11657	1.25255	121.059	7.32	2	1646.81	1.08218
aVGSMPTAGsAGSVPENLNLFPEPGSk	Q7TN29	SMAP2	0.851437	0.14191	N-Term(iTRAQ8plex); S10(Phospho); K27(iTRAQ8plex)	0.499982	S(4): 0.0; T(7): 0.0; S(10): 50.0; S(13): 50.0; S(26): 0.0	0.873873	1.1489	0.981259	0.82618	0.879185	0.852379	157.204	27.71	4	3302.65	-3.5071
lAEMYGGGEsDkDA	Q7TNR7	CDH10	1.01892	0.294551	N-Term(iTRAQ8plex); S10(Phospho); K12(iTRAQ8plex)	1	Y(5): 0.0; S(10): 100.0	0.98663	0.984017	1.02692	1.03148	1.00637	1.01644	240.678	29.37	2	2130.99	1.86316
lAEmYGGGEsDkDA	Q7TNR7	CDH10	0.989613	0.648593	N-Term(iTRAQ8plex); M4(Oxidation); S10(Phospho); K12(iTRAQ8plex)	1	Y(5): 0.0; S(10): 100.0	1.03297	0.986651	0.997344	1.01177	1.01057	0.96328	239.99	36.59	3	2146.97	-5.28364
ePLILsk	Q7TNR7	CDH10	#DIV/0!	#DIV/0!	N-Term(iTRAQ8plex); S6(Phospho); K7(iTRAQ8plex)	1	S(6): 100.0							153.441	23.66	3	1487.87	-2.92793
gSATSSSNtSLT	Q7TPM6	FSD1	0.80295	0.318608	N-Term(iTRAQ8plex); T9(Phospho)	0.499482	S(2): 0.0; T(4): 0.0; S(5): 0.0; S(6): 0.0; S(7): 0.0; T(9): 49.9; S(10): 49.9; T(12): 0.0	0.815076	0.86164	1.33459	0.761253	0.74784	0.908838	124.287	15.1	2	1496.67	-5.4927
aDsVPNLEPSEESLVTk	Q7TQ95	Lnpk1	0.86487	0.0764336	N-Term(iTRAQ8plex); S3(Phospho); K17(iTRAQ8plex)	1	S(3): 100.0; S(10): 0.0; S(13): 0.0; T(16): 0.0	1.0299	1.04209	0.94189	0.834591	0.808977	0.963046	242.912	39.24	3	2503.27	-2.92086
rLsLESEGANEGATAAPELSALEEAFR	Q7TQD2	TPPP	0.92344	0.132935	N-Term(iTRAQ8plex); S3(Phospho)	1	S(3): 100.0; S(6): 0.0; T(14): 0.0; S(20): 0.0	0.9719	1.05857	0.964659	0.921936	0.874859	0.969024	602.725	83.81	3	3202.55	-1.97526
rLsLEsEGANEGATAAPELSALEEAFR	Q7TQD2	TPPP	0.821374	0.117016	N-Term(iTRAQ8plex); S3(Phospho); S6(Phospho)	1	S(3): 100.0; S(6): 100.0; T(14): 0.0; S(20): 0.0	1.06024	1.07963	0.849775	0.820719	0.729856	0.905042	575.069	95.76	3	3282.52	-1.63646
lsLESEGANEGATAAPELSALEEAFR	Q7TQD2	TPPP	0.87773	0.0682858	N-Term(iTRAQ8plex); S2(Phospho)	1	S(2): 100.0; S(5): 0.0; T(13): 0.0; S(19): 0.0	0.955553	1.06939	0.979181	0.910647	0.917441	0.80872	528.452	88.02	3	3046.46	0.64326
rLsLESEGANEGATAAPELSALEEAFRR	Q7TQD2	TPPP	0.884962	0.604835	N-Term(iTRAQ8plex); S3(Phospho)	0.999994	S(3): 100.0; S(6): 0.0; T(14): 0.0; S(20): 0.0	1.29493	1.02863	0.670781	1.01922	0.932795	0.697864	239.551	34.2	4	3358.64	-5.59013
lsLEsEGANEGATAAPELSALEEAFR	Q7TQD2	TPPP	0.83297	0.290403	N-Term(iTRAQ8plex); S2(Phospho); S5(Phospho)	0.484923	S(2): 51.5; S(5): 97.0; T(13): 51.5; S(19): 0.0	1.1497	1.11011	0.736037	0.775994	0.816266	0.903193	79.5518	15.85	3	3126.42	-0.29791
sIHEVDISNLEAALR	Q7TQG1	PLEKHA6	0.90578	0.557641	N-Term(iTRAQ8plex); S1(Phospho)	1	S(1): 100.0; S(8): 0.0	1.02221	1.1879	0.786779	0.942034	0.733138	1.03935	202.56	35.78	3	2051.03	-10.6241
qEPLGsDSEGVNcLAYDEAImAQQDR	Q7TQI3	OTUB1	0.973186	0.593774	N-Term(iTRAQ8plex); S6(Phospho); C13(Carbamidomethyl); M21(Oxidation)	0.971327	S(6): 97.1; S(8): 2.9; Y(16): 0.0	0.954566	1.07106	1.04891	0.948565	0.987861	1.05567	268.3	57.08	3	3296.43	-1.72201
qEPLGsDSEGVNcLAYDEAIMAQQDR	Q7TQI3	OTUB1	0.920447	0.526612	N-Term(iTRAQ8plex); S6(Phospho); C13(Carbamidomethyl)	0.499989	S(6): 50.0; S(8): 50.0; Y(16): 0.0	0.860802	1.18053	0.961726	0.833647	1.04988	0.88063	195.849	43.12	3	3280.42	-5.88534
gEVNAADAFDIGsFDEEDTk	Q7TS64	GRK2	0.920099	0.56868	N-Term(iTRAQ8plex); S13(Phospho); K20(iTRAQ8plex)	1	S(13): 100.0; T(19): 0.0	0.971651	1.1288	0.900971	1.03732	0.700893	1.02339	368.393	54.54	3	2818.29	1.05723
aQTLPTSVVTITsESSPGkR	Q62261	SPTBN1	0.903298	0.00401977	N-Term(iTRAQ8plex); S13(Phospho); K19(iTRAQ8plex)	0.017581	T(3): 0.0; T(6): 0.0; S(7): 0.0; T(10): 0.0; T(12): 0.0; S(13): 1.8; S(15): 1.8; S(16): 96.5	0.995008	0.999962	1.00527	0.885433	0.889391	0.935289	272.371	26.8	3	2747.48	0.0755226
lcAGIMITAsHNPk	Q7TSV4	PGM1	0.950197	0.207819	N-Term(iTRAQ8plex); C2(Carbamidomethyl); S10(Phospho); K14(iTRAQ8plex)	0.964003	T(8): 3.6; S(10): 96.4	0.978577	1.06535	0.96015	0.953412	0.962941	0.93811	126.52	13.23	3	2201.14	-0.0152971
gPQFGsEVELR	Q7TSV8	ACE	1.29579	0.0867207	N-Term(iTRAQ8plex); S6(Phospho)	1	S(6): 100.0	0.995228	1.05765	0.950951	1.09229	1.53078	1.26925	182.701	9.5	2	1602.77	-7.81577
lISsVDDFTEFV	Q7TT21	TSC2	0.837299	0.170418	N-Term(iTRAQ8plex); S4(Phospho)	0.979018	S(3): 2.1; S(4): 97.9; T(9): 0.0	0.966008	1.18094	0.851867	0.836463	0.860974	0.813465	165.538	19.26	2	1755.84	-1.08109
qLHIEGAsLELsDDDTESk	Q80T68	MYH10	0.878341	0.0643627	N-Term(iTRAQ8plex); S8(Phospho); S12(Phospho); K19(iTRAQ8plex)	1	S(8): 100.0; S(12): 100.0; T(16): 0.0; S(18): 0.0	1.05296	1.0437	0.917776	0.901582	0.841349	0.90477	391.333	58.51	3	2855.3	-7.6156
qLHIEGAsLELSDDDTESk	Q80T68	MYH10	0.950677	0.259606	N-Term(iTRAQ8plex); S8(Phospho); K19(iTRAQ8plex)	0.978493	S(8): 97.8; S(12): 2.2; T(16): 0.0; S(18): 0.0	0.954987	1.05968	0.996711	0.921379	0.944678	0.996794	360.783	49.8	4	2775.35	-1.76199
tSDVNDTQPPQsE	Q80T68	MYH10	1.05161	0.253007	N-Term(iTRAQ8plex); S12(Phospho)	1	T(1): 0.0; S(2): 0.0; T(7): 0.0; S(12): 100.0	0.952237	0.980543	1.05259	1.02758	1.0172	1.09466	189.597	36.39	2	1801.77	-2.6621
sFGNPFEPQAR	B1AUD3	CAMKK1	0.90417	0.0476073	N-Term(iTRAQ8plex); S1(Phospho)	1	S(1): 100.0	1.0376	1.02464	0.946602	0.869699	0.921338	0.929462	319.836	35.76	2	1633.77	-1.57794
rPWPQHQcsAPADLGYEGR	Q80TL0	PPM1E	0.93771	0.320789	N-Term(iTRAQ8plex); C8(Carbamidomethyl); S9(Phospho)	1	S(9): 100.0; Y(16): 0.0	1.08506	1.01225	0.905312	0.904433	0.962535	0.948621	377.394	48.35	3	2609.19	-3.1237
vDsFTDR	Q80TL0	PPM1E	0.509879	0.0512242	N-Term(iTRAQ8plex); S3(Phospho)	0.999999	S(3): 100.0; T(5): 0.0	1.22011	1.09124	0.673131	0.491857	0.404619	0.625248	202.348	13.01	2	1223.56	-2.51014
sLsQSNLAS	Q80TL1	ADCY2	1.03717	0.50535	N-Term(iTRAQ8plex); S3(Phospho)	0.499858	S(1): 50.0; S(3): 50.0; S(5): 0.0; S(9): 0.0	0.960131	1.04009	1.00567	1.0738	0.94922	1.09461	149.218	16.75	2	1290.62	-1.88007
eYEVsI	Q80TP0	SEZ6L	0.96807	0.510122	N-Term(iTRAQ8plex); S5(Phospho)	1	Y(2): 0.0; S(5): 100.0	1.02309	1.00496	1.00038	1.02322	1.01942	0.889097	135.098	27.36	2	1123.52	-2.9903
cTELNQAWTsLGk	P16546	SPTAN1	0.904987	0.0469316	N-Term(iTRAQ8plex); C1(Carbamidomethyl); S10(Phospho); K13(iTRAQ8plex)	0.99999	T(2): 0.0; T(9): 0.0; S(10): 100.0	1.04447	1.00357	0.955081	0.866945	0.910398	0.940444	228.416	34.67	3	2196.09	-4.2289
vGEGATFDPFGAPAkPPGQDLLGSFLNTSSAsSDPFLQPTR	Q80TZ3	DNAJC6	0.975272	0.91257	N-Term(iTRAQ8plex); K15(iTRAQ8plex); S32(Phospho)	0.472832	T(6): 0.0; S(24): 1.4; T(28): 1.4; S(29): 1.4; S(30): 1.4; S(32): 47.3; S(33): 47.3; T(40): 0.0	0.988609	1.09241	0.921458	1.38575	0.805261	0.737213	108.746	4.4	4	4865.43	0.96722
eLGsTEDIYITSR	Q80U19	DAAM2	0.979625	0.736665	N-Term(iTRAQ8plex); S4(Phospho)	0.999768	S(4): 100.0; T(5): 0.0; Y(9): 0.0; T(11): 0.0; S(12): 0.0	0.923018	1.03108	1.06912	1.00652	1.03841	0.916693	314.737	31.81	2	1867.89	-5.36142
lLkPGEEPSEYtDEEDTk	Q80UU9	PGRMC2	1.06687	0.454409	N-Term(iTRAQ8plex); K3(iTRAQ8plex); T12(Phospho); K18(iTRAQ8plex)	0.973604	S(9): 0.0; Y(11): 2.6; T(12): 97.4; T(17): 0.0	0.983992	0.970135	1.05411	1.0104	0.976943	1.22207	219.864	12.83	3	3072.54	-1.75149
nPcGEEDLEGWsDVEHGGDGWR	Q80UW2	FBXO2	1.02116	0.540575	N-Term(iTRAQ8plex); C3(Carbamidomethyl); S12(Phospho)	1	S(12): 100.0	1.04857	0.944964	1.01142	1.02903	1.00446	1.03505	340.562	52.52	3	2885.17	-2.35852
cQQEGLVPEGsADEER	Q80UW2	FBXO2	1.07249	0.322868	N-Term(iTRAQ8plex); C1(Carbamidomethyl); S11(Phospho)	1	S(11): 100.0	0.897019	0.947243	1.09457	1.07489	1.00796	1.06903	240.344	30.21	3	2187.95	-2.15126
tALPTSGsSTGELELLAGEVPAR	Q80VP1	EPN1	0.976564	0.676068	N-Term(iTRAQ8plex); S8(Phospho)	0.493924	T(1): 0.0; T(5): 0.0; S(6): 49.4; S(8): 49.4; S(9): 1.2; T(10): 0.0	0.95832	1.03947	0.987539	1.05732	0.95876	0.899288	310.25	50.34	3	2640.34	-1.9847
sSTVsEDVEATVPMLQR	Q80WG5	LRRC8A	0.954198	0.437044	N-Term(iTRAQ8plex); S5(Phospho)	0.0207782	S(1): 2.1; S(2): 47.9; T(3): 47.9; S(5): 2.1; T(11): 0.0	1.03915	0.972481	0.994504	0.964697	1.03723	0.86652	97.0198	1.22	3	2233.07	-0.0584183
sVEAAAELSAk	Q80WS9	#N/A	0.983499	0.753595	N-Term(iTRAQ8plex); S1(Phospho); K11(iTRAQ8plex)	1	S(1): 100.0; S(9): 0.0	1.05107	1.02755	0.919482	0.940576	0.973208	1.03485	313.678	36.15	3	1763.93	-3.31874
vVDYSQFQEsDDADEDYGR	Q80XU3	NUCKS1	1.00995	0.803382	N-Term(iTRAQ8plex); S10(Phospho)	1	Y(4): 0.0; S(5): 0.0; S(10): 100.0; Y(17): 0.0	0.952535	0.952817	1.05745	0.994596	0.978084	1.01961	342.914	82.41	2	2622.08	-1.85812
sGDEGSEDEASSGED	Q80XU3	NUCKS1	1.16931	0.279337	N-Term(iTRAQ8plex); S1(Phospho)	1	S(1): 100.0; S(6): 0.0; S(11): 0.0; S(12): 0.0	0.91137	0.877545	1.30126	1.15644	1.19397	1.26296	339.368	73.04	2	1854.67	-2.02663
eMLLEDVGsEEEPEEDDEAPFQEk	Q80XU3	NUCKS1	0.919689	0.236965	N-Term(iTRAQ8plex); S9(Phospho); K24(iTRAQ8plex)	1	S(9): 100.0	0.961215	1.05936	1.00481	0.902682	0.854364	1.02536	318.416	65.05	3	3482.53	-8.31826
emLLEDVGsEEEPEEDDEAPFQEk	Q80XU3	NUCKS1	0.948277	0.250877	N-Term(iTRAQ8plex); M2(Oxidation); S9(Phospho); K24(iTRAQ8plex)	1	S(9): 100.0	0.992038	1.01673	0.995261	0.946296	0.885726	1.01663	282.393	56.2	3	3498.54	-2.50014
nSQEDsEDSEEkDVk	Q80XU3	NUCKS1	1.00108	0.991011	N-Term(iTRAQ8plex); S6(Phospho); K12(iTRAQ8plex); K15(iTRAQ8plex)	1	S(2): 0.0; S(6): 100.0; S(9): 0.0	0.953034	0.89704	1.15884	0.988106	0.93845	1.08561	232.105	13.59	4	2731.3	-4.36034
dSGSDEDFLMEDDDDsDYGSSk	Q80XU3	NUCKS1	1.05426	0.453273	N-Term(iTRAQ8plex); S16(Phospho); K22(iTRAQ8plex)	0.966922	S(2): 0.0; S(4): 0.0; S(16): 96.7; Y(18): 3.3; S(20): 0.0; S(21): 0.0	0.891405	1.09484	1.01963	1.10719	1.04966	1.01211	183.1	10.56	3	3117.24	-2.45651
nSQEDsEDsEEkDVk	Q80XU3	NUCKS1	1.12729	0.299402	N-Term(iTRAQ8plex); S6(Phospho); S9(Phospho); K12(iTRAQ8plex); K15(iTRAQ8plex)	1	S(2): 0.0; S(6): 100.0; S(9): 100.0	1.02116	0.866832	1.12363	1.03931	1.07101	1.28466	172.271	12.69	4	2811.26	-4.41797
sGDEGSEDEASsGED	Q80XU3	NUCKS1	0.974799	0.819749	N-Term(iTRAQ8plex); S1(Phospho); S12(Phospho)	0.972346	S(1): 100.0; S(6): 0.0; S(11): 2.8; S(12): 97.2	1.16028	1.1963	1.32164	1.41455	1.01393	1.15703	152.415	46.19	2	1934.63	-1.19727
dDsHSAEDsEDEkDDHk	Q80XU3	NUCKS1	1.27592	0.165143	N-Term(iTRAQ8plex); S3(Phospho); S9(Phospho); K13(iTRAQ8plex); K17(iTRAQ8plex)	0.999943	S(3): 100.0; S(5): 0.0; S(9): 100.0	0.888842	0.930814	1.19135	1.11689	1.1807	1.5442	151.096	4.21	4	3031.29	-2.10576
dsGsDEDFLMEDDDDsDYGSSk	Q80XU3	NUCKS1	1.0017	0.977277	N-Term(iTRAQ8plex); S2(Phospho); S4(Phospho); S16(Phospho); K22(iTRAQ8plex)	0.967413	S(2): 100.0; S(4): 100.0; S(16): 96.7; Y(18): 3.3; S(20): 0.0; S(21): 0.0	0.959545	1.09893	0.944752	0.950775	1.04294	1.01462	123.754	9.37	3	3277.17	-2.53655
dSGSDEDFLmEDDDDsDYGSSk	Q80XU3	NUCKS1	1.11507	0.330179	N-Term(iTRAQ8plex); M10(Oxidation); S16(Phospho); K22(iTRAQ8plex)	0.994278	S(2): 0.2; S(4): 0.2; S(16): 99.4; Y(18): 0.2; S(20): 0.0; S(21): 0.0	0.887429	1.02973	1.08631	1.09839	1.27271	0.977985	122.443	17.02	3	3133.24	-0.314571
dsGSDEDFLmEDDDDSDyGSSk	Q80XU3	NUCKS1	1.11304	0.381701	N-Term(iTRAQ8plex); S2(Phospho); M10(Oxidation); Y18(Phospho); K22(iTRAQ8plex)	0.249551	S(2): 50.0; S(4): 50.0; S(16): 49.9; Y(18): 49.9; S(20): 0.2; S(21): 0.0	0.928698	1.02507	1.05395	1.33365	0.997348	1.01671	100.73	15.12	3	3213.21	0.218146
kDDSHsAEDsEDEkDDHk	Q80XU3	NUCKS1	1.07153	0.701512	N-Term(iTRAQ8plex); K1(iTRAQ8plex); S6(Phospho); S10(Phospho); K14(iTRAQ8plex); K18(iTRAQ8plex)	0.933486	S(4): 6.7; S(6): 93.4; S(10): 100.0	1.05677	0.925165	1.02573	0.905373	0.904175	1.41325	89.18	2.67	5	3463.59	-2.42141
sGDEGSEDEAssGED	Q80XU3	NUCKS1	0.818963	0.590047	N-Term(iTRAQ8plex); S1(Phospho); S11(Phospho); S12(Phospho)	0.989743	S(1): 99.7; S(6): 1.0; S(11): 99.7; S(12): 99.7	0.489413	1.1567	1.60253	1.03578	0.893556	0.731176	41.8078	17.46	2	2014.6	-1.82739
tVsDLALQNAFGER	Q80Y24	PRICKLE2	0.887755	0.145968	N-Term(iTRAQ8plex); S3(Phospho)	0.999489	T(1): 0.1; S(3): 99.9	1.0643	1.05367	0.879271	0.916226	0.858638	0.885948	223.197	35.56	3	1904.94	-3.55677
acSAGEDPNGsDSSDSAFQNAR	Q80Y24	PRICKLE2	0.908397	0.650574	N-Term(iTRAQ8plex); C2(Carbamidomethyl); S11(Phospho)	0.970135	S(3): 0.0; S(11): 97.0; S(13): 2.9; S(14): 0.1; S(16): 0.0	0.701962	1.05054	1.12078	0.6783	0.828879	1.1029	213.772	39.68	3	2627.06	-1.05787
yVTsDELLHk	Q80Y24	PRICKLE2	0.939428	0.236243	N-Term(iTRAQ8plex); S4(Phospho); K10(iTRAQ8plex)	0.49994	Y(1): 0.0; T(3): 50.0; S(4): 50.0	1.07258	0.962995	0.966416	0.983679	0.898841	0.937636	197.844	20.82	3	1892.99	-3.55429
gsMESLALSNATGLSAEGGAk	Q80Y24	PRICKLE2	0.988455	0.693577	N-Term(iTRAQ8plex); S2(Phospho); K21(iTRAQ8plex)	0.97047	S(2): 97.0; S(5): 3.0; S(9): 0.0; T(12): 0.0; S(15): 0.0	0.955419	1.0417	1.0088	0.971788	0.990746	1.00868	180.631	21.59	3	2639.31	-5.28297
acSAGEDPNGSDssDSAFQNAR	Q80Y24	PRICKLE2	1.03562	0.445811	N-Term(iTRAQ8plex); C2(Carbamidomethyl); S13(Phospho); S14(Phospho)	0.914716	S(3): 0.0; S(11): 4.5; S(13): 95.7; S(14): 95.5; S(16): 4.3	0.992956	0.9705	1.04169	1.03614	0.974576	1.10148	174.716	38.52	3	2707.02	-3.17686
sDNALHLASER	Q80Y24	PRICKLE2	0.991242	0.795469	N-Term(iTRAQ8plex); S1(Phospho)	1	S(1): 100.0; S(9): 0.0	0.997233	1.04232	0.964901	1.0373	0.97238	0.968463	132.211	12.89	3	1596.77	0.255237
lGDsLQDLYR	Q80YA9	CNKSR2	1.03467	0.374424	N-Term(iTRAQ8plex); S4(Phospho)	1	S(4): 100.0; Y(9): 0.0	1.0014	1.00356	0.983174	1.05999	1.0689	0.962846	269.486	33.62	2	1563.77	-2.27656
lPmGSQcSVDLESAsGEk	Q80YX0	TNC	0.900388	0.107986	N-Term(iTRAQ8plex); M3(Oxidation); C7(Carbamidomethyl); S15(Phospho); K18(iTRAQ8plex)	0.999957	S(5): 0.0; S(8): 0.0; S(13): 0.0; S(15): 100.0	0.939089	0.973729	1.09687	0.889392	0.906734	0.913765	135.823	39.34	3	2599.21	-4.35038
vVIDSDTEDsGsDENLDQELLSLAk	Q80ZR5	rtf1	0.981425	0.884785	N-Term(iTRAQ8plex); S10(Phospho); S12(Phospho); K25(iTRAQ8plex)	0.992498	S(5): 0.3; T(7): 0.7; S(10): 99.5; S(12): 99.5; S(22): 0.0	0.940412	1.0143	1.04067	1.20989	0.834433	0.895425	143.682	48.76	3	3460.64	7.99453
vVIDsDtEDSGsDENLDQELLSLAk	Q80ZR5	rtf1	0.842765	0.166148	N-Term(iTRAQ8plex); S5(Phospho); T7(Phospho); S12(Phospho); K25(iTRAQ8plex)	0.249691	S(5): 75.0; T(7): 75.0; S(10): 75.0; S(12): 75.0; S(22): 0.1	0.877743	1.14222	0.984237	0.946004	0.77059	0.815238	69.1114	11.91	3	3540.57	-1.43227
eQSEsLSELR	Q6NZL0	SOGA3	0.905363	0.0231677	N-Term(iTRAQ8plex); S5(Phospho)	0.999716	S(3): 0.0; S(5): 100.0; S(7): 0.0	1.04968	1.01114	0.9646	0.933601	0.902534	0.90297	204.86	32.4	2	1561.73	-4.22323
dTDAEDGsEADDERPAWNSk	Q8BG16	SLC6A15	1.12245	0.333389	N-Term(iTRAQ8plex); S8(Phospho); K20(iTRAQ8plex)	0.999997	T(2): 0.0; S(8): 100.0; S(19): 0.0	1.12557	0.90861	0.971763	0.988777	1.08739	1.29785	155.816	11.69	4	2896.27	-2.7079
yFQDEEYk	Q8BG39	SV2B	1.05879	0.0957096	N-Term(iTRAQ8plex); Y1(Phospho); K8(iTRAQ8plex)	1	Y(1): 100.0; Y(7): 0.0	0.97893	1.01222	0.995813	1.09408	1.06089	1.00759	173.777	19.14	2	1809.85	-1.35662
dMcLSsSk	Q8BG39	SV2B	1.10991	0.134863	N-Term(iTRAQ8plex); C3(Carbamidomethyl); S6(Phospho); K8(iTRAQ8plex)	0.0153577	S(5): 98.4; S(6): 1.5; S(7): 0.0	1.04129	0.894393	1.07394	1.08172	1.10636	1.15235	123.509	2.82	2	1615.77	-1.59415
eFEEDsDEkEEEGDDDEEEVVYER	Q8BGC0	HTATSF1	1.05997	0.188903	N-Term(iTRAQ8plex); S6(Phospho); K9(iTRAQ8plex)	1	S(6): 100.0; Y(22): 0.0	0.936901	1.03466	1.03274	1.10037	1.03387	1.05022	366.343	50.21	3	3638.51	-2.27029
vFDDDsDDIEEEEEADEk	Q8BGC0	HTATSF1	1.07874	0.223533	N-Term(iTRAQ8plex); S6(Phospho); K18(iTRAQ8plex)	1	S(6): 100.0	0.936175	1.05381	1.01427	1.09758	0.999509	1.14371	336.286	70.28	3	2817.17	-9.24529
eGGsDGDHPER	Q8BGC0	HTATSF1	0.998212	0.972699	N-Term(iTRAQ8plex); S4(Phospho)	1	S(4): 100.0	1.01857	0.973265	1.01459	0.946758	1.09409	0.960204	214.828	39.41	3	1539.64	-1.51991
aEEGGEsEGDAsEk	Q8BGC0	HTATSF1	0.86287	0.166354	N-Term(iTRAQ8plex); S7(Phospho); S12(Phospho); K14(iTRAQ8plex)	1	S(7): 100.0; S(12): 100.0	0.908534	0.974465	1.07588	0.841548	0.746029	0.965552	211.91	16.29	3	2162.89	-4.46578
aEEGGEsEGDASEk	Q8BGC0	HTATSF1	1.09514	0.287782	N-Term(iTRAQ8plex); S7(Phospho); K14(iTRAQ8plex)	1	S(7): 100.0; S(12): 0.0	0.992481	0.960965	1.0799	1.03254	1.04218	1.24721	211.245	44.01	3	2082.93	-3.16134
lFDDsDER	Q8BGC0	HTATSF1	0.995166	0.895628	N-Term(iTRAQ8plex); S5(Phospho)	1	S(5): 100.0	1.02094	0.956501	1.04721	0.976435	0.98634	1.04726	208.213	11.67	2	1380.6	-1.10735
vFEDNsNEk	Q8BGC0	HTATSF1	0.839677	0.0598796	N-Term(iTRAQ8plex); S6(Phospho); K9(iTRAQ8plex)	1	S(6): 100.0	0.902527	1.04898	1.05606	0.782946	0.834732	0.90771	181.961	0.2	2	1769.86	0.410866
dVDQDVsDk	Q8BGC0	HTATSF1	1.01381	0.893467	N-Term(iTRAQ8plex); S7(Phospho); K9(iTRAQ8plex)	1	S(7): 100.0	0.987131	0.885278	1.13959	1.00133	0.917637	1.13465	176.835	23.18	3	1708.82	-2.86029
sAsESAGSSGTA	Q8BGH4	REEP1	0.863602	0.196441	N-Term(iTRAQ8plex); S3(Phospho)	0.499805	S(1): 0.0; S(3): 50.0; S(5): 50.0; S(8): 0.0; S(9): 0.0; T(11): 0.0	1.04531	1.1116	0.882651	0.825536	0.990186	0.809246	155.372	57.89	2	1395.59	-3.04451
eVLLLMsAck	Q8BGN8	SYNPR	1.03048	0.657304	N-Term(iTRAQ8plex); S7(Phospho); C9(Carbamidomethyl); K10(iTRAQ8plex)	1	S(7): 100.0	1.05154	1.00627	0.945083	1.14009	0.954981	0.999335	244.136	32.88	3	1851.99	-4.39132
lQQVtFEVPTcEGk	Q8BGN8	SYNPR	1.00003	0.999559	N-Term(iTRAQ8plex); T5(Phospho); C11(Carbamidomethyl); K14(iTRAQ8plex)	1	T(5): 100.0; T(10): 0.0	0.998295	0.994636	1.01231	1.05628	1.03701	0.91203	196.58	32.1	3	2324.15	-12.7408
eVLLLmsAck	Q8BGN8	SYNPR	1.11121	0.282414	N-Term(iTRAQ8plex); M6(Oxidation); S7(Phospho); C9(Carbamidomethyl); K10(iTRAQ8plex)	1	S(7): 100.0	0.992826	0.996005	1.0179	1.25134	1.14394	0.945853	157.781	19.52	3	1867.99	-1.76222
nLsLEAIQLcDR	Q8BGT8	PHYHIPL	0.887133	0.0909281	N-Term(iTRAQ8plex); S3(Phospho); C10(Carbamidomethyl)	1	S(3): 100.0	0.993169	1.07626	0.945173	0.915733	0.824435	0.934186	272.566	23.59	2	1815.9	0.0432002
sAsADNLILPR	Q8BGU5	CCNY	1.05359	0.254523	N-Term(iTRAQ8plex); S3(Phospho)	1	S(1): 0.0; S(3): 100.0	1.049	1.01534	0.951734	1.07077	1.10234	1.00459	317.614	46.23	2	1540.8	-2.96623
eDTGcNLQHIsDR	Q8BGU5	CCNY	1.11156	0.335508	N-Term(iTRAQ8plex); C5(Carbamidomethyl); S11(Phospho)	1	T(3): 0.0; S(11): 100.0	1.1224	0.830331	1.05484	1.21553	1.08137	1.04618	213.166	17.57	3	1928.85	-0.336654
rSAsADNLILPR	Q8BGU5	CCNY	1.05676	0.434454	N-Term(iTRAQ8plex); S4(Phospho)	0.977528	S(2): 2.2; S(4): 97.8	1.06905	0.886799	1.05311	1.03521	1.11984	1.0247	184.155	22.7	3	1696.9	-2.65633
iGsTTNPFLDIPHDPNAAVYk	E9PUC5	PSD3	0.90598	0.0429637	N-Term(iTRAQ8plex); S3(Phospho); K21(iTRAQ8plex)	0.975589	S(3): 97.6; T(4): 2.4; T(5): 0.0; Y(20): 0.0	1.03943	1.01727	0.949438	0.87768	0.938039	0.907778	205.182	18.04	3	2958.5	-7.09697
sSDWssEEEEPVRk	Q8BH66	ATL1	1.04519	0.571887	N-Term(iTRAQ8plex); S5(Phospho); S6(Phospho); K14(iTRAQ8plex)	1	S(1): 0.0; S(2): 0.0; S(5): 100.0; S(6): 100.0	0.982091	1.03103	1.00946	0.908057	1.1344	1.11672	332.555	18.83	3	2433.08	-3.08849
sSDWsSEEEEPVRk	Q8BH66	ATL1	1.03358	0.728285	N-Term(iTRAQ8plex); S5(Phospho); K14(iTRAQ8plex)	0.983164	S(1): 0.0; S(2): 0.0; S(5): 98.3; S(6): 1.7	1.04602	0.965819	0.990474	0.869414	1.16478	1.06894	266.07	16.63	3	2353.11	-3.36549
sSDWssEEEEPVR	Q8BH66	ATL1	1.04562	0.657345	N-Term(iTRAQ8plex); S5(Phospho); S6(Phospho)	1	S(1): 0.0; S(2): 0.0; S(5): 100.0; S(6): 100.0	0.961795	0.91906	1.11425	0.894863	1.11619	1.1207	250.36	35.4	2	2000.78	-1.80871
sSDWSsEEEEPVR	Q8BH66	ATL1	1.04302	0.475988	N-Term(iTRAQ8plex); S6(Phospho)	0.99954	S(1): 0.0; S(2): 0.0; S(5): 0.0; S(6): 100.0	0.9373	0.97352	1.0728	0.977375	1.03154	1.10305	192.034	20.9	2	1920.81	-2.063
sGFVPNVVHSsEEVIk	Q8BHC1	RAB39B	1.0116	0.753537	N-Term(iTRAQ8plex); S11(Phospho); K16(iTRAQ8plex)	0.999134	S(1): 0.0; S(10): 0.1; S(11): 99.9	0.98856	0.998086	0.997658	1.07263	0.987393	0.958896	234.959	42.98	4	2416.26	-3.76588
aAEATEDQETSms	Q8BHE3	ATCAY	0.465766	0.193374	N-Term(iTRAQ8plex); M12(Oxidation); S13(Phospho)	0.974749	T(5): 0.0; T(10): 0.1; S(11): 2.5; S(13): 97.5	0.601568	0.736309	1.69486	0.404477	0.496051	0.512017	134.838	46.64	2	1769.71	-0.979999
aAEATEDQETSMs	Q8BHE3	ATCAY	1.0435	0.664084	N-Term(iTRAQ8plex); S13(Phospho)	0.494027	T(5): 0.0; T(10): 1.2; S(11): 49.4; S(13): 49.4	0.975417	0.9293	1.1057	0.939744	1.00556	1.19607	125.288	43.8	2	1753.71	-2.49637
qQPPLGPSSSLLSLPsLk	Q8BHL3	TBC1D10B	0.963773	0.521209	N-Term(iTRAQ8plex); S16(Phospho); K18(iTRAQ8plex)	0.999183	S(8): 0.0; S(9): 0.0; S(10): 0.0; S(13): 0.1; S(16): 99.9	0.97597	1.08973	0.936242	0.982359	0.992892	0.917939	123.486	7.9	3	2537.41	-2.66772
eVcDGWSLPNPEyYTLR	Q8BHL5	elmo2	0.897313	0.141411	N-Term(iTRAQ8plex); C3(Carbamidomethyl); Y13(Phospho)	0.333333	S(7): 0.0; Y(13): 33.3; Y(14): 33.3; T(15): 33.3	1.08489	0.953808	0.96664	0.973835	0.869134	0.853762	112.383	4.81	3	2483.12	-1.76243
sLAILESMVLNsQsLYQk	Q8BHL5	elmo2	0.811812	0.548447	N-Term(iTRAQ8plex); S12(Phospho); S14(Phospho); K18(iTRAQ8plex)	0.325294	S(1): 0.0; S(7): 2.4; S(12): 65.9; S(14): 65.9; Y(16): 65.9	0.75943	0.684891	1.58507	0.786212	0.885285	0.787799	90.2656	9.64	3	2792.4	-4.30312
yNDWsDDDDDSNESk	Q8BHS6	ARMCX3	1.01682	0.845104	N-Term(iTRAQ8plex); S5(Phospho); K15(iTRAQ8plex)	0.999993	Y(1): 0.0; S(5): 100.0; S(11): 0.0; S(14): 0.0	0.949087	0.980458	1.10657	0.943115	0.985252	1.15882	250.167	54.79	3	2493.01	-4.15415
lAcQADsVEQVDDTILT	Q8BIX2	Gcn1l1	1.04794	0.693508	N-Term(iTRAQ8plex); C3(Carbamidomethyl); S7(Phospho)	1	S(7): 100.0; T(14): 0.0; T(17): 0.0	1.03341	1.11896	0.84728	1.1753	1.06713	0.901023	169.042	15.21	2	2262.06	2.95163
sGDALTTVVVk	Q8BIZ6	SNIP1	0.938772	0.137976	N-Term(iTRAQ8plex); S1(Phospho); K11(iTRAQ8plex)	1	S(1): 100.0; T(6): 0.0; T(7): 0.0	1.04038	1.01701	0.983532	1.00741	0.908767	0.938565	139.951	12.5	3	1777.99	0.433488
sDVETATDsDTESR	Q8BJ42	DLGAP2	0.939637	0.638694	N-Term(iTRAQ8plex); S9(Phospho)	1	S(1): 0.0; T(5): 0.0; T(7): 0.0; S(9): 100.0; T(11): 0.0; S(13): 0.0	0.928287	0.846066	1.23191	0.903263	0.976995	0.944532	394.991	51.39	2	1896.8	-2.08848
sDVETAtDsDTESR	Q8BJ42	DLGAP2	1.19924	0.0691136	N-Term(iTRAQ8plex); T7(Phospho); S9(Phospho)	0.999711	S(1): 0.0; T(5): 0.0; T(7): 100.0; S(9): 100.0; T(11): 0.0; S(13): 0.0	1.01282	0.966531	1.01517	1.07741	1.16745	1.3463	371.503	51.92	2	1976.76	-1.89182
aDsIEIYIPEAQTR	Q8BJ42	DLGAP2	0.966128	0.510379	N-Term(iTRAQ8plex); S3(Phospho)	1	S(3): 100.0; Y(7): 0.0; T(13): 0.0	1.0207	1.04274	0.926129	1.01984	0.917474	0.950989	302.48	35.75	2	1989.99	1.74667
sHsLEGSSk	Q8BJ42	DLGAP2	0.86938	0.0571234	N-Term(iTRAQ8plex); S3(Phospho); K9(iTRAQ8plex)	0.000506324	S(1): 99.9; S(3): 0.1; S(7): 0.0; S(8): 0.0	1.05161	0.995805	0.957211	0.952716	0.835145	0.824297	141.27	15.11	3	1619.82	-3.68398
gGLYNSMDsLDsNk	Q8BJ42	DLGAP2	1.07725	0.178281	N-Term(iTRAQ8plex); S9(Phospho); S12(Phospho); K14(iTRAQ8plex)	0.999827	Y(4): 0.0; S(6): 0.0; S(9): 100.0; S(12): 100.0	1.00955	1.05689	0.936907	1.01747	1.09145	1.12644	129.953	22.08	3	2269	-1.88833
eksLDLPDR	Q8BJ42	DLGAP2	0.762771	0.195324	N-Term(iTRAQ8plex); K2(iTRAQ8plex); S3(Phospho)	1	S(3): 100.0	1.20652	1.08341	0.705093	0.723227	0.799725	0.761564	124.93	1.65	3	1760.94	-2.78392
tQVLsPDSLFTAk	Q9QZQ1	AFDN	0.906199	0.0127676	N-Term(iTRAQ8plex); S5(Phospho); K13(iTRAQ8plex)	0.5	T(1): 0.0; S(5): 50.0; S(8): 50.0; T(11): 0.0	1.03513	0.979416	0.972788	0.884135	0.910251	0.912735	182.299	29.2	3	2095.12	-2.94686
fADsDADGD	Q8BJC1	SEMA4D	1.00908	0.787697	N-Term(iTRAQ8plex); S4(Phospho)	1	S(4): 100.0	0.985157	0.968186	1.0645	1.03393	0.995093	1.01623	207.104	48.51	2	1296.49	-2.94694
sDFsDLEQsVk	Q8BJC1	SEMA4D	0.999196	0.986936	N-Term(iTRAQ8plex); S4(Phospho); S9(Phospho); K11(iTRAQ8plex)	0.999987	S(1): 0.0; S(4): 100.0; S(9): 100.0	1.04275	0.998886	0.962239	1.06326	1.01184	0.926359	189.251	26.88	3	2022.92	-3.87014
mTAsAASELILSk	K4DI76	CADPS	0.906308	0.0139581	N-Term(iTRAQ8plex); M1(Oxidation); S4(Phospho); K13(iTRAQ8plex)	0.999989	T(2): 0.0; S(4): 100.0; S(7): 0.0; S(12): 0.0	0.970847	1.03367	0.995602	0.902841	0.93044	0.885751	215.763	29.08	3	2026.07	-4.63324
dIsNLEENDETR	Q8BJI1	SLC6A17	0.946769	0.107215	N-Term(iTRAQ8plex); S3(Phospho)	1	S(3): 100.0; T(11): 0.0	1.02532	1.02752	0.954947	0.964798	0.931044	0.951837	288.858	30.27	2	1818.8	-1.40087
eHsNEHVTESVADLLALEEPVDYk	Q8BJI1	SLC6A17	0.995652	0.960442	N-Term(iTRAQ8plex); S3(Phospho); K24(iTRAQ8plex)	0.999966	S(3): 100.0; T(8): 0.0; S(10): 0.0; Y(23): 0.0	0.927069	1.12985	0.873836	1.00397	0.978189	0.935848	254.29	26.45	4	3412.67	-2.33372
sSsSQGSLMEQISSVVTR	Q8BJY3	GRM5	0.965642	0.722103	N-Term(iTRAQ8plex); S3(Phospho)	0.479574	S(1): 0.1; S(2): 48.0; S(3): 48.0; S(4): 2.0; S(7): 2.0; S(13): 0.0; S(14): 0.0; T(17): 0.0	0.930025	1.16942	0.882734	0.982495	0.944697	0.952525	131.288	20.4	3	2267.08	-2.92781
dYTQsSSSL	Q8BJY3	GRM5	0.951476	0.578113	N-Term(iTRAQ8plex); S5(Phospho)	0.489777	Y(2): 0.0; T(3): 0.0; S(5): 49.0; S(6): 1.0; S(7): 49.0; S(8): 1.0	0.918937	0.928602	1.16494	0.947948	0.96526	0.953096	130.433	29.82	2	1371.59	-3.95982
fRVsmDGEWLcLR	Q8BLC2	#N/A	0.97875	0.822599	N-Term(iTRAQ8plex); S4(Phospho); M5(Oxidation); C11(Carbamidomethyl)	1	S(4): 100.0	1.12058	1.00423	0.877563	1.08583	0.905492	0.947247	125.611	18.06	3	2068.96	-0.947985
dIISSDGDSs	Q8BLH7	hirip3	1.09097	0.144322	N-Term(iTRAQ8plex); S10(Phospho)	0.5	S(4): 0.0; S(5): 0.0; S(9): 50.0; S(10): 50.0	0.972204	0.956636	1.07899	1.03624	1.09644	1.14878	134.801	23	2	1379.59	0.0507864
nTSAsDEDER	Q8BLM1	LRRFIP1	0.953878	0.616511	N-Term(iTRAQ8plex); S5(Phospho)	0.972894	T(2): 1.4; S(3): 1.4; S(5): 97.3	1.06384	0.930346	1.0087	0.985389	0.810842	1.06816	147.739	21.64	2	1507.62	-1.15661
ntSAsDEDER	Q8BLM1	LRRFIP1	0.765411	0.242552	N-Term(iTRAQ8plex); T2(Phospho); S5(Phospho)	0.495704	T(2): 50.4; S(3): 50.4; S(5): 99.1	0.957617	0.83683	1.21986	0.60069	0.682372	1.02412	113.422	9.96	2	1587.59	-0.266667
kGsISDGSNILDEVTFPAR	Q8BLR0	MLC1	0.945604	0.30325	N-Term(iTRAQ8plex); K1(iTRAQ8plex); S3(Phospho)	0.999646	S(3): 100.0; S(5): 0.0; S(8): 0.0; T(15): 0.0	0.979652	1.04331	0.981067	0.939143	1.02161	0.879869	360.172	52.34	3	2694.4	1.75501
vGVEELsEEDQNENR	Q8BLV3	SLC9A7	1.16517	0.238081	N-Term(iTRAQ8plex); S7(Phospho)	1	S(7): 100.0	0.8312	0.98023	1.20186	1.10281	1.13486	1.27332	113.035	5.92	2	2130.94	-3.98262
vGAHGsEEGAVFk	Q8BMK4	CKAP4	1.05646	0.0944254	N-Term(iTRAQ8plex); S6(Phospho); K13(iTRAQ8plex)	1	S(6): 100.0	1.00943	0.950993	1.00795	1.06473	1.0117	1.05953	257.4	29.44	3	1976.01	-2.31178
gFGsFR	Q8BNF8	VCP	0.833537	0.284336	N-Term(iTRAQ8plex); S4(Phospho)	1	S(4): 100.0	1.14342	1.06993	0.783738	0.98517	0.727617	0.785405	98.4224	7.02	2	1054.5	-1.47957
hIEDsGEkPDTFSNk	Q8BP91	CHGB	1.03708	0.592762	N-Term(iTRAQ8plex); S5(Phospho); K8(iTRAQ8plex); K15(iTRAQ8plex)	1	S(5): 100.0; T(11): 0.0; S(13): 0.0	1.03118	0.952208	1.02396	1.0301	0.942753	1.146	203.379	7.01	4	2696.37	-0.389902
vADGQIsTEVSEAPVASDkPk	Q8BPL9	#N/A	0.969839	0.773727	N-Term(iTRAQ8plex); S7(Phospho); K19(iTRAQ8plex); K21(iTRAQ8plex)	0.971465	S(7): 97.1; T(8): 2.9; S(11): 0.0; S(17): 0.0	1.10872	1.05862	0.831123	0.942297	1.06271	0.903011	256.165	27.17	4	3120.65	-2.27514
vsVDsNLFVYSk	Q8BPN8	DMXL2	0.894335	0.25511	N-Term(iTRAQ8plex); S2(Phospho); S5(Phospho); K12(iTRAQ8plex)	1	S(2): 100.0; S(5): 100.0; Y(10): 0.0; S(11): 0.0	1.06049	1.08487	0.854857	0.958072	0.865988	0.859142	406.573	32.66	3	2126.04	-3.09405
vsVDSNLFVYSk	Q8BPN8	DMXL2	0.954266	0.423687	N-Term(iTRAQ8plex); S2(Phospho); K12(iTRAQ8plex)	1	S(2): 100.0; S(5): 0.0; Y(10): 0.0; S(11): 0.0	1.06389	1.01327	0.892884	0.936962	0.948521	0.948728	353.516	36.75	3	2046.07	-3.50232
kQsEVEADLGYPGGk	Q8BPN8	DMXL2	1.01637	0.582615	N-Term(iTRAQ8plex); K1(iTRAQ8plex); S3(Phospho); K15(iTRAQ8plex)	1	S(3): 100.0; Y(11): 0.0	0.979471	1.01398	1.01164	1.03945	1.04676	0.968065	345.488	39.6	3	2570.36	0.169707
lDHELsLDR	Q8BPN8	DMXL2	0.791814	0.0564749	N-Term(iTRAQ8plex); S6(Phospho)	1	S(6): 100.0	1.08989	1.0615	0.877341	0.835039	0.714638	0.84852	339.127	32.36	2	1481.73	-1.75037
sDsLILDHQWELEk	Q5DTN3	KIF1A	0.907198	0.0282125	N-Term(iTRAQ8plex); S3(Phospho); K14(iTRAQ8plex)	0.999872	S(1): 0.0; S(3): 100.0	1.00639	1.05615	0.975997	0.893659	0.91631	0.94659	359.084	31.1	3	2401.21	-5.82247
yLELPPRPsPESSESDWETLDPSVLEDASLk	Q80U56	AVL9	0.907848	0.0470312	N-Term(iTRAQ8plex); S9(Phospho); K31(iTRAQ8plex)	0.997423	Y(1): 0.0; S(9): 99.7; S(12): 0.1; S(13): 0.1; S(15): 0.1; T(19): 0.0; S(23): 0.0; S(29): 0.0	0.98673	1.05522	0.963982	0.915638	0.936587	0.876701	262.263	30.98	4	4175.05	-2.05738
asTQFSFVYLAHPR	Q8BPN8	DMXL2	1.10707	0.207831	N-Term(iTRAQ8plex); S2(Phospho)	0.999557	S(2): 100.0; T(3): 0.0; S(6): 0.0; Y(9): 0.0	0.914351	1.10286	0.905381	1.11411	1.09395	1.02745	262.646	43.21	3	2008	-1.36604
eSEAGTGSsEHEDGER	Q8BPN8	DMXL2	1.01862	0.863081	N-Term(iTRAQ8plex); S9(Phospho)	0.977904	S(2): 0.0; T(6): 0.0; S(8): 2.2; S(9): 97.8	0.873587	0.990456	1.13358	1.08884	1.08222	0.882376	244.438	52.2	3	2060.83	-0.977506
mkLDHELsLDR	Q8BPN8	DMXL2	0.804677	0.228471	N-Term(iTRAQ8plex); M1(Oxidation); K2(iTRAQ8plex); S8(Phospho)	1	S(8): 100.0	1.22582	1.01606	0.755521	0.837075	0.770579	0.804289	242.234	22.08	3	2061.06	-1.31956
mkLDHELsLDR	Q8BPN8	DMXL2	0.846	0.369551	N-Term(iTRAQ8plex); K2(iTRAQ8plex); S8(Phospho)	1	S(8): 100.0	1.18556	1.07433	0.700401	0.866918	0.868924	0.768568	232.896	11.32	3	2045.06	-3.2493
eSEAGTGssEHEDGER	Q8BPN8	DMXL2	1.13118	0.0886403	N-Term(iTRAQ8plex); S8(Phospho); S9(Phospho)	0.999999	S(2): 0.0; T(6): 0.0; S(8): 100.0; S(9): 100.0	0.969286	0.959287	1.07947	1.14943	1.20226	1.05095	218.016	29.08	3	2140.8	-2.12039
nYSSAtW	Q1HKZ5	MAP3K13	0.908894	0.0477936	N-Term(iTRAQ8plex); T6(Phospho)	0.999994	Y(2): 0.0; S(3): 0.0; S(4): 0.0; T(6): 100.0	0.974865	1.0074	1.0453	0.870725	0.922564	0.958443	140.367	23.86	2	1212.52	-3.41381
sSDDIDYR	Q8BPN8	DMXL2	1.03921	0.504751	N-Term(iTRAQ8plex); S1(Phospho)	0.0141864	S(1): 1.4; S(2): 98.6; Y(7): 0.0	0.988397	0.933412	1.08781	0.992216	1.04242	1.09299	177.617	17.92	2	1354.58	-2.80762
qLDHEsDDADR	Q8BPN8	DMXL2	1.02656	0.671568	N-Term(iTRAQ8plex); S6(Phospho)	1	S(6): 100.0	0.985877	0.917265	1.10744	0.994942	1.04444	1.05117	175.218	42.37	3	1684.7	-4.96171
iSTAsGDGR	Z4YKV1	GNAS	0.909808	0.0248394	N-Term(iTRAQ8plex); S5(Phospho)	0.99956	S(2): 0.0; T(3): 0.0; S(5): 100.0	1.03332	0.984839	0.987533	0.941134	0.921176	0.872295	155.754	14.67	2	1247.59	-1.10908
rSsDPALTGLSTSVSDNNFSSEEPSR	Q8BPQ6	PARD3	0.977401	0.504306	N-Term(iTRAQ8plex); S3(Phospho)	0.982943	S(2): 1.7; S(3): 98.3; T(8): 0.0; S(11): 0.0; T(12): 0.0; S(13): 0.0; S(15): 0.0; S(20): 0.0; S(21): 0.0; S(25): 0.0	0.993154	0.966984	1.04137	1.00444	0.994674	0.934565	309.621	38.29	3	3124.44	1.02567
iSRPGDsDDSR	G3UYY3	HNRNPL	0.910578	0.0397641	N-Term(iTRAQ8plex); S7(Phospho)	0.999991	S(2): 0.0; S(7): 100.0; S(10): 0.0	0.954337	0.997321	1.05419	0.926124	0.909594	0.901338	149.205	34.55	2	1588.72	-2.18034
[truncated: 3,457 more rows]
