# Supplementary material for: p39-associated Cdk5 activity regulates dendritic morphogenesis
Source: Sci Rep. 2020 Oct 30;10:18746. doi: 10.1038/s41598-020-75264-6 (PMC7603351; doi:10.1038/s41598-020-75264-6)
Supplement: Supplementary file 3 — Supplementary Information 3. [file 41598_2020_75264_MOESM3_ESM.xlsx]

## Sheet: Sheet1
Supplementary_dataset_RNASeq Cortical neurons from p39-/- mouse embryos and their wild-type littermates at 10 DIV (p39+/+, n = 4; p39-/-, n = 3) were subjected to RNA sequencing. RNA sequencing analysis was performed using HISAT2, StringTie and DESeq2. Gene expression of each sample, fold change and p-value between p39-/- and p39+/+ were displayed.
GeneNames	Ensemble_name	fc_KO_vs_WT	pvalue_KO_vs_WT	p39_WT_1	p39_WT_2	p39_WT_3	p39_WT_4	p39_KO_1	p39_KO_2	p39_KO_3
Gnai3	ENSMUSG00000000001	0.907043	0.202187	29.7005	27.4368	34.358	31.4803	27.9055	29.7312	26.0214
Cdc45	ENSMUSG00000000028	0.777727	0.190257	2.99269	2.02469	3.70516	3.41084	2.22486	2.59688	2.2556
H19	ENSMUSG00000000031	0.483916	0.675811	0.089641	0.167349	16.2427	0.005286	0.941158	2.61983	2.42927
Narf	ENSMUSG00000000056	1.12011	0.115019	14.6197	16.7274	14.5986	13.1626	16.7807	15.7708	17.1044
Cav2	ENSMUSG00000000058	0.761898	0.392209	5.18596	4.45508	10.6833	7.59098	5.12964	6.69076	4.13108
Klf6	ENSMUSG00000000078	0.971063	0.773535	12.5839	12.5334	15.4391	10.7776	12.8688	13.0936	11.4241
Scmh1	ENSMUSG00000000085	0.908582	0.505074	13.9969	11.4388	8.3765	10.5266	10.756	9.98657	9.4715
Cox5a	ENSMUSG00000000088	1.05507	0.151043	29.2464	28.8187	27.5043	30.98	31.4044	29.7558	31.066
Tbx2	ENSMUSG00000000093	1.27686	0.381517	1.00984	0.766069	0.715287	0.88758	0.980184	1.59836	0.657118
Wnt9a	ENSMUSG00000000126	0.861237	0.646655	3.3775	2.11523	4.86038	5.6677	2.78911	5.01127	2.5479
Fer	ENSMUSG00000000127	0.855551	0.0439578	4.41157	4.70749	5.3534	5.09581	4.33919	4.25402	3.96302
Xpo6	ENSMUSG00000000131	0.97147	0.877546	13.6471	8.24974	8.33772	7.85839	9.83441	9.57392	8.34631
Tfe3	ENSMUSG00000000134	0.972787	0.846626	4.11638	3.52576	4.2732	3.42728	2.66136	4.24848	4.28399
Axin2	ENSMUSG00000000142	0.842638	0.25644	4.77985	4.55838	6.75637	4.93535	4.02339	4.99454	4.27255
Brat1	ENSMUSG00000000148	0.965542	0.111212	7.12135	6.99438	7.05059	7.09548	6.60141	6.76821	7.09635
Gna12	ENSMUSG00000000149	0.940257	0.36732	37.6792	37.0194	44.7431	42.4786	36.9678	40.5182	36.6991
Dlat	ENSMUSG00000000168	1.04988	0.312322	25.053	23.8608	23.0871	23.2195	26.2887	22.8214	25.8678
Sdhd	ENSMUSG00000000171	0.983201	0.639565	54.8286	54.8518	60.9587	59.9046	56.1423	57.2096	56.6514
Ccnd2	ENSMUSG00000000184	0.808967	0.398588	37.8197	29.5071	63.0833	43.6195	34.2627	42.0987	29.2268
Gpr107	ENSMUSG00000000194	0.941023	0.159566	15.6929	15.8578	17.3262	17.2515	15.6891	16.0632	14.919
Nalcn	ENSMUSG00000000197	1.03876	0.217788	12.0177	12.641	11.372	12.0604	12.7015	12.2061	12.5587
Btbd17	ENSMUSG00000000202	1.20078	0.503737	6.08493	4.35916	2.65975	7.13608	6.29271	7.60761	4.32744
Drp2	ENSMUSG00000000223	0.931654	0.779409	4.14038	3.24882	7.11638	6.69363	4.38259	6.11334	4.31682
Lhx2	ENSMUSG00000000247	1.06071	0.169313	42.8783	41.0007	40.7776	45.398	46.0628	46.4811	42.7405
Gmpr	ENSMUSG00000000253	0.850342	0.2457	12.609	10.8185	13.8423	15.6713	11.1525	13.1639	9.44714
Mid2	ENSMUSG00000000266	1.01347	0.895334	3.24805	3.03619	4.307	3.35288	3.40032	3.67152	3.52717
Dgke	ENSMUSG00000000276	1.26675	0.0721138	5.4952	5.4897	4.86039	5.19463	5.89366	8.07356	6.02204
Scpep1	ENSMUSG00000000278	0.582488	0.18773	36.5636	19.5924	32.1387	13.1957	21.1103	12.1939	11.0335
Mnt	ENSMUSG00000000282	1.09008	0.254594	22.7175	24.947	19.2787	21.3819	24.7789	22.5385	24.8935
Hddc2	ENSMUSG00000000295	0.879799	0.0861625	5.36385	6.21784	6.70359	6.10825	5.1197	5.45381	5.52254
Tpd52l1	ENSMUSG00000000296	1.10412	0.15466	3.78684	3.87682	4.58795	3.73936	4.60238	4.2925	4.3471
Cdh4	ENSMUSG00000000305	0.931536	0.185404	26.8859	25.7749	30.3804	28.2802	25.3052	25.5982	26.8716
Ckmt1	ENSMUSG00000000308	1.10136	0.196588	19.323	20.7081	17.4347	17.0329	22.3082	19.3355	19.8935
Arvcf	ENSMUSG00000000325	0.747193	0.254851	26.4912	19.428	26.176	38.427	18.7399	27.088	16.1082
Comt	ENSMUSG00000000326	1.04083	0.659267	12.2274	13.0895	14.3329	13.6049	12.4712	12.7734	16.3272
Rtca	ENSMUSG00000000339	0.982718	0.788716	28.1721	23.2894	27.8763	26.6529	23.9848	27.8196	26.3147
Dbt	ENSMUSG00000000340	1.03634	0.14357	7.45067	6.96456	7.06039	7.14765	7.59906	7.39469	7.25388
Dazap2	ENSMUSG00000000346	0.905257	0.371216	45.3764	40.5771	53.001	52.9112	40.9273	50.2881	39.0504
Mcts1	ENSMUSG00000000355	1.08145	0.0173304	13.3214	12.5515	12.6408	12.1475	13.5889	13.6611	13.8407
Trappc10	ENSMUSG00000000374	1.00414	0.836701	21.2954	21.9646	21.1606	20.8951	21.948	20.7204	21.5831
Ccm2	ENSMUSG00000000378	0.973869	0.602157	27.1065	26.2752	29.9855	24.9112	26.1601	26.3711	26.5556
Tbrg4	ENSMUSG00000000384	1.03954	0.532521	6.20036	5.71754	5.93593	7.02627	6.14235	6.54394	6.71161
Ndufa9	ENSMUSG00000000399	0.987449	0.558693	50.7253	48.9087	47.2336	49.9235	48.0785	49.5916	48.0708
Cttnbp2	ENSMUSG00000000416	0.889287	0.307509	6.40111	6.81363	5.66511	5.69167	6.4574	4.39955	5.53139
Galnt1	ENSMUSG00000000420	0.947109	0.694696	9.65702	10.4749	14.5322	13.0002	10.7997	12.9649	10.0929
Mkrn2	ENSMUSG00000000439	1.03143	0.60936	6.62896	6.28834	5.66708	5.75195	6.39844	6.6668	5.76062
Raf1	ENSMUSG00000000441	0.988955	0.752159	13.7641	12.8007	14.4677	13.8732	13.2331	14.0329	13.4585
1-Sep	ENSMUSG00000000486	0.991487	0.964713	3.11477	2.51107	2.07584	1.95492	1.68529	2.96736	2.52815
Pdgfb	ENSMUSG00000000489	0.77546	0.150451	9.80278	8.94825	13.9922	13.4315	8.85566	9.57242	8.42694
Grasp	ENSMUSG00000000531	1.11832	0.0392618	4.76079	4.69394	4.78159	4.57193	5.62235	4.83172	5.32122
Acvr1b	ENSMUSG00000000532	1.10309	0.126021	35.8755	37.244	30.6046	33.6012	39.0657	35.7785	38.7674
Tom1l2	ENSMUSG00000000538	0.987148	0.759117	23.5629	24.6	23.314	24.3789	24.8734	21.5697	24.5249
Zfp385a	ENSMUSG00000000552	0.974487	0.822923	19.5614	20.7922	28.9319	22.9587	22.6469	23.232	21.5392
Itga5	ENSMUSG00000000555	0.678651	0.459497	1.37189	0.97777	4.12514	1.88005	1.26214	1.34652	1.64387
Gabra2	ENSMUSG00000000560	1.13421	0.526211	33.5214	17.7933	25.5666	26.3765	21.572	31.0437	35.2212
Wdr77	ENSMUSG00000000561	0.764848	0.261771	5.80115	3.43703	6.17472	5.47937	2.92426	5.49744	3.56286
Atp5f1	ENSMUSG00000000563	0.911854	0.28612	38.981	35.3199	36.8774	36.2416	36.7615	36.5726	27.485
Sox9	ENSMUSG00000000567	0.84786	0.346146	26.7017	22.0184	35.6383	33.8858	23.4899	30.0923	21.6086
Hnrnpd	ENSMUSG00000000568	0.911475	0.0287096	29.4613	26.9015	26.9248	28.948	25.7474	25.8696	25.1079
Dynlt1c	ENSMUSG00000000579	0.951386	0.421142	11.8455	11.1079	11.7984	13.0341	12.1282	11.6837	10.2853
C1d	ENSMUSG00000000581	0.998622	0.970044	9.34138	8.78274	9.59088	8.89643	9.06824	9.64378	8.70872
Gm2a	ENSMUSG00000000594	0.968867	0.73375	14.6922	13.393	17.3677	17.9151	15.0801	16.4979	14.4683
Krit1	ENSMUSG00000000600	0.912865	0.483222	4.13393	3.22065	4.91509	4.53041	3.706	4.34257	3.45358
Clcn4	ENSMUSG00000000605	1.06373	0.28982	28.7373	30.3193	25.0539	25.8973	29.7158	28.5486	29.4999
Sema4f	ENSMUSG00000000627	1.12918	0.129163	9.03394	9.78197	7.90895	7.93548	9.87815	9.12204	10.3532
Hk2	ENSMUSG00000000628	0.561323	0.277138	0.805118	0.457068	1.9427	1.03693	0.516806	0.757882	0.511084
Myo18a	ENSMUSG00000000631	0.911919	0.115415	25.9505	24.5023	29.3143	26.5986	24.2704	23.6085	24.8688
Sez6	ENSMUSG00000000632	0.978247	0.684294	49.9948	54.954	46.3275	48.6221	48.8432	51.6073	46.212
Loxl3	ENSMUSG00000000693	0.668605	0.165256	2.84328	1.85717	4.0739	3.57948	1.95782	2.66533	1.57173
Kat2b	ENSMUSG00000000708	0.722153	0.169639	4.57379	3.51428	6.71546	5.9013	3.42217	4.49684	3.29502
Rab5b	ENSMUSG00000000711	1.04278	0.227029	41.1854	44.4383	40.06	39.7295	43.5225	43.0873	42.757
Spg7	ENSMUSG00000000738	0.9607	0.613031	11.0883	10.6944	13.1085	11.2708	11.5834	11.899	9.7785
Rpl13	ENSMUSG00000000740	0.941297	0.345451	95.7656	99.874	116.351	113.563	99.1664	101.297	99.9658
Chmp1a	ENSMUSG00000000743	1.01755	0.298916	39.6044	41.3872	41.319	41.3921	42.3453	41.6292	40.9575
Rpa1	ENSMUSG00000000751	0.873046	0.499367	6.81702	7.76529	12.3387	10.4619	7.12036	9.69459	7.66279
Serpinf1	ENSMUSG00000000753	0.50523	0.457923	0.614023	0.218939	3.99195	1.83512	0.35464	1.13556	1.03344
Tubgcp3	ENSMUSG00000000759	0.95956	0.637027	4.41257	4.44328	4.83709	4.09192	4.20859	4.93384	3.65681
Polr3d	ENSMUSG00000000776	0.93854	0.000504554	11.3665	11.0549	11.3088	11.3269	10.5297	10.6244	10.5618
Tcf7	ENSMUSG00000000782	0.53896	0.270055	1.62144	0.874631	4.25588	3.26061	1.19135	1.82411	1.03182
Ddx3x	ENSMUSG00000000787	0.854828	0.080549	54.385	49.2409	60.8545	56.623	49.5684	41.7715	50.4142
Kcnn3	ENSMUSG00000000794	0.883025	0.236933	5.67418	5.02288	6.17693	6.7188	5.26469	5.76701	4.59306
Usp32	ENSMUSG00000000804	1.04748	0.23505	15.056	13.5772	14.1718	13.4008	14.6041	14.3269	15.2247
Txnrd3	ENSMUSG00000000811	0.883253	0.314165	2.66218	2.46629	3.35344	3.39665	2.83001	2.72138	2.31745
Zfp512b	ENSMUSG00000000823	1.00622	0.825319	19.4769	19.6983	19.0262	18.6984	18.9417	18.7037	20.3882
Dnajc5	ENSMUSG00000000826	1.05117	0.469976	28.4976	29.7948	24.7758	26.1539	29.305	26.0014	30.8016
Tpd52l2	ENSMUSG00000000827	0.995835	0.89081	5.74491	5.73687	5.90929	5.85589	5.67286	6.16073	5.52901
Fmr1	ENSMUSG00000000838	0.997506	0.936461	7.87859	7.56148	8.05169	7.36254	7.49303	8.02175	7.56823
Bcl11a	ENSMUSG00000000861	1.05079	0.387531	16.8648	17.0796	14.6777	14.7542	16.5439	15.9707	17.4318
Il4	ENSMUSG00000000869	1.08722	0.30024	4.94622	5.09054	4.04267	4.26561	5.23799	5.13482	4.58599
Pxmp4	ENSMUSG00000000876	1.05767	0.257496	6.93916	6.61167	6.01795	6.99403	7.12417	7.24948	6.69734
Dlg3	ENSMUSG00000000881	1.10226	0.33543	31.9828	38.1839	27.3121	28.2849	35.3737	32.7923	35.8026
Mmp11	ENSMUSG00000000901	0.722914	0.352007	1.3962	1.19811	2.65428	2.12561	0.992726	2.04971	0.955746
Smarcb1	ENSMUSG00000000902	0.939914	0.225277	38.2733	34.3084	39.1171	37.7222	34.3157	37.5415	33.475
Hip1r	ENSMUSG00000000915	0.997457	0.94924	8.51853	9.52237	8.53912	8.51397	8.91402	8.38287	8.95667
Nsun5	ENSMUSG00000000916	1.00427	0.905089	4.10575	4.35748	4.66512	4.30953	4.40017	4.48493	4.24915
Top1mt	ENSMUSG00000000934	0.905607	0.149225	2.90027	2.68406	3.20189	3.19825	2.8862	2.59789	2.65584
Gm38393	ENSMUSG00000000948	1.03512	0.640999	5.5454	5.17075	4.7601	4.8606	5.71099	4.57244	5.50487
Mmp14	ENSMUSG00000000957	0.773764	0.386419	18.9844	18.8239	41.1509	25.3487	20.243	20.8201	19.4691
Oxa1l	ENSMUSG00000000959	1.01681	0.55762	22.0719	24.6192	23.5799	23.8148	23.9574	23.9249	23.8684
Heatr6	ENSMUSG00000000976	0.940859	0.206621	4.80259	4.37726	4.78374	4.60306	4.09075	4.69891	4.31178
Ilf2	ENSMUSG00000001016	0.978918	0.546956	19.3404	18.0091	19.2111	18.4844	17.6546	19.5206	17.922
Chtop	ENSMUSG00000001017	0.930641	0.345997	24.7392	21.3878	20.7082	24.9058	21.8554	22.697	19.481
Snapin	ENSMUSG00000001018	0.877457	0.422523	6.72335	7.22134	6.95697	10.529	7.00738	7.45735	6.21956
S100a6	ENSMUSG00000001025	0.701203	0.42579	5.52621	2.71276	11.2123	6.0078	4.7233	5.65808	3.0076
Mapk7	ENSMUSG00000001034	1.20206	0.404544	11.1971	13.3314	13.1983	5.84253	11.6125	11.5988	16.0686
Epn2	ENSMUSG00000001036	1.11512	0.471569	6.1874	10.7306	11.1657	11.2953	10.68	11.2484	11.0058
B9d1	ENSMUSG00000001039	0.773389	0.208789	7.67935	6.17625	9.27105	11.2128	7.0165	7.28225	5.61956
Sec24b	ENSMUSG00000001052	1.00774	0.637078	11.1863	11.6614	11.6381	11.1523	11.5451	11.5978	11.3507
N4bp3	ENSMUSG00000001053	0.827043	0.151135	2.76513	2.57954	3.53676	3.19497	2.15095	2.4715	2.86833
Rmnd5b	ENSMUSG00000001054	0.958817	0.290734	20.3121	19.368	22.2304	20.3262	19.627	19.5713	19.9392
Nhp2	ENSMUSG00000001056	0.969918	0.420083	31.2099	28.2908	31.8082	31.6964	30.5495	29.9409	28.9884
Vps9d1	ENSMUSG00000001062	1.12239	0.0858331	9.23457	9.17862	8.82781	8.31964	9.10592	9.88844	10.9402
Zfp276	ENSMUSG00000001065	0.996035	0.990121	3.42357	1.03046	3.85883	3.16084	3.56691	1.78198	3.22228
Mfsd10	ENSMUSG00000001082	0.781434	0.319417	1.55941	1.16031	2.24398	2.24307	1.78948	1.28562	1.14862
Luzp1	ENSMUSG00000001089	0.964115	0.483487	5.57798	5.39405	6.33448	5.78876	5.33843	5.86486	5.4966
Kctd10	ENSMUSG00000001098	0.846656	0.176177	22.0402	20.0711	28.5158	22.5564	19.2506	21.3767	18.5435
Poldip2	ENSMUSG00000001100	0.987053	0.676802	26.8776	25.3811	26.638	28.2917	26.6085	27.0663	25.6756
Ift20	ENSMUSG00000001105	0.936077	0.273493	17.0465	15.7227	18.8912	16.9163	16.2684	16.8327	15.0437
Col6a1	ENSMUSG00000001119	0.824471	0.218485	6.25913	4.90162	7.87889	6.89911	5.77848	5.70421	4.55661
Pcbp3	ENSMUSG00000001120	0.943212	0.55773	10.9389	15.3969	13.6439	12.4198	11.9134	11.8561	13.2983
Araf	ENSMUSG00000001127	1.04437	0.36754	11.3233	13.2448	11.6251	11.9198	12.9412	12.6198	12.1248
Cfp	ENSMUSG00000001128	1.06178	0.586363	5.18194	5.25497	4.5383	4.0606	4.68227	5.9547	4.52191
Uxt	ENSMUSG00000001134	0.716016	0.214188	1.60361	1.72111	3.07846	1.87157	1.5959	1.57689	1.27083
Cnnm3	ENSMUSG00000001138	1.07287	0.129694	8.55664	7.78344	8.57441	7.59426	8.72231	8.46427	8.97165
Lman2l	ENSMUSG00000001143	1.03406	0.583826	7.87339	9.12472	7.58502	8.04391	9.04771	8.2012	8.05476
Mcm3ap	ENSMUSG00000001150	0.973187	0.428993	11.4378	10.7717	10.6543	10.4668	10.2378	11.0835	10.3054
Pcnt	ENSMUSG00000001151	1.15161	0.232015	1.9846	1.76843	1.90531	2.29265	2.01098	2.70849	2.14788
Mxd1	ENSMUSG00000001156	1.08616	0.241941	4.51626	4.09553	3.80253	3.62575	4.59107	4.38553	4.08995
Gmcl1	ENSMUSG00000001157	1.01184	0.745879	9.53771	9.39834	9.81282	8.88788	9.6252	9.93713	8.99956
Snrnp27	ENSMUSG00000001158	1.00486	0.926429	19.5932	18.8953	20.4006	20.6188	19.6942	21.9148	18.3117
Ocrl	ENSMUSG00000001173	0.957142	0.278514	7.54372	6.64374	6.80349	6.96407	6.84514	6.50573	6.71682
Calm1	ENSMUSG00000001175	1.0543	0.429926	169.487	170.933	135.552	160.215	166.448	162.742	173.858
Agpat3	ENSMUSG00000001211	1.02706	0.186737	47.0062	48.2215	47.1537	49.993	49.2893	49.9485	48.9475
Sema6b	ENSMUSG00000001227	1.10532	0.227496	70.7809	81.2394	66.3534	75.4031	84.6502	71.3465	87.5408
Uhrf1	ENSMUSG00000001228	0.53462	0.0565334	4.57783	3.61097	7.50868	6.14885	2.83644	3.27587	2.64729
Dpp9	ENSMUSG00000001229	1.03559	0.358144	14.4189	15.8422	16.2182	14.8683	15.39	16.2655	15.9929
Ramp2	ENSMUSG00000001240	1.19723	0.494576	3.10528	3.24979	3.81926	3.20038	3.02765	6.0932	2.8886
Gramd1a	ENSMUSG00000001248	1.05826	0.297109	43.1799	43.098	37.648	37.4946	41.6565	44.3111	42.1514
Gabrg1	ENSMUSG00000001260	0.996599	0.972062	2.85856	2.99148	2.33732	2.48499	3.04335	2.37862	2.55507
Ckb	ENSMUSG00000001270	0.847869	0.226556	344.284	299.418	399.683	445.864	306.324	352.618	288.073
Sp1	ENSMUSG00000001280	0.796695	0.136107	4.28572	3.90174	5.89736	5.20662	3.67387	4.18622	3.66695
Myg1	ENSMUSG00000001285	0.963203	0.353081	6.31561	6.76937	7.10078	6.94009	6.60979	6.77252	6.21346
Rarg	ENSMUSG00000001288	0.90092	0.392702	4.06555	3.38436	4.51008	4.05116	3.09778	4.36453	3.35626
Pfdn5	ENSMUSG00000001289	0.898129	0.0599285	32.8606	32.7507	33.4166	36.7222	30.9174	32.075	28.4484
Efnb2	ENSMUSG00000001300	1.04302	0.57344	52.0448	56.8304	43.8916	46.3712	52.4846	49.79	53.5041
Rrp15	ENSMUSG00000001305	0.934578	0.516658	3.14151	2.24939	3.07495	2.78454	2.48949	2.88882	2.50748
Rnd2	ENSMUSG00000001313	1.02067	0.340826	26.017	27.9786	27.6271	26.6941	27.7804	27.636	27.5004
Srr	ENSMUSG00000001323	1.00966	0.860729	15.5974	16.0012	13.1925	15.6914	15.3322	14.8381	15.6299
Fndc5	ENSMUSG00000001334	1.16448	0.0560275	4.41105	5.27498	4.21249	4.6713	5.66148	5.0819	5.47475
Cnn1	ENSMUSG00000001349	0.259613	0.279717	1.7864	0.808758	8.07571	2.11513	0.727765	0.95362	0.80817
Fbxo9	ENSMUSG00000001366	0.983433	0.780327	17.2637	19.8577	18.5476	16.4019	17.736	16.7185	18.7032
Vps50	ENSMUSG00000001376	1.04271	0.132029	5.12492	4.98968	4.96071	4.65626	5.15347	5.13302	5.14417
Hars	ENSMUSG00000001380	1.01812	0.5481	43.4143	42.2318	40.8207	38.9874	42.4465	42.4717	41.4211
Zmat2	ENSMUSG00000001383	1.04339	0.326123	54.4795	54.667	47.1696	52.99	54.4366	54.4227	54.9323
Ube2c	ENSMUSG00000001403	0.5784	0.153548	15.1121	11.1058	28.24	21.4249	9.47857	15.0323	8.40703
Smg5	ENSMUSG00000001415	0.96554	0.0713911	15.5332	15.3081	15.3598	15.2697	14.3171	15.015	15.1823
Cct3	ENSMUSG00000001416	0.911288	0.260427	33.8698	33.2482	42.2153	37.7549	32.483	35.3754	32.6715
Glmp	ENSMUSG00000001418	0.994415	0.951332	4.25437	4.47841	5.73288	5.42431	5.05698	5.03825	4.73894
Mef2d	ENSMUSG00000001419	1.10003	0.164131	37.0746	36.6603	31.1598	32.4882	38.2002	35.1809	39.9633
Snd1	ENSMUSG00000001424	0.991734	0.620183	34.4554	34.5903	33.1423	34.8938	33.4	34.0036	34.5579
Col18a1	ENSMUSG00000001435	0.393009	0.219147	7.44194	4.29333	12.4848	24.3872	4.17969	6.10464	4.04297
Slc19a1	ENSMUSG00000001436	0.950123	0.615785	5.9018	4.58104	5.8408	5.71147	6.074	4.95306	4.675
Kpnb1	ENSMUSG00000001440	0.912392	0.230767	34.765	33.1061	41.7133	37.3509	31.7737	35.0764	33.6969
Npepps	ENSMUSG00000001441	0.9727	0.902338	34.1422	25.0712	32.7516	16.3767	22.869	33.6779	22.4911
Mrpl10	ENSMUSG00000001445	1.03843	0.387454	20.76	20.3873	19.7926	21.8726	20.772	23.0806	20.6439
Cyp51	ENSMUSG00000001467	1.00721	0.914277	25.8207	31.0862	28.1445	25.7253	26.7834	26.7544	30.144
Tcf25	ENSMUSG00000001472	1.06797	0.167776	48.7628	54.6939	49.0947	48.207	55.3508	54.5045	50.9483
Tubb6	ENSMUSG00000001473	0.493241	0.230233	15.6391	9.24689	42.6485	26.2873	10.3657	14.1264	10.2154
Def8	ENSMUSG00000001482	0.969392	0.363429	17.5633	18.9627	17.9393	17.4083	17.9225	16.5553	17.7775
Nkx2-1	ENSMUSG00000001496	0.63355	0.321886	0.992797	1.08243	1.34488	2.60695	0.503937	0.881209	1.47869
Col1a1	ENSMUSG00000001506	0.546131	0.694423	0.472006	0.617561	29.2911	1.03572	1.20997	6.6079	5.05021
Itga3	ENSMUSG00000001507	0.754351	0.388639	10.4257	8.03844	20.7917	14.4148	8.76066	12.8657	8.7385
Foxm1	ENSMUSG00000001517	0.71774	0.160734	3.51702	3.13847	4.95033	3.84375	2.34087	3.8975	2.07821
Itfg2	ENSMUSG00000001518	1.04653	0.650924	3.65987	3.52685	3.36323	4.2949	4.45498	3.8411	3.35562
Tulp3	ENSMUSG00000001521	0.789787	0.309865	8.576	6.09917	12.1571	10.8509	6.94741	9.21926	6.1546
Gtf2h4	ENSMUSG00000001524	1.08668	0.417267	4.54035	5.41654	5.34944	6.40561	5.34076	6.50336	5.85131
Tubb5	ENSMUSG00000001525	0.980679	0.599639	441.662	489.562	486.391	459.176	467.681	439.156	473.561
Ell2	ENSMUSG00000001542	1.16789	0.240055	0.886752	0.82461	1.1908	0.764615	1.00748	1.08403	1.1203
Jup	ENSMUSG00000001552	1.00754	0.920301	22.3911	25.8798	20.8395	20.5845	22.7064	21.0745	23.9975
Fkbp10	ENSMUSG00000001555	0.496736	0.38791	1.675	1.19896	8.04185	3.04024	1.46396	1.85168	1.8837
Nom1	ENSMUSG00000001569	1.01685	0.732069	2.73208	2.4002	2.85473	2.83391	2.73488	2.72168	2.79587
Ergic1	ENSMUSG00000001576	0.980498	0.448472	53.9016	51.7369	56.145	52.6678	51.1631	53.2349	53.3038
Ifrd1	ENSMUSG00000001627	1.01699	0.755449	5.67537	6.13233	6.59124	6.57487	6.13749	6.09696	6.81408
Stk38l	ENSMUSG00000001630	0.987458	0.874178	3.76605	3.18968	3.86977	3.85189	3.43024	4.09724	3.34251
Brpf1	ENSMUSG00000001632	0.981326	0.853647	4.90409	4.96491	6.79311	5.41724	5.66134	5.24063	5.34831
Akr1b3	ENSMUSG00000001642	0.85695	0.122159	25.6833	23.7481	30.4102	30.0962	22.4297	25.5055	22.7232
Gstt1	ENSMUSG00000001663	0.499509	0.10394	5.38309	4.08604	8.41452	10.8057	2.99776	4.03863	3.71155
Ddt	ENSMUSG00000001666	0.870716	0.0428808	15.8562	15.1749	17.0498	16.67	14.7068	12.6745	14.9034
Ddx18	ENSMUSG00000001674	0.937247	0.357579	8.05129	8.14473	9.76795	9.51852	8.14269	8.64612	8.15308
Ubl3	ENSMUSG00000001687	0.964935	0.390295	36.8773	36.0113	40.1357	39.4484	36.0101	38.686	35.6486
Gramd3	ENSMUSG00000001700	0.881542	0.486631	6.72948	5.06058	8.32247	7.02253	5.64478	7.60659	4.68915
Eef1e1	ENSMUSG00000001707	0.994237	0.891297	10.4078	10.459	10.6495	9.44377	9.71942	10.0604	10.7631
Akt1	ENSMUSG00000001729	0.965967	0.288022	67.1848	65.4743	72.645	69.5448	65.0291	66.181	67.9112
Tcirg1	ENSMUSG00000001750	0.710758	0.319204	2.78641	1.63156	4.38548	2.70587	2.81178	1.4269	1.89658
Naglu	ENSMUSG00000001751	0.793221	0.210499	4.68161	3.94733	6.25438	6.52424	3.68528	4.45585	4.59457
Coasy	ENSMUSG00000001755	1.03926	0.307283	12.1542	12.0603	12.7854	13.111	13.2912	13.4877	12.2796
Smo	ENSMUSG00000001761	0.675092	0.250915	19.7162	14.5931	36.9881	33.6193	17.0461	21.2473	14.8278
Tspan33	ENSMUSG00000001763	1.02675	0.784679	8.71911	9.47308	8.42558	11.3758	10.337	8.8035	10.117
Crnkl1	ENSMUSG00000001767	0.909758	0.156573	5.1775	4.74516	5.38536	5.69624	4.7009	5.13712	4.49358
Rin2	ENSMUSG00000001768	0.818405	0.291165	3.17741	2.98763	4.51575	4.05482	2.88408	3.84177	2.31892
Folh1	ENSMUSG00000001773	0.746016	0.219187	1.54007	2.06193	1.59564	2.57465	1.93291	1.13059	1.28519
Chordc1	ENSMUSG00000001774	1.00068	0.991449	8.27043	7.78564	7.34196	6.77435	7.35546	8.15498	7.13432
Rtcb	ENSMUSG00000001783	0.996364	0.915029	45.5057	42.4081	47.2644	44.4486	42.8938	46.2387	45.0978
Pwp1	ENSMUSG00000001785	0.963934	0.411493	10.5555	9.44228	10.696	10.1878	9.92631	10.3138	9.3152
Fbxo7	ENSMUSG00000001786	1.00403	0.969723	12.3339	14.129	9.89884	10.5816	12.2068	12.2703	10.8721
Capns1	ENSMUSG00000001794	0.88673	0.172199	42.0966	38.3198	48.0225	44.8232	37.5509	42.6727	35.0039
Lrp3	ENSMUSG00000001802	1.03632	0.657258	29.6243	38.0569	34.1341	30.551	37.0058	32.4463	33.4282
Folr1	ENSMUSG00000001827	0.708052	0.221512	2.59724	1.32529	2.37535	3.35824	1.49267	1.84987	1.78524
Clpb	ENSMUSG00000001829	0.841165	0.19494	11.6356	11.6018	9.53562	10.5027	10.2871	10.264	6.75031
7-Sep	ENSMUSG00000001833	0.980213	0.599569	16.9408	15.4391	17.4328	16.4157	15.9937	16.924	15.7707
Zdhhc4	ENSMUSG00000001844	1.05066	0.369348	5.20932	4.31605	5.05164	5.09116	5.21173	5.29957	4.98716
Rac1	ENSMUSG00000001847	0.970456	0.316442	73.8549	67.5564	72.9271	71.5566	67.7456	71.5513	68.7895
Nup214	ENSMUSG00000001855	0.982698	0.674183	4.1627	4.04041	4.65523	4.33526	4.14597	4.3509	4.17522
Aif1l	ENSMUSG00000001864	0.909504	0.421642	4.77401	5.04181	6.05999	6.00918	4.91365	5.85369	4.16102
Ugp2	ENSMUSG00000001891	0.885217	0.440655	15.675	13.3731	20.3618	17.4449	13.907	18.218	12.2608
Trmt1	ENSMUSG00000001909	1.03153	0.36558	7.61398	7.32548	7.09286	6.8676	7.47655	7.17423	7.70766
Nacc1	ENSMUSG00000001910	0.949802	0.273539	29.7709	28.9271	33.2042	32.6079	29.2997	30.2218	29.1734
Nfix	ENSMUSG00000001911	0.977387	0.662456	83.7306	76.5197	77.5192	81.5609	70.0847	81.3426	82.6549
Uba1	ENSMUSG00000001924	0.994667	0.746124	140.223	142.845	135.786	139.491	138.392	136.347	141.787
Siae	ENSMUSG00000001942	0.955553	0.697757	2.45459	2.33655	2.79374	3.34141	2.47514	2.91254	2.44281
Spa17	ENSMUSG00000001948	0.578196	0.168596	2.74381	2.18351	4.34593	5.36804	1.61808	3.11234	1.61873
Fam50a	ENSMUSG00000001962	0.924247	0.00992831	11.8972	11.2731	11.5406	11.7396	11.0793	10.627	10.4926
Emd	ENSMUSG00000001964	0.860061	0.0532953	14.1684	13.2629	15.9948	14.6878	11.4618	13.21	12.8143
Taco1	ENSMUSG00000001983	0.999656	0.985828	8.16991	8.29063	8.41483	8.0727	8.52588	8.13409	8.04258
Grik3	ENSMUSG00000001985	0.968366	0.613714	10.3396	9.83537	11.7591	11.9541	11.0545	10.3201	10.5002
Gria3	ENSMUSG00000001986	1.08314	0.225232	10.9062	10.7943	11.7703	11.9507	11.4282	11.7832	13.6872
Npas1	ENSMUSG00000001988	1.14621	0.656168	0.587776	2.20826	2.89037	2.25884	2.64368	2.35135	1.83518
Sipa1l2	ENSMUSG00000001995	0.996694	0.956101	10.084	9.90529	9.84775	10.0135	10.8908	8.62516	10.2731
Ap4e1	ENSMUSG00000001998	0.992807	0.871502	2.88211	2.4846	2.83227	2.73368	2.77149	2.77253	2.5965
Blvra	ENSMUSG00000001999	0.973353	0.820599	2.97149	3.12717	3.70834	4.0972	2.93941	3.30901	3.90185
Pdzd4	ENSMUSG00000002006	1.06885	0.165083	49.8425	52.073	46.5933	49.9021	53.9487	49.2927	55.8124
Idh3g	ENSMUSG00000002010	0.95305	0.236527	16.0729	15.4082	15.0612	16.5869	15.0471	15.8167	14.2602
Pnck	ENSMUSG00000002012	1.16527	0.0855531	34.9857	37.1239	30.5088	27.9088	39.1653	37.2743	37.6352
Ssr4	ENSMUSG00000002014	1.03549	0.501957	16.9558	15.2777	17.7639	18.1063	17.4124	18.4943	16.984
Bcap31	ENSMUSG00000002015	0.853757	0.123817	32.6147	29.2813	37.2871	36.7268	28.1648	32.4683	26.3924
Fam98a	ENSMUSG00000002017	0.941699	0.326563	12.8289	12.1076	14.267	13.3879	12.002	13.4517	11.6902
Ltbp2	ENSMUSG00000002020	0.809409	0.660463	1.49004	0.662832	3.178	1.95307	1.40834	2.35158	0.661849
Kmt2a	ENSMUSG00000002028	1.01575	0.738495	8.67201	9.26636	8.60646	7.82976	9.10752	8.57955	8.49995
Ift46	ENSMUSG00000002031	0.97099	0.407838	6.40661	6.19717	6.07146	6.74321	6.20532	6.37248	5.93301
Trappc6a	ENSMUSG00000002043	0.996552	0.944248	8.83029	7.44926	7.90389	8.37105	8.03897	8.44515	7.84756
Supt6	ENSMUSG00000002052	1.00211	0.936991	27.5229	27.8658	25.5123	27.0345	27.4231	26.3126	27.3869
Spag5	ENSMUSG00000002055	0.762006	0.292696	3.39747	2.67864	5.48369	4.06126	2.80146	3.7821	2.34394
Unc119	ENSMUSG00000002058	0.982821	0.607215	16.1424	16.462	16.4004	17.0888	16.0688	17.2662	15.3837
Rab34	ENSMUSG00000002059	0.980671	0.794223	10.0176	10.406	12.8431	11.462	10.6057	11.5332	10.7592
Sdf2	ENSMUSG00000002064	0.980391	0.761754	24.4859	24.5169	26.1918	27.5794	25.0094	27.9745	22.5852
Ccne1	ENSMUSG00000002068	0.986014	0.910937	2.81874	2.77932	4.12525	3.52118	3.51808	3.13356	3.14279
Bbc3	ENSMUSG00000002083	1.12134	0.167474	43.7914	54.1327	48.0767	50.5034	61.4023	51.3891	52.4694
Psmc3	ENSMUSG00000002102	0.953696	0.386639	50.5731	49.6926	58.6747	53.0893	49.9664	52.8334	48.8591
Acp2	ENSMUSG00000002103	1.00106	0.949486	14.6147	13.8194	14.0645	13.9007	14.0045	14.2842	14.0555
Slc39a13	ENSMUSG00000002105	0.899726	0.55085	7.71631	6.95915	12.05	9.13997	7.90816	9.09357	7.20003
Celf2	ENSMUSG00000002107	1.00951	0.853323	36.8235	35.0935	30.8693	32.2229	33.3518	33.8593	35.0092
Sf3a1	ENSMUSG00000002129	1.01077	0.470913	19.4063	19.9191	19.1556	19.933	19.9506	19.4698	20.0236
Clgn	ENSMUSG00000002190	1.06125	0.553099	1.16654	1.50849	1.27362	1.19176	1.16699	1.47957	1.44487
Vrk3	ENSMUSG00000002205	0.860514	0.120815	10.5551	9.38185	11.4016	12.5673	9.55347	9.78654	8.9962
Smg9	ENSMUSG00000002210	0.980839	0.724632	6.12765	6.03128	6.13024	7.19915	6.26546	6.26457	6.21993
Paxip1	ENSMUSG00000002221	0.980672	0.286773	7.56212	7.30818	7.67648	7.47844	7.23214	7.54802	7.30351
Rmnd5a	ENSMUSG00000002222	1.17965	0.115362	21.4142	14.4137	18.851	18.8526	21.858	21.1654	22.0327
Rhoc	ENSMUSG00000002233	0.820838	0.405537	15.827	13.926	27.1785	23.005	14.7603	19.9058	14.5451
Tead3	ENSMUSG00000002249	0.766205	0.363779	1.99271	1.07874	2.67032	1.64253	1.36791	1.80274	1.07277
Ppard	ENSMUSG00000002250	0.916013	0.362397	7.0572	6.92271	9.3099	8.10016	7.14818	7.31994	7.09711
Peg3	ENSMUSG00000002265	1.0771	0.314076	30.2369	30.9378	24.2097	26.5623	31.1139	29.2103	30.1089
Zim1	ENSMUSG00000002266	1.17543	0.361123	2.53482	2.41949	1.3398	1.87621	2.58755	2.05078	2.56438
Metrn	ENSMUSG00000002274	0.951599	0.811599	69.3898	57.1965	54.7861	104.1	68.3885	73.5246	61.8281
Lmf1	ENSMUSG00000002279	0.753221	0.0650535	4.27963	4.53126	4.06011	5.11091	3.51752	2.52726	4.11348
Narfl	ENSMUSG00000002280	1.02194	0.563548	4.69562	5.16842	4.932	5.30802	5.22217	5.24177	4.945
Dbf4	ENSMUSG00000002297	0.650869	0.0571926	2.68301	2.00233	3.15981	2.30551	1.34003	2.13689	1.47813
Daxx	ENSMUSG00000002307	1.0314	0.773063	8.74128	8.6154	7.16101	8.62326	6.84219	9.07183	9.72204
Cd320	ENSMUSG00000002308	0.879761	0.240991	2.99588	3.40328	3.81818	4.26059	3.25504	3.03868	3.25912
Ipo4	ENSMUSG00000002319	0.980074	0.168843	21.3433	21.0758	21.4323	20.7627	20.8219	21.0774	20.2968
Tm9sf1	ENSMUSG00000002320	0.854829	0.38656	7.3924	7.29037	7.93771	7.75571	4.63063	9.17056	5.67365
Irf9	ENSMUSG00000002325	0.972219	0.889049	3.42717	2.41778	1.78094	3.41394	2.65057	3.14076	2.25852
Gmpr2	ENSMUSG00000002326	0.94108	0.510958	10.8501	9.20169	12.5234	10.7225	9.89461	11.1419	9.52341
Mdp1	ENSMUSG00000002329	0.951671	0.0948567	15.9483	16.5583	16.3059	15.6502	14.6355	15.7735	15.6014
Dhrs1	ENSMUSG00000002332	0.878794	0.505799	19.9915	18.9372	33.277	24.5334	18.1542	22.0328	23.5732
Ncan	ENSMUSG00000002341	1.01445	0.659175	114.736	120.204	121.285	125.565	124.723	115.967	125.873
Tmem161a	ENSMUSG00000002342	1.08778	0.382937	5.14753	6.34029	7.10153	5.95373	6.76468	7.2306	6.02776
Armc6	ENSMUSG00000002343	1.12126	0.0687944	11.5919	9.46054	10.7936	10.8797	12.4336	11.6897	11.8064
Borcs8	ENSMUSG00000002345	0.971107	0.374668	7.78483	7.08637	7.89739	7.68982	7.45723	7.2262	7.50036
Slc25a42	ENSMUSG00000002346	1.10842	0.0505209	6.70113	6.35838	6.35558	5.69771	7.05526	7.08784	6.73348
Snx9	ENSMUSG00000002365	0.819943	0.369686	4.71264	3.94614	7.72068	6.32871	4.59209	5.27385	4.09863
Ranbp3	ENSMUSG00000002372	1.01156	0.652266	40.01	39.9998	43.3994	40.4087	41.3425	41.8517	41.0897
Ndufa11	ENSMUSG00000002379	0.979748	0.690579	11.0077	10.3589	10.3577	11.9309	10.4612	10.2559	11.3612
Nr2f6	ENSMUSG00000002393	0.918897	0.618764	24.7363	24.5069	36.9304	40.1009	27.9227	29.8037	29.2985
Use1	ENSMUSG00000002395	1.03523	0.503222	11.098	11.9145	11.2878	12.768	11.8552	13.0424	11.6474
Ocel1	ENSMUSG00000002396	1.06685	0.390602	2.93634	2.83229	3.0159	3.21955	3.14452	2.8395	3.62086
Dyrk1b	ENSMUSG00000002409	1.08787	0.179322	9.38216	10.8177	11.8009	11.1194	11.8295	11.7947	11.5575
Braf	ENSMUSG00000002413	0.945418	0.154051	8.62015	7.7051	8.17239	7.95078	7.43859	7.96223	7.60717
Ndufb2	ENSMUSG00000002416	1.02433	0.347324	8.48827	8.07546	7.95877	7.98587	8.22864	8.61404	8.13167
Prpf6	ENSMUSG00000002455	0.960555	0.0341368	17.5491	17.6125	18.2701	18.2858	17.2846	17.0938	17.2879
Rgs19	ENSMUSG00000002458	1.00598	0.895015	9.10212	10.6667	9.8347	9.47414	9.52024	10.1086	9.85455
Rgs20	ENSMUSG00000002459	1.09844	0.111281	5.93814	6.15804	6.93655	5.76542	6.79264	6.65475	6.98203
Abhd3	ENSMUSG00000002475	1.18924	0.214231	4.78338	5.54687	3.22212	5.26848	5.84218	5.33581	5.60892
Snrpd1	ENSMUSG00000002477	0.908305	0.0595622	31.491	28.549	32.3134	29.0708	26.668	28.0779	27.9717
Tchp	ENSMUSG00000002486	0.765534	0.1993	4.989	4.45624	3.19854	5.10971	2.28544	4.17583	3.73191
Tiam1	ENSMUSG00000002489	1.10509	0.54158	8.98664	13.9833	8.11021	9.43138	10.7874	12.3119	10.4772
Tsc2	ENSMUSG00000002496	0.988248	0.570208	18.5558	18.5264	17.7439	17.398	17.8936	17.9632	17.6747
Slc9a3r2	ENSMUSG00000002504	1.07037	0.0465813	21.9201	22.8046	21.1425	20.551	23.0848	23.1615	23.1283
Puf60	ENSMUSG00000002524	0.960067	0.381844	70.8378	69.6732	77.4169	79.713	71.1059	73.825	69.3854
Golga2	ENSMUSG00000002546	0.99469	0.779611	21.0712	20.5632	20.931	20.7559	19.9516	21.3971	20.8105
Uck1	ENSMUSG00000002550	0.974231	0.57564	26.6942	29.7851	25.3313	27.056	25.816	26.3215	27.4083
Ikzf4	ENSMUSG00000002578	1.04851	0.567908	3.59469	4.04079	3.30221	3.79954	3.57653	4.40368	3.60887
Mien1	ENSMUSG00000002580	1.01441	0.751779	71.5762	70.3233	62.9605	62.3849	67.493	68.8001	67.0292
Axl	ENSMUSG00000002602	0.824254	0.469879	7.04991	6.0703	13.3887	10.3748	7.30813	9.04795	6.44509
Ccdc97	ENSMUSG00000002608	1.01874	0.802103	9.88018	11.6513	11.5319	12.4991	11.011	11.0441	12.7571
Zfp40	ENSMUSG00000002617	1.05736	0.272298	2.85763	2.88059	3.09466	3.05527	2.91449	3.40213	3.11096
Akap8l	ENSMUSG00000002625	1.04952	0.455515	34.469	34.6521	29.6539	29.306	34.0059	35.2554	31.5567
Shh	ENSMUSG00000002633	0.598179	0.254977	2.07132	2.38927	4.48479	6.03344	1.31076	2.58737	2.82187
Pdcd2l	ENSMUSG00000002635	0.983679	0.683352	10.915	10.391	11.5547	10.7004	10.5598	11.374	10.2038
Gtf2f1	ENSMUSG00000002658	0.982874	0.560766	33.7884	34.314	31.8441	33.9272	32.6958	34.3246	31.6653
Clpp	ENSMUSG00000002660	1.02843	0.506888	26.4343	28.2473	28.3501	30.6146	30.1591	29.3944	28.104
Alkbh7	ENSMUSG00000002661	0.983091	0.699116	12.7367	13.5749	12.2853	14.3291	12.9724	13.2419	12.809
Med6	ENSMUSG00000002679	0.901737	0.456804	6.73297	6.92923	8.31567	9.67727	5.91968	7.49712	7.99166
Prkd1	ENSMUSG00000002688	0.821131	0.306526	3.18561	2.69175	4.82421	3.59909	2.96273	3.24664	2.59767
Cse1l	ENSMUSG00000002718	0.939681	0.0545092	14.9016	14.4332	15.6962	15.1266	14.3276	14.3854	13.6837
Naa20	ENSMUSG00000002728	1.01427	0.562979	20.7656	19.2674	20.3105	20.8029	20.2126	21.023	20.4926
Prkra	ENSMUSG00000002731	0.88987	0.210683	12.2771	12.905	16.1698	13.3393	11.9083	12.7709	11.8219
Fkbp7	ENSMUSG00000002732	0.524404	0.0942882	2.37872	0.920984	2.64888	2.13698	0.973795	1.33527	0.871019
Plekha3	ENSMUSG00000002733	0.965201	0.581329	7.93706	8.40317	9.70415	8.56911	7.74731	8.69319	8.61623
Ykt6	ENSMUSG00000002741	0.990893	0.770864	63.1607	59.638	63.0764	62.3879	59.0334	65.1439	60.3242
Baz1b	ENSMUSG00000002748	0.942637	0.155559	17.9031	17.464	19.7096	17.6045	17.2228	17.2555	16.9056
Pex6	ENSMUSG00000002763	1.08614	0.0325732	30.4097	32.4813	33.3707	33.3945	36.3247	34.6734	34.6209
Mrpl2	ENSMUSG00000002767	0.884324	0.0203666	25.2517	22.8247	24.6727	26.0897	21.5502	22.4247	21.5793
Mea1	ENSMUSG00000002768	0.935578	0.229776	64.3141	77.6036	70.7474	70.5771	68.3453	65.6488	64.7522
Grin2d	ENSMUSG00000002771	1.18435	0.164317	4.86661	7.12022	5.75442	6.40984	7.50161	6.24848	7.70246
Kdelr1	ENSMUSG00000002778	0.980366	0.643986	20.4234	18.22	20.7751	20.5907	18.7324	19.9375	20.1588
Tmem143	ENSMUSG00000002781	1.00065	0.993872	4.76868	4.76599	3.93602	4.63181	5.13834	3.98186	4.46555
Ggct	ENSMUSG00000002797	1.10933	0.104681	2.30656	2.29472	2.01166	1.94517	2.30349	2.46443	2.35241
Jag2	ENSMUSG00000002799	1.0972	0.12553	13.1417	14.3821	11.9136	12.7072	14.5867	13.5435	14.7798
Btbd6	ENSMUSG00000002803	1.32048	0.31104	6.79681	2.88919	5.3389	2.58181	6.69637	5.52964	5.211
Nudt14	ENSMUSG00000002804	0.958299	0.796357	1.60061	1.34354	1.91085	2.43601	1.79427	1.75626	1.68969
Epdr1	ENSMUSG00000002808	0.862909	0.181019	21.9896	20.122	27.0965	25.6169	20.3395	22.3251	18.7045
Flii	ENSMUSG00000002812	0.916549	0.271829	15.3886	15.5571	19.1856	17.0814	15.2989	16.3831	14.5208
Top3a	ENSMUSG00000002814	0.881884	0.329886	2.03728	1.47691	1.885	2.10602	1.3757	1.73666	1.85169
Atg4d	ENSMUSG00000002820	0.958277	0.327411	3.22862	3.71146	3.61638	3.41504	3.37991	3.24686	3.41464
Qtrt1	ENSMUSG00000002825	1.15074	0.068314	4.89152	4.56115	5.57486	4.41296	5.40104	5.70727	5.66991
Hdgfl2	ENSMUSG00000002833	0.946305	0.0816359	17.5484	17.609	18.2624	18.4562	16.8233	17.8045	16.3847
Chaf1a	ENSMUSG00000002835	0.779438	0.178942	5.08332	3.68616	6.55513	5.16611	3.68942	4.48011	3.80891
Adprh	ENSMUSG00000002844	1.02497	0.168404	51.2367	51.61	51.4328	53.3078	52.0841	54.4504	53.044
Tmem39a	ENSMUSG00000002845	0.541835	0.0615611	1.34928	1.91931	2.95179	2.14866	0.985366	1.13833	1.27728
Timmdc1	ENSMUSG00000002846	0.914974	0.0413106	8.83236	8.11832	8.20257	8.32177	7.28172	8.02329	7.66659
Mcm2	ENSMUSG00000002870	0.700135	0.164463	5.97443	4.90849	9.51186	8.67979	4.67378	5.94378	4.64953
Tpra1	ENSMUSG00000002871	0.925416	0.529493	4.72419	3.84629	3.17217	4.11864	3.28424	3.56306	4.16143
Nab1	ENSMUSG00000002881	0.927869	0.643417	3.57533	3.91086	5.98843	4.90573	4.01223	4.73999	4.03869
Lamb1	ENSMUSG00000002900	0.723218	0.32562	4.80256	5.20944	7.96652	4.39386	1.592	4.80536	5.73773
Arrdc2	ENSMUSG00000002910	1.14466	0.158453	2.02965	2.14038	2.31216	2.4277	2.4216	2.29312	2.93439
Map2k7	ENSMUSG00000002948	1.05215	0.269939	6.45251	5.46059	6.13875	6.07462	6.21553	6.47958	6.3434
Timm44	ENSMUSG00000002949	0.957181	0.500601	12.1311	9.70694	10.6608	10.3692	9.97263	10.6854	10.1163
Ap2a2	ENSMUSG00000002957	1.07414	0.209353	51.8858	55.9875	45.9059	48.9486	55.7611	53.3827	54.1749
Pnkp	ENSMUSG00000002963	0.82658	0.466345	4.13849	3.11422	6.5618	6.91541	4.3218	4.92503	3.60437
Med25	ENSMUSG00000002968	0.96703	0.774881	16.8379	17.4348	24.4136	18.9746	18.549	20.0532	17.7231
Bcam	ENSMUSG00000002980	0.654139	0.250989	4.69271	3.37277	8.47817	8.36849	3.27141	5.59129	3.3593
Clptm1	ENSMUSG00000002981	1.03249	0.52598	20.9574	20.7952	18.3026	21.8668	20.2575	21.5558	21.6244
Tomm40	ENSMUSG00000002984	0.968225	0.281795	40.0685	39.8404	43.0828	42.9466	40.9123	39.7354	39.8515
Apoe	ENSMUSG00000002985	0.839602	0.288066	399.17	389.592	384.772	468.524	418.562	225.464	389.979
Hbp1	ENSMUSG00000002996	0.859279	0.333938	6.17143	4.88441	6.78468	6.04567	4.26293	6.6324	4.49834
Prkar2b	ENSMUSG00000002997	1.02001	0.828452	20.4719	20.8525	16.2125	16.8814	20.8044	17.543	18.583
Cdkn1b	ENSMUSG00000003031	1.04031	0.874962	17.9479	26.0876	26.4491	16.9058	33.1355	18.2914	16.758
Klf4	ENSMUSG00000003032	0.801555	0.3948	1.27109	1.0383	2.18914	1.93206	1.01761	1.51497	1.33327
Ap1m1	ENSMUSG00000003033	0.989055	0.814482	24.3639	24.4866	23.8465	24.5625	22.9305	26.5744	22.6414
Rab8a	ENSMUSG00000003037	0.944557	0.333844	9.87743	9.10678	10.8152	10.3262	9.09788	10.1766	9.15125
Hmgn2	ENSMUSG00000003038	0.696249	0.00435394	27.6017	23.8205	26.8972	29.6038	20.3365	19.1936	16.826
Fam32a	ENSMUSG00000003039	0.927681	0.0449747	22.3019	21.9018	22.7972	22.3602	19.7604	20.3796	22.0339
Stard3nl	ENSMUSG00000003062	0.940369	0.394567	11.4824	13.467	11.5881	13.4148	12.5585	11.9871	10.6846
Stk11	ENSMUSG00000003068	0.981031	0.769543	16.7836	19.5643	19.7689	21.486	18.3292	19.5063	19.2626
Efna2	ENSMUSG00000003070	1.08319	0.205924	14.6775	16.6513	15.1405	14.192	17.2465	15.0025	17.0318
Atp5d	ENSMUSG00000003072	1.00814	0.695836	59.4764	60.0957	58.8472	62.6613	60.7163	59.4376	62.1288
Ppp5c	ENSMUSG00000003099	1.00695	0.857037	47.3115	45.937	42.3447	48.7575	47.2272	46.6384	45.359
Cdk12	ENSMUSG00000003119	0.861742	0.101647	5.12494	6.36334	5.46057	6.12608	5.05202	4.50671	5.35474
Lipe	ENSMUSG00000003123	1.01486	0.935055	2.8828	1.51473	3.16873	2.64808	2.3261	2.72164	2.72683
Pafah1b2	ENSMUSG00000003131	1.02781	0.249894	26.6493	26.5187	25.5051	26.2122	25.8627	27.2376	27.751
Tbc1d8	ENSMUSG00000003134	0.998286	0.951401	3.664	3.61574	3.83271	3.67765	3.70944	3.51342	3.8507
Cnot11	ENSMUSG00000003135	1.04346	0.179862	10.5134	10.6625	11.6615	11.0848	11.4351	11.5369	11.4014
Slc2a3	ENSMUSG00000003153	1.16121	0.0421965	21.5443	22.3467	18.5336	19.6499	24.4137	22.278	24.7876
Foxj2	ENSMUSG00000003154	1.00225	0.895938	12.4981	12.3457	12.8531	13.0833	12.6097	12.8612	12.6999
Sri	ENSMUSG00000003161	0.913152	0.44189	13.4981	12.3408	17.4933	16.2926	13.5123	14.969	12.3536
Dgcr2	ENSMUSG00000003166	0.839308	0.52436	19.4116	19.521	39.5433	21.02	20.9686	19.3957	22.2665
Irf3	ENSMUSG00000003184	0.890905	0.539495	3.27721	2.38452	2.67686	1.9378	2.10479	2.9089	1.85277
Bcl2l12	ENSMUSG00000003190	0.66707	0.407375	1.82347	1.13529	4.22005	1.87214	1.1851	2.08696	1.25615
Zfp959	ENSMUSG00000003198	1.01309	0.917966	1.98786	1.33774	1.41064	1.86067	1.69134	1.77602	1.54509
Mpnd	ENSMUSG00000003199	0.95731	0.174357	33.0842	35.3845	36.6375	36.15	34.1303	33.3336	33.9555
Sh3gl1	ENSMUSG00000003200	0.936298	0.220284	33.2315	33.1457	38.6323	36.5638	33.0118	33.7528	32.6516
Ccdc94	ENSMUSG00000003208	0.812941	0.0929476	5.61225	4.77397	6.71785	6.13611	4.46485	5.17956	4.52526
Ranbp2	ENSMUSG00000003226	0.962351	0.134033	11.3345	10.8148	11.4887	10.7792	10.4652	10.7436	10.8499
Grk5	ENSMUSG00000003228	1.01812	0.788993	4.93418	5.20266	5.22477	4.33757	5.07975	4.57025	5.39211
Dvl3	ENSMUSG00000003233	0.995262	0.915115	29.0668	29.1598	32.5373	28.2217	28.5694	29.4087	30.8383
Abcf3	ENSMUSG00000003234	1.03332	0.188215	16.0602	15.8277	14.8879	15.2685	15.8138	15.9491	16.3207
Eif2b5	ENSMUSG00000003235	0.965063	0.0971737	16.4676	16.9565	16.7506	17.3403	15.8608	16.3647	16.6415
Cyth2	ENSMUSG00000003269	0.970693	0.62216	31.7841	27.1744	30.3722	26.3113	28.8482	28.4629	26.8786
Sult2b1	ENSMUSG00000003271	1.52448	0.227775	1.45835	0.509805	1.19885	0.298026	1.34801	1.41785	1.19592
Car11	ENSMUSG00000003273	1.04651	0.719669	36.0346	45.1783	28.3796	41.864	43.2146	38.8696	36.7918
Dlgap1	ENSMUSG00000003279	1.17438	0.115429	13.683	15.6013	12.1452	13.0531	15.8532	14.2101	17.9241
Mrpl4	ENSMUSG00000003299	0.944639	0.361342	12.1643	11.1103	13.198	13.0297	12.5682	11.4562	11.047
Keap1	ENSMUSG00000003308	0.909904	0.221553	21.5857	19.1432	23.0443	19.3843	20.7469	18.0347	17.9673
Glg1	ENSMUSG00000003316	0.969058	0.117983	38.1695	38.7002	39.7857	40.1376	38.3479	38.4422	37.166
Btbd2	ENSMUSG00000003344	0.774226	0.436198	21.7855	9.78701	21.566	21.9467	22.9947	10.1375	10.4675
Csnk1g2	ENSMUSG00000003345	0.959268	0.489641	25.6023	28.1418	29.6955	31.9045	28.0135	27.4116	27.5593
Abhd17a	ENSMUSG00000003346	0.875956	0.535532	116.478	131.78	110.661	123.3	128.786	53.5053	134.511
Mob3a	ENSMUSG00000003348	0.881149	0.300995	6.41678	6.27365	8.13807	6.87871	6.70557	4.88897	6.7161
Cacnb3	ENSMUSG00000003352	1.08017	0.217536	66.2832	75.2411	63.5372	61.5808	73.401	68.9775	73.6367
Ccdc65	ENSMUSG00000003354	0.936001	0.718986	3.79863	3.56636	3.03097	5.32107	3.58547	4.36893	3.07897
Fkbp11	ENSMUSG00000003355	0.780731	0.573106	0.561349	0.578511	1.59779	1.85649	0.60998	1.06628	1.01383
Ddx23	ENSMUSG00000003360	0.90418	0.0976519	18.074	16.7641	19.7169	18.2816	15.9458	17.5956	15.8516
Pld3	ENSMUSG00000003363	1.08004	0.291392	61.1137	69.8552	54.4664	59.5939	69.2044	62.2445	67.0312
Grik5	ENSMUSG00000003378	1.07631	0.0223402	72.3922	76.2158	73.3796	71.2819	80.6805	76.1457	79.9107
Rabac1	ENSMUSG00000003380	1.03855	0.0645079	82.5997	84.7947	87.0087	86.7707	88.7429	89.9036	87.0994
Etv3	ENSMUSG00000003382	0.933201	0.117601	3.31474	3.30095	3.51855	3.6762	3.30043	3.28827	3.07723
Prkcsh	ENSMUSG00000003402	0.962512	0.278999	44.1424	42.9669	46.3415	47.9657	43.3833	44.723	42.8554
Elavl3	ENSMUSG00000003410	1.04854	0.469152	58.843	64.6429	51.8444	55.2611	60.8612	57.1154	63.3613
Rab3b	ENSMUSG00000003411	0.958276	0.764266	13.5285	13.2605	8.93149	9.34821	10.7301	11.4027	10.2583
Nosip	ENSMUSG00000003421	1.04255	0.219379	22.8638	24.6902	24.0872	25.5075	25.9118	24.5754	25.4746
Pih1d1	ENSMUSG00000003423	0.987052	0.840442	22.3554	23.9546	20.393	25.4001	24.0195	21.553	22.6103
Rps11	ENSMUSG00000003429	0.907057	0.101856	140.076	136.515	150.062	143.234	116.577	139.796	131.317
Supt5	ENSMUSG00000003435	1.02086	0.408778	29.924	32.279	29.872	31.0013	31.9813	31.1932	31.0587
Dll3	ENSMUSG00000003436	0.805173	0.132105	4.91829	4.35418	6.40145	5.74525	4.57423	4.59413	3.76625
Paf1	ENSMUSG00000003437	0.972705	0.200374	17.5815	16.73	17.619	17.2203	16.3257	17.0063	17.1154
Timm50	ENSMUSG00000003438	0.970287	0.470997	18.141	18.6956	20.8352	19.4614	19.3073	18.3521	18.4715
Med29	ENSMUSG00000003444	0.954645	0.277833	9.5696	9.19331	10.139	10.2206	9.13346	9.8659	9.01166
Bicd1	ENSMUSG00000003452	1.03724	0.725112	3.33578	3.67793	2.6329	2.68056	3.28614	3.04836	3.2552
Ncstn	ENSMUSG00000003458	0.899577	0.228718	24.3102	22.8519	28.92	28.4165	22.8055	25.189	22.5088
Pex19	ENSMUSG00000003464	1.05635	0.523431	29.2901	23.9513	30.4346	25.6951	30.5837	25.6482	30.4186
Phyhip	ENSMUSG00000003469	1.13493	0.214128	52.372	58.9653	40.8627	51.1008	60.4141	53.1533	59.4822
Impdh1	ENSMUSG00000003500	0.846753	0.327699	26.0921	28.9637	18.0984	18.4986	19.0308	19.2075	19.9671
Dusp3	ENSMUSG00000003518	0.900841	0.342155	7.11579	6.89935	8.87695	8.33377	7.0949	7.98511	6.01713
Prodh	ENSMUSG00000003526	1.10565	0.38778	2.9962	3.36386	2.28214	2.5557	3.15698	3.33701	2.79176
Dgcr14	ENSMUSG00000003527	1.00429	0.888697	11.8612	11.3252	12.5209	11.5877	11.764	11.6084	12.251
Slc25a1	ENSMUSG00000003528	1.00816	0.922678	31.4943	27.9281	27.093	34.2489	32.8979	31.2009	27.2132
Dgcr6	ENSMUSG00000003531	0.923689	0.00438281	31.7885	30.4203	29.9597	31.1215	28.597	28.3672	28.447
Ddr1	ENSMUSG00000003534	0.724709	0.270803	57.9601	47.2541	101.956	93.6212	51.1054	67.316	45.0682
Ier3	ENSMUSG00000003541	0.666407	0.333227	1.71655	1.75426	4.27295	1.88965	1.44614	1.42391	1.94477
Fosb	ENSMUSG00000003545	0.912909	0.59187	0.28709	0.382531	0.256321	0.283983	0.209492	0.274968	0.343953
Klc4	ENSMUSG00000003546	0.952305	0.442943	11.3227	12.8053	13.7956	12.5346	11.6791	12.9547	11.405
Ercc1	ENSMUSG00000003549	1.00139	0.987482	3.87511	4.63034	4.15984	4.05766	4.89233	3.75443	3.91294
Homer3	ENSMUSG00000003573	0.902915	0.481185	9.30804	7.64865	12.5801	9.89781	8.54925	9.70637	8.44895
Crtc1	ENSMUSG00000003575	1.09453	0.231948	19.3126	20.361	16.1557	18.2605	20.5934	18.6337	21.593
Rnf215	ENSMUSG00000003581	0.976528	0.724961	13.0207	14.3132	16.0206	16.0793	15.3295	14.0923	14.1073
Sec14l2	ENSMUSG00000003585	1.05213	0.556758	4.40357	4.84096	6.01578	5.53904	5.56426	5.29507	5.55337
Aven	ENSMUSG00000003604	0.966111	0.607776	1.34042	1.54565	1.45971	1.71676	1.45563	1.47937	1.45782
Cp	ENSMUSG00000003617	0.624165	0.347323	3.10678	1.53052	7.0781	6.28755	1.71575	3.81349	2.89836
Crot	ENSMUSG00000003623	1.12294	0.139294	11.2444	9.69433	12.6156	11.9993	13.4573	12.4182	12.4898
Rps6ka1	ENSMUSG00000003644	0.720531	0.165317	4.91823	4.97042	6.73686	5.90934	4.52301	5.48414	2.17064
Calb2	ENSMUSG00000003657	1.04657	0.727008	43.9332	57.0725	50.3346	43.4121	45.14	45.2348	62.4921
Snrnp200	ENSMUSG00000003660	0.946082	3.33124e-05	24.0656	24.2888	24.2767	24.3102	22.922	23.0651	22.7986
Ciao1	ENSMUSG00000003662	1.05397	0.0830076	10.5015	9.67801	9.7557	9.98937	10.2542	10.7328	10.5726
Taf6l	ENSMUSG00000003680	0.985642	0.899125	3.682	4.5583	3.97664	3.5153	4.11971	4.39472	3.11533
Insig2	ENSMUSG00000003721	0.937136	0.294774	7.43347	6.89846	7.43175	7.50246	7.01682	7.50107	6.05187
Kpna6	ENSMUSG00000003731	1.0047	0.82209	21.4254	19.8426	20.3408	20.2096	20.4388	20.6412	20.5722
Man1a	ENSMUSG00000003746	0.818741	0.334628	4.43664	3.68471	6.65251	5.07566	3.90099	4.94074	3.34697
Itpkc	ENSMUSG00000003752	1.05282	0.026123	3.28181	3.25719	3.37994	3.45717	3.55616	3.50458	3.50128
Coq8b	ENSMUSG00000003762	0.981341	0.791263	11.4848	13.5343	12.6952	13.6851	12.137	11.636	14.0573
Brd8	ENSMUSG00000003778	0.903609	0.289256	10.1241	8.7868	8.27287	9.32351	6.9949	9.37015	8.37617
Kif20a	ENSMUSG00000003779	0.602223	0.214869	3.95557	2.70944	7.84088	4.76793	2.65744	3.79807	2.24985
Farsa	ENSMUSG00000003808	0.974165	0.332922	9.53379	9.60328	10.0211	9.921	9.68335	9.79833	9.07046
Gcdh	ENSMUSG00000003809	0.989626	0.770708	7.81174	8.63158	7.79605	7.79154	7.97419	8.12559	7.67419
Mast2	ENSMUSG00000003810	0.950458	0.579982	14.733	16.99	16.3019	13.9385	16.1901	12.3595	15.6207
Dnase2a	ENSMUSG00000003812	0.231225	0.298315	0.147661	5.4623	0.188793	5.72115	0.170092	1.74825	0.07942
Rad23a	ENSMUSG00000003813	0.870788	0.0641119	13.9671	12.4839	15.3743	14.8901	12.0783	12.7726	12.1894
Calr	ENSMUSG00000003814	0.965673	0.231192	116.8	128.436	122.293	118.666	116.548	117.294	118.288
Syce2	ENSMUSG00000003824	1.02067	0.82622	1.792	2.20307	2.02724	1.7081	2.13584	1.71315	2.06863
Nfat5	ENSMUSG00000003847	1.31948	0.50487	1.43118	0.645636	4.63295	2.71529	3.08985	3.5224	2.7149
Nob1	ENSMUSG00000003848	1.043	0.0521003	11.9691	11.6485	12.0266	11.7392	12.4298	12.6635	11.9722
Nqo1	ENSMUSG00000003849	0.647706	0.263414	2.03243	1.30655	3.99925	3.66288	1.63513	2.00822	1.70076
Ppfia3	ENSMUSG00000003863	1.09028	0.312132	31.7377	35.7909	27.1428	29.3572	36.3321	31.4165	33.6707
Gys1	ENSMUSG00000003865	0.933063	0.614364	4.48528	5.55158	6.90068	6.31062	4.85989	6.32226	5.08684
Ruvbl2	ENSMUSG00000003868	0.847678	0.196347	25.4126	20.8745	28.3303	31.2116	23.7787	22.6382	20.8647
Lin7b	ENSMUSG00000003872	1.10706	0.285374	18.5455	21.5009	15.1463	18.4852	21.42	19.0137	20.7405
Bax	ENSMUSG00000003873	0.957973	0.476092	72.3083	67.3727	76.9215	82.9347	70.4201	74.466	70.3253
Tfam	ENSMUSG00000003923	0.981893	0.561572	7.27634	6.91134	7.08307	7.08759	6.53604	7.05556	7.29204
Zfp81	ENSMUSG00000003929	1.03466	0.530764	5.5906	5.35733	4.72919	4.72322	5.2904	5.31788	5.22227
Efnb3	ENSMUSG00000003934	1.11371	0.164306	129.998	139.245	113.046	120.964	146.807	126.534	147.018
Mmd	ENSMUSG00000003948	1.07135	0.163955	40.9347	45.7837	38.7391	40.605	43.8059	45.324	44.3028
Hlf	ENSMUSG00000003949	0.942257	0.797843	4.17361	2.8402	3.52439	1.99809	2.70503	2.3207	3.83357
Fam162a	ENSMUSG00000003955	0.93037	0.25379	23.6672	25.2761	28.7113	27.8022	24.5492	25.339	23.6972
Rpl8	ENSMUSG00000003970	0.901945	0.235462	323.442	293.886	386.611	355.755	307.677	320.475	291.625
Grm3	ENSMUSG00000003974	1.22036	0.198173	3.26568	4.12823	2.59569	2.7333	4.42194	3.73212	3.49078
Ssbp2	ENSMUSG00000003992	1.03401	0.383881	26.711	25.0604	23.3105	25.0411	26.7134	25.5042	25.4282
Fancl	ENSMUSG00000004018	0.978398	0.798129	1.99534	1.59342	1.74127	2.12583	1.81839	1.73454	1.91817
Brinp2	ENSMUSG00000004031	1.06369	0.486644	32.6889	35.6018	26.7173	27.1472	32.6016	31.664	33.186
Gstm5	ENSMUSG00000004032	1.05131	0.278034	37.3786	34.7992	33.2246	37.8081	39.4505	37.2145	36.2537
Gstm7	ENSMUSG00000004035	0.842691	0.29791	8.3501	7.29165	10.0618	11.8605	7.97823	8.83625	6.92666
Stat3	ENSMUSG00000004040	0.897571	0.510518	10.2991	10.2104	16.5193	13.488	10.3505	11.8344	11.8219
Cavin1	ENSMUSG00000004044	0.523081	0.248194	15.4682	8.25362	38.1171	28.6809	9.70451	17.5674	8.23999
Map3k11	ENSMUSG00000004054	0.87611	0.419795	7.77298	6.65558	11.0411	9.88095	7.56728	8.67434	6.98667
Akt2	ENSMUSG00000004056	0.975418	0.709736	18.8514	17.744	20.5401	21.2873	20.1575	19.9255	17.2882
Dnaja3	ENSMUSG00000004069	1.03815	0.317235	17.0419	15.6324	16.5504	17.8993	17.1751	17.7262	17.3624
Hmox2	ENSMUSG00000004070	1.06426	0.780701	22.8408	23.4487	13.2617	13.1439	21.8388	21.7691	14.417
Cdip1	ENSMUSG00000004071	1.01051	0.671543	24.3371	24.4283	23.2393	24.3672	25.394	23.609	24.0357
Map3k20	ENSMUSG00000004085	0.885198	0.488578	2.76155	1.73068	3.16277	2.97566	2.16897	2.72033	2.16837
Cwc15	ENSMUSG00000004096	0.952876	0.49731	28.5301	29.0602	33.9026	34.1812	30.0032	31.8291	27.9816
Col5a3	ENSMUSG00000004098	0.668292	0.274551	3.8252	2.50685	6.95635	6.3616	2.66613	4.40011	2.78272
Dnmt1	ENSMUSG00000004099	0.904915	0.0548978	20.6389	20.2188	22.8151	20.0561	18.8219	19.5166	18.4871
Ppan	ENSMUSG00000004100	0.952394	0.217923	8.32643	8.30368	8.4927	9.24211	7.98235	8.08689	8.47746
Angptl2	ENSMUSG00000004105	0.685081	0.547401	0.609324	0.245606	1.98359	0.877086	0.61169	0.84688	0.45055
Cacna1e	ENSMUSG00000004110	0.90976	0.782621	13.1853	6.96713	5.04682	5.16005	7.31763	5.45227	7.94485
Cacna1b	ENSMUSG00000004113	1.02377	0.816115	17.365	19.6619	14.1265	15.9212	19.1904	15.9264	16.3851
Trmt10a	ENSMUSG00000004127	0.885544	0.183198	1.08061	1.07139	1.3245	1.07999	1.09064	0.916937	1.01866
Etv1	ENSMUSG00000004151	0.955785	0.729073	3.37369	2.25657	3.74977	3.10115	2.91696	2.98244	3.04761
Kifc2	ENSMUSG00000004187	1.1941	0.0477683	87.7181	96.1625	74.6758	82.3636	105.688	93.6313	105.999
Psap	ENSMUSG00000004207	0.995899	0.900543	501.145	513.623	518.902	563.198	524.441	527.658	514.102
Ikbkg	ENSMUSG00000004221	1.08684	0.369909	3.02956	2.69724	2.33069	2.70025	2.6474	3.30932	2.81226
Wars2	ENSMUSG00000004233	0.4227	0.0413917	2.54599	2.55342	2.82408	2.76664	2.46638	0.458931	0.463726
Atn1	ENSMUSG00000004263	1.01898	0.311094	63.898	66.7872	66.8978	63.4856	66.8413	66.0415	66.6345
Phb2	ENSMUSG00000004264	0.935143	0.206463	34.0947	34.0414	38.9885	35.5316	32.5896	35.2719	32.1915
Eno2	ENSMUSG00000004267	1.13098	0.38581	28.6721	35.882	22.3622	27.8396	36.1879	33.79	27.3619
Emg1	ENSMUSG00000004268	0.905019	0.329649	17.7266	15.2404	20.2854	19.3592	15.8979	18.5347	14.8536
Lpcat3	ENSMUSG00000004270	0.883159	0.374472	8.87059	8.25041	12.2713	11.4664	8.52056	9.98344	8.55959
Atp6v1f	ENSMUSG00000004285	1.02224	0.47454	104.706	107.499	97.6074	102.796	108.767	105.629	101.942
Clcn5	ENSMUSG00000004317	0.888944	0.240171	2.22393	1.92024	2.41926	1.87185	2.00602	1.94587	1.67197
Clcn3	ENSMUSG00000004319	1.0796	0.119259	19.1743	19.0131	16.8432	16.9203	19.6447	19.2945	19.3195
Utp20	ENSMUSG00000004356	0.914959	0.403113	2.65017	2.42886	3.4598	2.81881	2.53899	2.67566	2.57918
9330159F19Rik	ENSMUSG00000004360	1.03908	0.741328	12.5642	8.53015	11.1585	10.1965	11.9672	9.51666	11.5974
Cul3	ENSMUSG00000004364	0.986122	0.763477	19.5996	17.2076	17.9582	16.9961	16.9122	17.7906	18.3714
Sst	ENSMUSG00000004366	1.42365	0.0601375	57.251	106.506	79.417	85.0187	124.247	97.9735	128.205
Large1	ENSMUSG00000004383	1.1211	0.151732	47.3993	49.9253	37.9113	43.5009	49.5189	48.7686	51.9987
Ddx56	ENSMUSG00000004393	0.971142	0.313629	11.4149	11.867	12.5348	12.3659	11.888	11.6025	11.6037
Tmed4	ENSMUSG00000004394	0.927399	0.281057	26.2777	23.6617	27.9618	28.5093	24.8387	26.5409	22.6342
Col26a1	ENSMUSG00000004415	0.694353	0.197588	7.33779	7.09962	13.761	12.7794	6.43838	7.82298	7.07841
Bid	ENSMUSG00000004446	1.06773	0.376404	5.83157	5.66329	5.08684	4.70538	5.89843	5.96181	5.18636
Ralb	ENSMUSG00000004451	0.893394	0.255947	15.0081	15.6885	20	16.5852	14.9398	16.0753	14.0666
Ppp1cc	ENSMUSG00000004455	0.982828	0.684954	28.1864	25.5271	27.9064	26.5301	25.4881	28.4581	25.7734
Dnajb11	ENSMUSG00000004460	0.898132	0.291172	26.8781	23.4242	31.3003	25.2482	22.7197	26.7657	22.4891
Tbccd1	ENSMUSG00000004462	0.975506	0.627894	4.20939	3.99141	4.04133	4.24641	4.18758	4.28441	3.59152
Zfp324	ENSMUSG00000004500	0.965467	0.504917	5.15649	4.46558	4.85137	4.79199	4.72576	4.93685	4.28749
Gab2	ENSMUSG00000004508	0.967326	0.687092	4.99542	4.58343	6.11637	5.14269	4.78857	5.20069	5.12853
Coro1c	ENSMUSG00000004530	0.911534	0.0875723	37.5487	34.7231	40.1039	37.6364	32.456	36.0515	34.0483
Tax1bp1	ENSMUSG00000004535	0.948054	0.220953	30.3605	28.8795	31.0021	31.6312	27.6991	31.0119	27.9458
Ndrg2	ENSMUSG00000004558	1.15485	0.26854	145.484	161.577	99.1074	141.784	171.221	158.833	144.547
Mettl17	ENSMUSG00000004561	1.10564	0.261967	3.29815	3.9093	2.78471	3.18955	3.62304	3.63465	3.673
Arhgef40	ENSMUSG00000004562	0.879155	0.633851	2.49511	3.96715	5.73768	2.96092	3.93908	3.38913	2.66837
Pnpla6	ENSMUSG00000004565	1.00507	0.926489	9.62355	11.7485	10.2818	10.1276	10.5451	10.6278	10.322
Mcoln1	ENSMUSG00000004567	1.08966	0.0233205	13.3439	13.1276	12.0757	12.4345	13.7821	14.0098	13.8725
Arhgef18	ENSMUSG00000004568	0.971121	0.459848	11.1564	11.348	12.4122	11.2579	11.1223	11.7293	10.7793
Pkn2	ENSMUSG00000004591	0.815952	0.240807	4.67996	3.99042	6.30996	5.46373	3.97395	5.05061	3.48648
Etfb	ENSMUSG00000004610	0.834618	0.298604	15.3759	17.6614	21.3029	24.4693	18.3886	18.1029	12.8403
Stxbp2	ENSMUSG00000004626	1.0646	0.347256	7.5641	7.62187	6.14403	6.98209	7.13325	7.80904	7.6636
Sgce	ENSMUSG00000004631	0.842709	0.393878	10.7328	9.37261	14.9571	16.7287	10.4023	12.6614	9.66996
Chn2	ENSMUSG00000004633	0.897751	0.355301	9.21024	10.2443	10.0962	9.17361	9.55275	6.52559	9.99528
Wwox	ENSMUSG00000004637	1.08789	0.410572	2.38295	3.21003	3.00195	3.57922	3.30489	3.24877	3.37943
Slbp	ENSMUSG00000004642	0.98901	0.781499	8.46819	7.72862	8.87685	8.19709	8.11616	8.52725	8.03542
Cnn2	ENSMUSG00000004665	0.388593	0.271736	12.1726	6.65841	46.5633	19.5324	7.47925	10.541	6.73115
Polr2e	ENSMUSG00000004667	0.953287	0.0146785	25.5938	24.9021	25.201	25.2019	24.1416	23.4348	24.5628
Myo9b	ENSMUSG00000004677	0.872787	0.300757	7.94272	7.95745	11.4251	9.1959	7.82579	8.58803	7.49259
Hdac9	ENSMUSG00000004698	1.07397	0.557072	2.40461	2.13999	1.62906	1.6624	1.97441	2.13842	2.19892
Mtfp1	ENSMUSG00000004748	1.1869	0.0691995	25.4295	29.0003	22.7851	24.6242	32.0697	26.9529	31.6317
Rab23	ENSMUSG00000004768	0.521411	0.104576	5.96641	6.79029	4.8413	5.57643	6.16491	1.4045	1.49315
Rab11a	ENSMUSG00000004771	1.01924	0.650441	41.6913	43.7467	38.9117	38.6811	39.7508	42.8797	41.9952
Eif2b2	ENSMUSG00000004788	0.992041	0.890767	15.1529	14.5519	17.7117	16.4309	16.1909	16.1636	15.15
Dlst	ENSMUSG00000004789	0.955034	0.170732	13.0262	12.8885	12.3666	12.4747	12.094	11.5033	12.7581
Ulk2	ENSMUSG00000004798	1.04974	0.18132	34.892	35.893	32.7275	32.0284	35.4725	35.2609	35.978
Dgkq	ENSMUSG00000004815	1.04496	0.780728	3.27769	3.47269	3.93502	2.67945	4.28195	3.59209	2.60026
Chmp2b	ENSMUSG00000004843	0.987659	0.709859	33.9804	32.5003	36.3112	35.9245	33.8353	34.9102	34.0078
Plod3	ENSMUSG00000004846	0.841326	0.154186	12.3475	10.8726	15.5604	12.8787	10.5802	11.7725	10.244
Ap1s1	ENSMUSG00000004849	1.01366	0.457433	95.8343	94.1547	94.5936	100.021	97.9468	96.5214	97.9247
Srpk1	ENSMUSG00000004865	0.983136	0.647779	11.3507	11.1933	10.7067	10.7443	10.4997	11.5991	10.341
Lbr	ENSMUSG00000004880	0.807174	0.163055	3.26172	3.20511	4.73515	3.95906	2.9077	3.39595	2.87455
Nes	ENSMUSG00000004891	0.646764	0.251285	31.3626	17.1507	51.2902	49.092	18.9571	32.369	20.8991
Bcan	ENSMUSG00000004892	1.11221	0.127485	69.4712	73.994	63.7237	73.1795	84.8868	77.761	71.224
Prcc	ENSMUSG00000004895	0.990993	0.407039	37.6995	37.4126	38.449	38.0484	36.9629	38.0632	37.6568
Rrnad1	ENSMUSG00000004896	0.654464	0.054837	0.791472	1.19625	1.39225	1.12032	0.641655	0.842487	0.724816
Hdgf	ENSMUSG00000004897	0.879317	0.234099	68.6618	60.4219	81.9704	79.6855	61.8375	70.0583	59.8433
Slc25a18	ENSMUSG00000004902	0.860857	0.515643	28.0043	24.8119	32.6167	47.8301	22.5358	33.8163	29.6882
Thop1	ENSMUSG00000004929	1.08389	0.0267822	18.8676	18.8808	17.876	19.3789	21.0848	19.6745	20.2122
Apba3	ENSMUSG00000004931	0.938537	0.188154	5.03964	4.5593	5.17897	4.83911	4.44483	4.88319	4.48045
Matk	ENSMUSG00000004933	1.14948	0.305888	15.0033	17.2333	10.8591	11.8519	16.0773	14.6426	16.6511
Pias4	ENSMUSG00000004934	1.04342	0.0313787	13.8872	14.383	14.3842	14.6853	15.0287	15.0671	14.7761
Map2k1	ENSMUSG00000004936	1.01497	0.583032	58.8654	63.34	62.7994	60.1777	64.0027	60.1803	62.4573
Sgta	ENSMUSG00000004937	1.0483	0.163896	77.2233	84.6164	76.8565	82.8677	83.16	85.1608	84.4998
Tmem242	ENSMUSG00000004945	0.982997	0.712403	48.8421	46.4303	48.5081	50.7978	45.3581	52.1958	45.8985
Dtx2	ENSMUSG00000004947	0.865979	0.69913	5.93865	5.69348	2.18965	5.81827	5.6468	1.39599	5.71312
Hspb1	ENSMUSG00000004951	0.390507	0.273808	0.609791	0.443229	3.39596	2.53506	0.478447	0.912044	0.654998
Syt5	ENSMUSG00000004961	1.09701	0.329394	55.43	59.3381	43.2529	46.4195	56.9459	53.4689	57.7897
Hnrnpa2b1	ENSMUSG00000004980	0.907024	0.213593	70.74	60.8366	74.0696	69.5882	59.7419	69.5169	57.9745
Ccdc130	ENSMUSG00000004994	1.0176	0.940994	1.60417	1.97095	2.01417	2.45083	1.18464	2.86274	2.08883
Mri1	ENSMUSG00000004996	0.89426	0.178564	3.91618	3.85366	4.33778	3.31504	3.40696	3.30803	3.62891
Prkacb	ENSMUSG00000005034	0.880283	0.548088	78.7591	90.1217	66.6047	73.2706	84.1974	36.6618	82.9855
Sgsh	ENSMUSG00000005043	0.846761	0.187025	2.05281	1.90921	2.41379	2.77019	1.88774	1.96222	1.95839
Chd5	ENSMUSG00000005045	1.09124	0.34416	40.0468	43.4215	33.6343	35.0792	41.787	37.2932	45.4704
Cstb	ENSMUSG00000005054	0.935399	0.518904	24.1269	20.2021	28.0464	25.8911	21.7728	25.774	21.392
Sh2b2	ENSMUSG00000005057	1.05273	0.469806	7.28612	8.81738	7.98887	7.12145	8.44594	7.59921	8.59974
Pex5	ENSMUSG00000005069	0.970928	0.720747	30.5527	27.8294	28.822	29.0343	23.1236	30.9481	30.5726
Jkamp	ENSMUSG00000005078	1.13601	0.0325319	18.5602	18.4026	16.3354	16.4048	20.0894	20.3551	18.9431
Cd44	ENSMUSG00000005087	0.828699	0.688679	1.89604	1.29431	5.05036	1.96129	1.92276	2.66271	1.75533
Slc1a2	ENSMUSG00000005089	1.18031	0.359225	34.3248	42.8422	23.4493	24.9712	40.4832	37.3646	33.3267
Eif2ak4	ENSMUSG00000005102	0.709126	0.226233	3.48119	3.70662	4.12045	3.56421	3.61601	0.80765	3.48618
Wdr1	ENSMUSG00000005103	0.906945	0.124036	35.7625	33.5607	39.8355	39.2349	34.3526	34.4849	32.1011
Ndrg1	ENSMUSG00000005125	1.08746	0.385063	42.556	47.6868	33.315	38.2176	45.7853	43.7404	42.4171
Man2b1	ENSMUSG00000005142	0.943256	0.281175	10.3588	8.9211	10.5957	10.4444	9.64631	9.63192	9.2458
Klf5	ENSMUSG00000005148	1.11403	0.247252	10.6318	11.1389	9.00386	8.23553	11.1911	10.22	11.1827
Wdr83	ENSMUSG00000005150	1.00126	0.985692	4.14339	4.59557	4.41401	5.03112	5.04835	4.32171	4.28515
Prdx2	ENSMUSG00000005161	0.96803	0.179933	96.1732	97.3187	102.075	97.2402	93.9197	98.0847	93.1826
Polr2a	ENSMUSG00000005198	1.0088	0.765855	29.2285	27.4984	27.9897	26.6324	28.1227	27.1483	28.9754
Senp3	ENSMUSG00000005204	0.992572	0.936779	22.382	17.9563	19.5205	17.2269	17.6436	21.6458	18.0955
Plekha8	ENSMUSG00000005225	0.906661	0.0597656	2.82601	2.69857	2.74604	2.47725	2.53501	2.45785	2.31566
Spc25	ENSMUSG00000005233	0.632723	0.198553	5.94714	3.6104	10.2908	7.24147	4.27554	4.95379	3.62594
Ufd1	ENSMUSG00000005262	0.975092	0.55219	11.1976	11.0158	10.2368	10.2502	10.4626	9.77924	10.9857
Zfp287	ENSMUSG00000005267	0.935227	0.455096	2.55283	2.0552	2.25305	2.18235	1.82203	2.35712	2.16409
Letm1	ENSMUSG00000005299	1.02638	0.41658	12.5383	14.057	13.5093	13.216	13.933	13.3866	13.7257
Ubqln1	ENSMUSG00000005312	0.992141	0.802183	37.4925	35.0398	34.8923	37.2753	34.6918	37.4624	35.5179
Cadm3	ENSMUSG00000005338	1.07542	0.290103	50.8272	55.8719	43.2491	50.5714	55.7768	53.8053	52.1498
Txn2	ENSMUSG00000005354	1.07567	0.437156	7.44242	7.63221	8.67781	9.85839	8.28453	9.02784	9.80317
Slc1a6	ENSMUSG00000005357	0.98476	0.833042	4.78339	5.1139	5.1498	3.99287	4.59679	4.59857	4.86699
Slc1a3	ENSMUSG00000005360	0.952019	0.541608	115.413	107.644	124.705	140.778	115.59	122.814	110.421
Crbn	ENSMUSG00000005362	1.06006	0.225573	9.79688	9.79588	8.47295	8.85351	9.82182	9.86791	9.66282
Msh6	ENSMUSG00000005370	0.94159	0.443864	8.66022	7.1207	9.03147	8.39657	7.64175	8.54078	7.26938
Fbxo11	ENSMUSG00000005371	1.05746	0.22891	27.6905	25.833	24.3093	25.3283	27.1457	28.7459	25.9247
Tbl2	ENSMUSG00000005374	1.01357	0.814228	3.66789	3.24512	3.89282	3.77409	3.56014	3.56615	3.95707
Wbscr22	ENSMUSG00000005378	0.883715	0.191634	8.0217	8.40985	9.80851	8.76538	8.18363	8.46451	6.55298
Nid1	ENSMUSG00000005397	0.367046	0.414391	1.76829	1.57921	13.379	2.40666	1.26836	2.0884	1.9103
Mcm5	ENSMUSG00000005410	0.720496	0.142795	4.98493	4.49064	7.77028	6.88424	4.32743	5.00814	3.70365
Hmox1	ENSMUSG00000005413	0.941715	0.791321	9.94992	7.29678	15.5335	15.4057	10.6566	12.938	10.4386
Mprip	ENSMUSG00000005417	0.944501	0.288187	26.6644	24.3453	29.4117	27.0559	24.7775	25.8416	25.5152
Cic	ENSMUSG00000005442	1.00672	0.937523	37.948	41.5152	38.9665	32.9753	40.7361	32.7359	40.845
Pafah1b3	ENSMUSG00000005447	0.932206	0.0759678	20.9912	22.1672	22.6098	20.4393	20.0034	20.6873	19.5817
Prkaca	ENSMUSG00000005469	1.03376	0.0720483	79.5216	79.1919	75.6602	76.7457	81.1	79.8173	80.3009
Asf1b	ENSMUSG00000005470	0.597535	0.200273	1.9011	1.08531	3.25058	2.53295	1.18582	1.87169	0.872742
Ddx39	ENSMUSG00000005481	0.758148	0.393216	3.01092	6.77083	9.03689	8.61034	3.62706	6.57536	5.394
Dnajb1	ENSMUSG00000005483	0.987413	0.709059	18.2223	17.6377	19.8295	18.6817	18.0934	18.8883	18.0946
Usp40	ENSMUSG00000005501	0.907873	0.523462	2.24362	1.4785	2.61324	2.38468	1.9378	1.93958	2.06014
Kbtbd4	ENSMUSG00000005505	1.28013	0.220392	5.94933	5.47617	5.86859	8.45023	9.60467	5.84157	9.27081
Celf1	ENSMUSG00000005506	0.965564	0.701446	19.2974	21.1559	18.9738	17.9147	17.0919	22.089	16.8279
Ndufs3	ENSMUSG00000005510	0.999403	0.983679	25.9713	27.2812	27.2002	26.5717	27.3211	27.6956	25.2038
Por	ENSMUSG00000005514	1.05335	0.194762	30.1495	31.7591	28.6249	32.308	31.5452	32.0473	33.4541
Igf1r	ENSMUSG00000005533	0.979305	0.604613	6.03075	5.95508	6.70412	5.93103	5.91324	5.96394	6.20641
Insr	ENSMUSG00000005534	0.993269	0.75481	7.80858	7.67802	7.83745	7.4022	7.4945	7.51797	7.87711
Trim28	ENSMUSG00000005566	0.943312	0.278962	55.3979	53.9253	64.2005	57.9279	54.5022	55.2615	53.9846
Ube2m	ENSMUSG00000005575	1.04149	0.635545	30.371	39.5106	32.3664	34.5659	39.3986	34.0054	33.4636
Adcy9	ENSMUSG00000005580	1.12899	0.108253	5.79858	6.39132	5.5532	5.59736	6.72984	5.88584	7.14762
Mef2c	ENSMUSG00000005583	0.987752	0.963273	25.5328	57.4149	44.7401	47.4128	51.0406	24.7161	53.9602
Ctr9	ENSMUSG00000005609	0.97364	0.363379	16.8186	15.5987	15.9453	15.3635	15.1383	15.494	15.9024
Eif4g2	ENSMUSG00000005610	0.992545	0.805424	88.2477	83.8363	91.2859	89.0776	84.7327	91.4995	86.1328
Pcyt1a	ENSMUSG00000005615	0.567563	0.0698703	10.9305	9.73776	14.1844	12.5728	4.54283	11.2999	4.34493
Zfp592	ENSMUSG00000005621	0.994282	0.817059	6.02333	5.67944	5.9909	5.65578	5.63814	5.92744	5.84638
Psmd4	ENSMUSG00000005625	0.995856	0.646451	22.1696	22.0954	22.0946	21.9915	22.1658	22.26	21.563
Snx6	ENSMUSG00000005656	1.05229	0.746005	8.47005	13.7543	15.5705	15.7535	14.0703	14.8577	13.3335
Mthfd2	ENSMUSG00000005667	1.19526	0.234037	5.51254	6.33596	6.03901	6.62782	6.44353	6.20776	9.32537
Kit	ENSMUSG00000005672	1.02988	0.53346	7.30939	7.32502	7.92425	6.76364	7.47788	7.24019	7.93086
Tomm40l	ENSMUSG00000005674	0.941795	0.115472	10.6561	10.5141	9.7766	10.9281	10.1762	9.72653	9.67545
Pan2	ENSMUSG00000005682	1.00688	0.966551	3.9251	3.22526	3.04395	2.17694	3.4954	3.2624	2.58448
Cs	ENSMUSG00000005683	0.995147	0.532042	80.6545	81.0014	81.4495	82.3765	81.3542	80.0488	81.5237
Ampd3	ENSMUSG00000005686	0.888964	0.779095	2.27619	0.251965	2.69519	3.35332	2.04672	1.5618	2.10973
Bcas2	ENSMUSG00000005687	0.979515	0.595117	8.76939	8.90263	8.96682	8.16103	8.1273	9.03941	8.39855
Ctcf	ENSMUSG00000005698	1.003	0.962416	15.816	15.1671	16.8789	14.8688	14.8004	17.6203	14.7686
Pard6a	ENSMUSG00000005699	1.15336	0.0231225	5.68068	5.80059	4.86999	5.6027	6.46923	6.36568	6.15577
Tfap4	ENSMUSG00000005718	0.944879	0.380031	4.02772	3.70311	3.57804	4.25892	3.77378	3.37959	3.87888
Ranbp1	ENSMUSG00000005732	0.894852	0.0764101	39.5324	35.0923	42.6832	39.7245	35.1295	35.3029	34.9581
Rfx5	ENSMUSG00000005774	0.951398	0.574256	3.66473	4.34662	5.08318	4.52158	4.38922	4.04566	4.13506
Psmb4	ENSMUSG00000005779	0.948295	0.15389	81.3313	83.6266	87.5738	88.7121	78.7763	84.8769	79.0467
Slc30a4	ENSMUSG00000005802	0.98209	0.723512	8.08535	7.83522	8.96423	7.44472	7.89665	8.08828	7.82795
Sqor	ENSMUSG00000005803	0.631504	0.119641	1.77683	1.75559	3.15825	2.97375	1.27637	1.90797	1.393
Bloc1s6	ENSMUSG00000005804	1.03209	0.795308	7.32127	7.9038	5.66285	5.85385	6.81024	6.04194	7.84774
Metap1	ENSMUSG00000005813	0.982571	0.730119	15.1153	15.4034	14.707	13.1603	13.4747	14.9225	14.6291
Gpr108	ENSMUSG00000005823	0.868061	0.251938	5.92051	6.29842	7.2812	8.52654	5.99976	6.50562	5.74126
Rsl1d1	ENSMUSG00000005846	0.979332	0.589879	21.7474	20.4709	22.9796	22.0352	20.817	22.5233	20.7323
Apc	ENSMUSG00000005871	1.05337	0.796801	65.6402	41.2062	51.267	53.1838	66.9308	35.3219	64.6785
Reep5	ENSMUSG00000005873	1.05976	0.10378	102.842	110.486	98.3018	103.097	111.891	108.139	109.604
Ergic3	ENSMUSG00000005881	0.926191	0.287694	83.7998	75.7367	86.7571	88.6175	68.2002	83.524	80.9195
Uqcc1	ENSMUSG00000005882	0.635637	0.0748055	6.76411	12.375	12.347	11.6603	5.48028	8.42279	6.66604
Ncoa2	ENSMUSG00000005886	1.02249	0.515756	9.598	10.4671	10.0601	9.69273	10.5953	9.69682	10.2429
Nr2c2	ENSMUSG00000005893	0.971452	0.608646	12.2566	13.4186	12.308	12.0787	12.4897	10.8989	13.086
Nr2c1	ENSMUSG00000005897	0.930068	0.40978	2.09004	1.71962	2.16269	1.95729	1.75282	2.0862	1.69231
Smpd4	ENSMUSG00000005899	0.988419	0.912463	7.39182	7.10337	7.21859	5.81959	7.5435	7.35646	5.51092
Pex1	ENSMUSG00000005907	1.00425	0.971763	3.38656	2.95885	3.23461	2.98702	2.37971	3.3459	3.73974
Otx1	ENSMUSG00000005917	0.760317	0.393506	1.35106	1.77849	3.15414	2.29137	1.86732	2.10666	0.915844
Kctd20	ENSMUSG00000005936	0.922804	0.21897	27.0541	28.2529	27.6849	26.6783	27.4678	21.8769	26.5584
Ctns	ENSMUSG00000005949	0.988691	0.917018	4.02177	3.77583	4.6153	3.83015	4.2772	4.57619	3.19114
Ephb3	ENSMUSG00000005958	0.965933	0.754982	5.81074	6.17347	8.13057	7.98422	7.03184	6.4589	6.86557
Rcn1	ENSMUSG00000005973	0.858623	0.360527	34.5835	29.8162	48.5316	43.5837	32.2228	38.7915	29.7762
Dnase1	ENSMUSG00000005980	1.21655	0.228219	0.860693	1.40455	1.0901	0.980838	1.21723	1.17996	1.55919
Trap1	ENSMUSG00000005981	0.971581	0.522709	19.6803	18.6287	20.5496	21.0697	20.6811	18.8887	18.6728
Naa60	ENSMUSG00000005982	1.04641	0.384616	8.11097	8.86127	7.91775	8.32861	9.43775	8.13222	8.50033
Ankrd13d	ENSMUSG00000005986	1.06893	0.531264	18.0725	23.4551	16.4577	19.4986	19.0166	20.3963	22.7055
Tpr	ENSMUSG00000006005	0.965436	0.259691	14.898	13.871	14.5185	13.5034	13.629	13.9544	13.5377
BC003331	ENSMUSG00000006010	0.794616	0.393447	8.09084	7.91026	7.58825	7.35487	2.13168	8.55814	7.75177
Dhx34	ENSMUSG00000006019	1.18129	0.73332	1.95784	3.26619	0.033193	4.41985	3.87784	1.84188	2.85385
Kptn	ENSMUSG00000006021	1.02715	0.55522	6.38697	6.51747	6.23986	5.87691	6.93447	6.18729	6.15365
Napa	ENSMUSG00000006024	1.04857	0.11232	23.154	23.4032	21.5041	22.5425	24.4115	23.394	23.4475
Sra1	ENSMUSG00000006050	0.992378	0.864838	10.049	11.5145	10.4136	9.91143	10.5882	10.4679	10.1209
Atp5g1	ENSMUSG00000006057	1.04101	0.438163	15.8961	14.2217	13.3394	14.5444	15.4317	14.3226	15.5311
Snf8	ENSMUSG00000006058	0.952697	0.115961	26.1523	25.0592	25.8136	27.3432	25.3731	25.1042	24.0962
Tbcb	ENSMUSG00000006095	1.07514	0.344683	39.0339	42.2343	39.7528	41.7239	40.5122	50.403	40.3147
Inpp5k	ENSMUSG00000006127	1.08205	0.625886	2.14419	2.7911	3.67366	3.85212	3.54662	3.53782	3.02822
Crkl	ENSMUSG00000006134	0.95588	0.499582	14.848	13.24	16.6179	15.2172	13.7145	15.2319	14.013
Clint1	ENSMUSG00000006169	0.9486	0.427808	17.7435	15.7562	19.4096	17.242	16.7097	17.7281	15.4714
Cdkal1	ENSMUSG00000006191	1.09495	0.223886	2.40014	2.59313	2.79219	2.77146	2.65607	3.22737	2.78604
Htra1	ENSMUSG00000006205	1.15136	0.15068	15.5867	17.9879	16.4242	16.7292	22.1823	18.8921	16.5467
Zbtb17	ENSMUSG00000006215	0.9858	0.867035	9.07729	7.86156	10.8158	8.73946	8.94986	9.12496	8.90708
Fam131c	ENSMUSG00000006218	0.972043	0.750541	5.38734	6.53345	6.79939	6.34331	6.08884	5.31823	6.86502
Fblim1	ENSMUSG00000006219	0.613329	0.115126	1.31798	1.45276	2.3876	1.64146	1.19886	0.576799	1.35223
Ccdc159	ENSMUSG00000006241	0.930586	0.599935	3.11922	2.92215	2.41044	3.50415	3.12321	2.17369	3.04763
Mob1b	ENSMUSG00000006262	1.0275	0.657677	4.95442	4.26072	4.77897	4.16624	4.66862	4.94266	4.3835
Vax1	ENSMUSG00000006270	0.676745	0.207146	7.51322	6.3994	4.55062	10.9033	4.31136	5.99282	4.60109
Atp6v1b2	ENSMUSG00000006273	1.10171	0.144776	72.8458	76.9945	61.9627	66.9973	75.8942	74.6891	79.7849
Eps15l1	ENSMUSG00000006276	1.03886	0.164672	11.4883	10.936	11.2254	10.8914	11.0845	11.9187	11.7009
Ttc5	ENSMUSG00000006288	0.979267	0.651607	22.3429	23.1835	24.7079	24.7322	22.7732	24.987	21.9879
Osgep	ENSMUSG00000006289	0.691833	0.0150716	3.16421	3.34722	3.92762	3.17273	1.97911	2.78281	2.30089
Aamp	ENSMUSG00000006299	0.982666	0.547878	53.9347	55.5716	58.5545	59.3929	56.1784	55.2622	56.1926
Arpc2	ENSMUSG00000006304	1.00618	0.698651	111.255	111.588	107.11	111.768	108.994	111.13	113.215
Kmt2b	ENSMUSG00000006307	1.26438	0.105795	10.1016	15.9205	11.433	10.3721	15.2366	14.8481	15.269
Tmem147	ENSMUSG00000006315	0.98034	0.629567	28.5222	31.6669	31.5186	33.3008	31.032	30.7167	30.1644
Rps9	ENSMUSG00000006333	0.906966	0.268684	83.4485	79.4899	101.602	94.7174	78.0003	88.6081	77.7673
Tfpt	ENSMUSG00000006335	0.867475	0.358498	9.59296	10.0818	14.5355	9.56641	9.83257	9.09022	9.55859
Crip2	ENSMUSG00000006356	0.997315	0.900297	35.8696	36.0356	36.7475	36.6758	37.4644	36.5777	34.6617
Cbfa2t3	ENSMUSG00000006362	1.33916	0.166196	2.18212	2.69679	1.75486	2.17469	3.84549	2.20851	2.79296
Fbln1	ENSMUSG00000006369	0.819336	0.505401	3.7587	3.16851	7.79324	4.99432	3.43931	4.35522	4.32023
Pgrmc1	ENSMUSG00000006373	1.03999	0.319949	224.117	234.078	206.58	211.218	233.358	221.469	228.445
Gcat	ENSMUSG00000006378	0.990819	0.878664	2.77806	2.56134	2.79922	2.55813	2.77537	2.33789	2.83565
Elovl1	ENSMUSG00000006390	0.831224	0.479452	4.02532	3.35849	6.82959	3.77331	3.96418	4.29607	2.95299
Med8	ENSMUSG00000006392	0.959367	0.63807	8.98272	7.64822	10.1205	9.82296	8.91268	9.41535	7.98821
Hyi	ENSMUSG00000006395	0.939148	0.406469	3.56124	3.3127	4.26362	3.57134	3.35058	3.55763	3.45217
Cdc20	ENSMUSG00000006398	0.572314	0.201632	14.736	8.38357	28.0266	20.6783	8.70211	14.1888	7.93864
Pfdn2	ENSMUSG00000006412	0.971731	0.147701	24.6981	24.1664	24.6218	25.2197	24.5011	24.1956	23.2401
Rnf114	ENSMUSG00000006418	0.955181	0.48897	15.1787	13.3133	15.959	15.0805	13.2005	15.6037	13.8434
C330007P06Rik	ENSMUSG00000006423	0.906259	0.248113	9.5806	8.58231	11.0721	10.1531	8.42271	9.73758	8.61158
Neurl1a	ENSMUSG00000006435	1.18096	0.194567	26.5598	31.5527	23.8687	28.5664	34.8667	26.2033	36.844
Srm	ENSMUSG00000006442	0.954441	0.150425	38.7276	39.2112	42.2464	38.3004	37.6778	37.7062	38.0648
Epha2	ENSMUSG00000006445	0.392871	0.174286	0.73307	0.3126	1.6904	0.894073	0.216511	0.502945	0.350179
Rbm14	ENSMUSG00000006456	1.01826	0.9045	7.39138	7.94477	12.3482	8.91303	9.6415	9.00581	9.30207
Zdhhc24	ENSMUSG00000006463	1.06978	0.33323	2.876	2.83256	2.92202	2.58338	2.9976	2.67009	3.32968
Bbs1	ENSMUSG00000006464	1.066	0.280669	10.8009	11.6997	9.98644	11.7763	12.6048	11.3447	11.4389
Ndor1	ENSMUSG00000006471	1.06865	0.0612693	4.92663	5.14764	4.84242	5.00049	5.13835	5.22172	5.60331
Nsmf	ENSMUSG00000006476	1.07158	0.434264	54.4908	56.6842	60.6806	50.37	60.903	50.8059	66.8908
Pdk1	ENSMUSG00000006494	1.03837	0.366393	10.3859	10.0427	9.43171	9.48223	10.6591	10.3815	9.59853
Ptbp1	ENSMUSG00000006498	0.940479	0.763324	9.31127	9.18254	15.2636	12.7079	9.75962	14.0323	8.98286
Mvd	ENSMUSG00000006517	1.03377	0.769924	25.3298	35.1023	26.0145	26.6043	27.9157	27.0266	32.7091
Cyba	ENSMUSG00000006519	0.755976	0.472473	3.14292	1.85975	6.39579	5.60808	2.97753	4.28724	2.37763
Itih3	ENSMUSG00000006522	0.628679	0.238656	1.54063	1.22568	2.47001	3.32722	0.995866	1.77621	1.26572
Tmem110	ENSMUSG00000006526	0.988302	0.708625	5.38179	5.15947	5.17253	4.98355	4.83216	5.22397	5.28529
Sfmbt1	ENSMUSG00000006527	1.00235	0.963324	3.73604	3.84051	3.60184	3.18494	3.50818	3.66682	3.62284
Atp7b	ENSMUSG00000006567	0.554392	0.251425	2.0556	1.16233	4.79361	3.48536	1.55233	2.20751	1.0205
Rundc3a	ENSMUSG00000006575	1.13259	0.0644859	80.2192	81.9799	67.9725	70.7735	87.7249	84.3072	83.6026
Slc4a3	ENSMUSG00000006576	0.997485	0.963813	21.2681	22.7272	19.758	20.6985	21.4359	19.1727	22.571
Runx1t1	ENSMUSG00000006586	0.938179	0.517258	4.54475	4.11589	4.24761	3.65591	4.57132	3.68637	3.39743
Aprt	ENSMUSG00000006589	0.92062	0.242297	16.9981	17.8308	18.8777	20.7072	15.8266	17.3153	18.2383
Gtf2h1	ENSMUSG00000006599	1.10974	0.487145	15.327	13.8684	8.29801	14.001	13.6658	15.1599	14.0331
Slc5a6	ENSMUSG00000006641	0.702458	0.0106566	3.80301	3.50526	3.50052	3.28697	2.74251	2.76409	1.91966
Nphs1	ENSMUSG00000006649	0.786817	0.0731154	1.40249	1.51603	1.07337	1.19314	1.01723	0.958211	1.08432
Aplp1	ENSMUSG00000006651	1.13501	0.100425	334.053	367.829	293.278	314.802	380.291	344.74	390.08
Qrich1	ENSMUSG00000006673	0.628355	0.0820785	11.4747	10.1248	11.0428	5.49943	5.9232	6.3173	5.73444
P4htm	ENSMUSG00000006675	1.08454	0.347142	11.5661	12.0873	9.04499	11.6751	12.8523	11.9742	11.2671
Usp19	ENSMUSG00000006676	1.11326	0.123859	17.9646	18.1914	18.0241	21.9407	21.2083	21.5846	20.7639
Pola1	ENSMUSG00000006678	0.76643	0.167174	1.88942	1.49493	2.58118	2.19227	1.529	1.8124	1.34789
Cdc42	ENSMUSG00000006699	0.971574	0.20493	115.375	113.446	117.134	116.425	111.171	116.997	108.759
Pknox1	ENSMUSG00000006705	0.919983	0.225868	3.0892	3.16948	3.82267	3.39715	3.13091	3.066	3.1031
D130043K22Rik	ENSMUSG00000006711	1.10855	0.270516	11.6812	13.129	9.70598	11.0079	12.4465	11.607	13.796
Gmnn	ENSMUSG00000006715	0.837119	0.546134	3.83701	2.25751	3.56456	3.98991	2.77197	4.38915	1.40825
Acot13	ENSMUSG00000006717	0.978792	0.53691	21.0732	21.5954	20.4255	21.6872	21.2261	21.6436	19.3678
Cdk4	ENSMUSG00000006728	0.822306	0.133366	20.6236	20.284	27.7863	23.6125	18.1233	21.3489	17.4559
B4galnt1	ENSMUSG00000006731	1.0454	0.618209	22.4893	26.6809	19.4336	22.78	25.3932	21.9439	24.3121
Mettl1	ENSMUSG00000006732	1.06456	0.704947	3.52638	3.26465	1.99984	2.25787	2.88418	3.06357	2.87379
Tspan31	ENSMUSG00000006736	0.967252	0.702455	20.5262	21.4705	25.4392	26.3501	23.1778	24.1101	20.748
Kif5b	ENSMUSG00000006740	0.93606	0.424769	26.8299	24.2719	32.2312	28.0699	25.4492	27.4665	25.2941
Saal1	ENSMUSG00000006763	1.09391	0.142879	1.9908	1.7934	2.22267	1.97491	2.21318	2.11538	2.21993
Cnp	ENSMUSG00000006782	0.821888	0.285136	16.7801	14.6385	22.759	22.515	15.5042	19.0004	12.7698
Sulf2	ENSMUSG00000006800	0.858352	0.325491	30.5832	29.3848	42.7823	44.7085	30.2456	33.3137	31.3693
Sod2	ENSMUSG00000006818	1.04611	0.296746	31.2309	31.4827	27.4251	31.3866	32.4667	31.5259	31.3538
Tmco6	ENSMUSG00000006850	1.0807	0.117381	6.24046	6.1859	6.51115	6.30272	6.74832	6.32845	7.3811
Stambp	ENSMUSG00000006906	1.04408	0.132654	6.03794	6.01436	6.26544	5.98247	6.19045	6.1887	6.6494
Ezh1	ENSMUSG00000006920	1.13146	0.66925	5.47785	3.74233	4.75143	2.01271	2.75016	5.54089	5.27318
Hap1	ENSMUSG00000006930	1.1507	0.0733206	69.4394	67.919	58.6593	68.2937	79.9984	68.2161	79.8937
P3h4	ENSMUSG00000006931	0.905198	0.625551	4.81262	4.4157	8.28895	5.80081	4.77093	5.87027	5.1894
Ctnnb1	ENSMUSG00000006932	1.01881	0.850235	119.758	111.691	127.554	146.148	119.685	148.173	118.132
Eif1b	ENSMUSG00000006941	1.00287	0.980237	145.778	139.775	106.084	102.54	124.787	129.983	116.926
Chrd	ENSMUSG00000006958	1.437	0.312205	0.913784	0.425526	2.41925	1.62374	1.80198	1.82864	2.17015
Psmd2	ENSMUSG00000006998	0.958954	0.0847556	78.9519	76.6967	80.6305	81.4665	74.2172	77.7714	76.5388
Syngr3	ENSMUSG00000007021	1.1409	0.125188	121.795	141.761	105.36	116.949	143.367	133.393	138.984
Vars	ENSMUSG00000007029	0.921026	0.306031	17.0358	16.2913	20.9486	19.3627	16.6194	17.2791	16.9687
Hspa1l	ENSMUSG00000007033	1.1477	0.177989	2.12854	1.94667	1.97213	2.45641	2.64924	2.57369	2.09692
Abhd16a	ENSMUSG00000007036	1.00781	0.79253	24.3818	25.4564	24.9744	26.1359	26.3523	24.1376	25.8126
Neu1	ENSMUSG00000007038	1.0819	0.0430694	13.0154	14.0147	12.5222	13.1943	13.9568	14.617	14.226
Ddah2	ENSMUSG00000007039	0.827116	0.291702	53.8913	44.8867	75.3056	61.8852	45.3778	58.4129	42.5896
Clic1	ENSMUSG00000007041	0.599109	0.263584	17.1675	10.545	37.2833	27.9679	12.139	19.663	9.96955
Lsm2	ENSMUSG00000007050	0.947188	0.75885	4.58425	6.70358	8.29984	5.84329	4.96798	6.8817	6.21626
Atp1a2	ENSMUSG00000007097	1.09135	0.178072	56.2596	66.2688	59.1613	58.6969	66.2142	60.3196	70.2263
Casq1	ENSMUSG00000007122	0.593993	0.425463	1.89668	0.698733	5.0583	2.75597	1.41119	2.73538	0.49089
Stx1a	ENSMUSG00000007207	1.09032	0.348574	85.7418	98.4455	70.75	85.0681	94.6772	85.2664	98.0932
Zfp775	ENSMUSG00000007216	0.759254	0.222296	2.28217	2.85516	3.29756	3.29799	2.23921	1.35329	3.08867
Mrpl49	ENSMUSG00000007338	1.02124	0.410686	17.4353	16.8605	17.1836	17.8134	17.8837	16.9244	18.2652
Mark3	ENSMUSG00000007411	0.950741	0.350692	24.2625	22.9158	27.5806	25.9879	24.1681	23.8822	23.7876
Gatad1	ENSMUSG00000007415	0.944729	0.254977	13.3941	12.9902	14.5152	14.4975	12.826	13.9648	12.4606
Pcdha11	ENSMUSG00000007440	1.22565	0.257264	1.28569	1.34998	1.20753	1.30422	1.50945	1.15024	2.07202
M6pr	ENSMUSG00000007458	0.882398	0.242655	10.0312	9.45332	12.6752	11.4214	9.14313	10.6916	9.0072
Lrrc8a	ENSMUSG00000007476	1.0014	0.96602	9.2714	9.11417	8.44168	8.42019	8.68794	8.77011	9.01455
Ppp2r1a	ENSMUSG00000007564	1.04987	0.304697	239.703	260.02	221.722	249.647	255.017	245.761	263.859
Fance	ENSMUSG00000007570	1.04475	0.797767	4.68626	4.04518	7.09687	6.02394	4.88606	5.66881	6.56773
Tinf2	ENSMUSG00000007589	0.832271	0.214709	4.6958	4.39222	6.71272	5.63119	4.15099	4.67306	4.55383
Dus3l	ENSMUSG00000007603	1.0487	0.0336454	43.8995	45.3976	42.8993	43.0555	46.0447	45.3117	46.4838
Gtpbp3	ENSMUSG00000007610	1.0612	0.218194	5.19804	5.68806	5.56669	4.90667	5.43461	5.79911	5.76619
Tgfbr1	ENSMUSG00000007613	0.806709	0.287636	2.67863	2.05875	3.82857	2.74788	2.13872	2.63462	2.07189
Homer1	ENSMUSG00000007617	1.14513	0.0906307	5.94621	7.02837	5.61799	5.85979	6.97128	6.58761	7.44203
Gabrb2	ENSMUSG00000007653	1.11172	0.336129	14.8352	16.5872	12.2642	12.4542	16.6668	13.6324	16.5104
Arpp19	ENSMUSG00000007656	1.01093	0.76579	17.2051	17.2471	15.8558	15.8399	16.4349	17.4949	16.2233
Bcl2l1	ENSMUSG00000007659	1.32432	0.26823	14.3054	30.3179	14.7405	33.5568	29.3359	32.5091	30.4477
Khsrp	ENSMUSG00000007670	0.965532	0.262279	47.4062	50.4567	52.2681	52.2767	48.7758	49.4087	48.3888
Dio2	ENSMUSG00000007682	1.68464	0.117001	1.32532	1.57972	1.17429	0.92949	3.05242	1.95649	1.31965
Ccdc124	ENSMUSG00000007721	0.96856	0.273309	43.9216	44.8603	44.4199	47.2706	43.3436	42.3633	45.3918
Cct4	ENSMUSG00000007739	0.939274	0.30841	26.1776	22.4146	24.671	22.3525	21.4241	23.9883	21.9445
0610009B22Rik	ENSMUSG00000007777	1.09196	0.177418	19.3735	16.529	18.3198	15.6894	19.4751	19.3175	18.4631
Cpt1c	ENSMUSG00000007783	1.13109	0.0212848	17.9914	16.6486	17.5814	15.5891	19.2922	19.5753	18.6572
Zfp655	ENSMUSG00000007812	0.906299	0.261767	3.62481	4.48999	4.35063	4.25855	3.77969	3.35643	4.23156
Rhoa	ENSMUSG00000007815	0.910896	0.332707	68.4002	57.1859	76.4265	71.5947	58.3707	69.444	59.1062
Zmiz1	ENSMUSG00000007817	0.991418	0.687079	31.2443	33.1428	31.3977	31.1607	31.2737	30.9408	32.1776
Ankrd26	ENSMUSG00000007827	1.01851	0.743375	2.90642	2.7455	3.15676	2.77395	2.87434	3.20072	2.77273
Hnrnpa0	ENSMUSG00000007836	0.917293	0.25649	164.48	154.376	196.373	183.455	160.51	163.734	156.429
Prrg2	ENSMUSG00000007837	1.12452	0.624126	2.13461	1.56359	2.94812	1.66353	1.60135	2.47953	2.92754
Hnrnph1	ENSMUSG00000007850	0.917747	0.140175	27.2523	26.3187	27.479	27.2665	23.405	27.8013	23.349
Ift43	ENSMUSG00000007867	0.644192	0.143965	11.0121	8.31312	17.7507	15.6371	8.41304	10.4709	6.58403
Id3	ENSMUSG00000007872	0.388195	0.29606	14.8399	6.8469	67.2719	36.2978	8.90395	21.1561	6.40801
Arid1a	ENSMUSG00000007880	0.92315	0.62986	29.0476	21.5645	28.2344	21.1947	20.2536	19.2529	29.7582
Crlf1	ENSMUSG00000007888	1.17484	0.0190083	7.80775	8.51077	7.56096	8.46628	9.35344	10.1907	8.9566
Ctsd	ENSMUSG00000007891	0.980228	0.835983	107.128	99.9679	127.644	126.745	108.269	128.104	102.898
Rplp1	ENSMUSG00000007892	0.984245	0.635637	733.409	671.1	753.699	713.694	707.142	723.546	689.303
Hmgcll1	ENSMUSG00000007908	1.05175	0.633448	1.5465	1.93749	1.8411	2.21192	2.14412	2.06016	1.74103
Ttc9b	ENSMUSG00000007944	1.1343	0.110253	43.3404	50.9405	39.4972	42.8109	50.8218	47.5673	51.84
Abhd8	ENSMUSG00000007950	1.0482	0.40528	58.2635	62.9934	51.274	57.9083	62.3328	57.8727	60.9541
Ift22	ENSMUSG00000007987	0.948309	0.48177	13.1954	11.3221	11.8081	14.5494	12.0255	12.2545	11.904
Fzd3	ENSMUSG00000007989	0.941854	0.262377	18.255	16.0554	18.3097	17.9529	16.4573	17.7423	15.6525
Mid1ip1	ENSMUSG00000008035	0.707262	0.193749	63.0654	59.6788	89.2508	86.7169	64.1654	68.459	25.8263
Ap2s1	ENSMUSG00000008036	1.05672	0.129223	92.8174	99.7909	90.6332	95.3188	101.898	95.6538	102.473
Fgfrl1	ENSMUSG00000008090	0.728875	0.35175	11.9511	9.55047	25.0966	16.6005	10.1032	13.8584	10.5864
Fhl2	ENSMUSG00000008136	0.859541	0.599053	2.13133	2.12883	3.98915	1.6156	2.11171	2.12601	2.12176
Emc10	ENSMUSG00000008140	1.14818	0.12473	108.743	94.4425	111.855	83.1555	117.791	112.191	112.919
Clstn3	ENSMUSG00000008153	1.14619	0.156676	93.9775	109.707	77.467	89.4587	109.705	101.706	107.18
Fbxw9	ENSMUSG00000008167	0.935435	0.0968431	11.5174	11.839	10.6757	11.6744	10.353	11.1289	10.5847
Fnbp4	ENSMUSG00000008200	0.93846	0.361236	7.99239	6.30676	6.89673	7.16458	6.37608	6.66856	6.91675
Cers4	ENSMUSG00000008206	0.899016	0.251214	4.71613	3.99014	5.17513	5.00745	4.1214	4.7029	3.91173
Scrn3	ENSMUSG00000008226	0.964141	0.742535	2.15828	2.57123	2.50805	3.16721	2.748	2.44192	2.33382
Phax	ENSMUSG00000008301	1.01113	0.688023	19.3693	19.9302	19.9676	18.7695	19.8423	20.4603	18.8761
Tle1	ENSMUSG00000008305	1.13298	0.141751	10.3818	10.4193	8.9929	8.49279	10.974	9.86582	11.6938
Relt	ENSMUSG00000008318	0.988303	0.901638	1.9138	2.10405	2.52625	2.36621	2.06996	2.48667	2.04793
Snrpb2	ENSMUSG00000008333	0.931575	0.291365	10.8679	9.15163	10.7007	10.5496	8.83011	10.3852	9.61914
Ubc	ENSMUSG00000008348	0.964118	0.686309	101.06	114.573	130.193	127.809	106.313	128.294	107.874
Prpf31	ENSMUSG00000008373	0.974781	0.658064	6.1288	6.65972	6.2542	7.40356	6.57344	6.55808	6.20298
Sertad1	ENSMUSG00000008384	0.693219	0.250172	3.20299	2.10413	5.27435	3.82015	2.28324	3.26128	1.94308
Carhsp1	ENSMUSG00000008393	0.875399	0.221479	36.2395	30.8593	40.8727	38.7803	31.1475	36.7493	28.4531
Elk3	ENSMUSG00000008398	0.97617	0.897834	2.50422	1.54193	3.34126	2.75344	2.46029	2.35982	2.60429
Herpud2	ENSMUSG00000008429	0.992954	0.890508	9.91322	10.5491	12.0113	11.1876	10.8084	10.8857	10.821
Rdh13	ENSMUSG00000008435	1.07558	0.130362	6.00943	5.13961	5.69393	5.7298	6.23936	6.11877	5.85096
Nutf2	ENSMUSG00000008450	1.00514	0.975057	25.7497	24.3866	14.5766	27.8851	21.8895	25.563	22.3527
Arpc5	ENSMUSG00000008475	1.05168	0.0114231	78.0216	75.2883	75.3384	75.7148	78.4677	80.7279	80.8744
Elavl2	ENSMUSG00000008489	1.13526	0.0755669	2.43797	2.44256	2.67842	2.11059	2.79934	2.80455	2.62916
Mgst1	ENSMUSG00000008540	0.772771	0.299861	20.0135	12.9586	20.3365	27.9322	15.0282	19.4697	12.5874
Nfib	ENSMUSG00000008575	0.933405	0.445975	14.4431	14.1248	17.2839	17.7969	14.141	16.3335	14.083
Ubqln4	ENSMUSG00000008604	1.04786	0.175013	20.0844	21.0533	22.0465	19.8701	21.9681	22.0613	21.2423
Rbfox1	ENSMUSG00000008658	1.14906	0.228359	26.4969	30.068	20.3005	24.118	30.0573	26.0082	30.9614
Rps18	ENSMUSG00000008668	0.927521	0.196975	61.6122	54.5474	66.393	59.4133	55.5065	57.22	55.5948
Rpl10	ENSMUSG00000008682	0.934668	0.195532	44.1025	42.7619	50.3133	46.8423	42.8907	43.8589	42.2486
Rps15a	ENSMUSG00000008683	0.996843	0.94845	23.8382	21.9237	24.0336	22.4743	21.554	25.0457	22.3843
Ncaph2	ENSMUSG00000008690	0.959369	0.421411	28.5132	28.0142	32.5632	31.1737	28.9382	29.9366	27.6586
Hipk1	ENSMUSG00000008730	0.997832	0.982092	16.4025	12.6082	16.7942	15.9806	14.3944	17.4474	14.3967
Gprc5b	ENSMUSG00000008734	0.886512	0.475155	25.7748	23.6828	27.7074	39.1983	24.9853	28.5984	23.7844
Man1a2	ENSMUSG00000008763	1.00756	0.587068	11.9725	11.6298	12.2444	11.8356	11.9981	12.0787	11.9554
Acyp1	ENSMUSG00000008822	0.866356	0.136931	10.6091	8.82515	8.61251	10.1611	9.18282	7.41954	8.22389
Hdac5	ENSMUSG00000008855	1.04763	0.181053	26.4069	26.4502	23.9295	24.6636	27.0452	26.2113	26.455
Rala	ENSMUSG00000008859	0.995287	0.905075	45.0591	44.3032	42.0454	40.382	42.3705	44.9845	40.8799
Vdac3	ENSMUSG00000008892	1.03042	0.244486	76.6575	79.6001	76.5508	73.344	79.7516	80.1482	76.6985
Vps72	ENSMUSG00000008958	0.982854	0.776952	27.4989	26.1407	29.6408	29.7448	25.7293	30.6719	26.9143
Gabpa	ENSMUSG00000008976	0.901383	0.225077	6.92869	6.27874	8.15722	7.47352	6.72828	6.75197	6.01543
Bmp7	ENSMUSG00000008999	0.70468	0.421519	3.22217	3.90442	10.1312	4.82699	3.67446	3.84459	4.15299
Dynll1	ENSMUSG00000009013	1.03765	0.00898897	48.1187	46.7469	47.7522	48.1502	49.5813	49.8346	49.0473
Pdcl	ENSMUSG00000009030	0.900236	0.0674808	9.00495	8.32835	9.31681	8.8656	8.45724	8.21285	7.30928
Tmem184b	ENSMUSG00000009035	0.939783	0.343335	24.0811	23.2244	27.9817	25.3816	25.0769	23.9426	21.9356
Nf2	ENSMUSG00000009073	1.04219	0.134668	42.095	42.2561	39.7722	41.5632	42.9605	41.811	44.7357
Cabp7	ENSMUSG00000009075	1.41596	0.0134751	2.12471	2.46661	2.35583	2.16841	3.51104	2.66444	3.50494
Zmat5	ENSMUSG00000009076	1.02267	0.687684	10.6014	11.0321	11.7962	11.7167	11.3762	12.6427	10.6085
Ewsr1	ENSMUSG00000009079	0.936912	0.185348	24.4857	22.6715	23.2807	25.2994	22.2589	23.9323	21.0819
Ap1b1	ENSMUSG00000009090	1.08044	0.0689663	29.9612	31.0053	27.0026	29.3092	31.487	31.4107	32.1365
Bcl2l13	ENSMUSG00000009112	0.992044	0.683423	10.8672	10.4733	10.704	10.9498	11.0057	10.6072	10.3762
Lnpk	ENSMUSG00000009207	1.47404	0.0521508	4.37262	2.38611	2.77017	3.29119	4.83155	4.02695	5.31453
Fam163b	ENSMUSG00000009216	1.1207	0.293669	37.3657	43.6251	29.2251	36.5093	44.069	38.0993	41.1577
Trpm5	ENSMUSG00000009246	1.1369	0.50452	0.717259	0.448533	0.940978	0.74275	0.70336	0.958019	0.768328
Rarres2	ENSMUSG00000009281	0.660385	0.317604	4.85917	2.98429	6.21203	8.13056	2.97355	6.22386	1.79109
Pttg1ip	ENSMUSG00000009291	1.16252	0.70762	5.76126	5.37148	7.91877	7.26652	4.6679	13.8512	4.42738
Ube2g2	ENSMUSG00000009293	0.812909	0.304766	26.3259	28.2558	28.8358	25.4208	27.3974	27.2413	11.7181
Met	ENSMUSG00000009376	0.935082	0.576453	7.75918	9.12721	6.84621	8.6423	7.15872	9.067	6.47917
Syn2	ENSMUSG00000009394	1.1611	0.104393	53.0258	61.3551	45.475	52.2601	63.8375	56.9269	63.9523
Elk1	ENSMUSG00000009406	1.0761	0.175202	28.1345	29.7734	26.4581	26.0028	31.2741	27.7734	30.0285
Nav1	ENSMUSG00000009418	1.02299	0.821805	34.4117	34.5624	28.3277	26.0655	34.7654	31.5662	28.321
Tnpo1	ENSMUSG00000009470	0.922973	0.251546	14.4317	12.5834	15.9577	14.8683	12.9811	13.8438	13.2145
Rnmt	ENSMUSG00000009535	0.901074	0.73178	10.5514	9.98741	5.55894	4.9931	5.50201	9.98236	5.52698
Srp14	ENSMUSG00000009549	0.968583	0.852676	57.4832	36.1946	58.5963	60.7469	56.4471	59.1121	39.1872
Cdk9	ENSMUSG00000009555	0.948444	0.293714	13.8591	13.0123	13.043	14.0317	13.1182	11.629	13.6265
Tor2a	ENSMUSG00000009563	0.74657	0.00469375	6.06349	5.29237	5.67219	6.40608	4.25309	4.22685	4.64147
Fpgs	ENSMUSG00000009566	0.872986	0.299724	4.69667	4.32059	6.36944	5.02196	4.04362	4.81882	4.49993
Mkl2	ENSMUSG00000009569	1.11141	0.171432	11.0182	11.1382	8.88282	9.29388	11.2279	10.8829	11.5092
Cbx5	ENSMUSG00000009575	0.915567	0.282773	30.9981	29.2192	37.7748	33.4435	28.974	31.7598	29.5199
Sardh	ENSMUSG00000009614	0.91896	0.433968	4.43221	3.91937	5.32928	5.54054	4.41713	4.24416	4.58649
Vav2	ENSMUSG00000009621	1.00307	0.915503	12.8085	12.8883	12.4659	12.2506	12.6626	12.0132	13.2503
Ppp2cb	ENSMUSG00000009630	0.994147	0.873697	78.0512	72.5579	81.5219	73.3705	74.3378	78.2249	75.2223
G0s2	ENSMUSG00000009633	0.802701	0.120797	3.07044	3.01441	3.39425	3.63919	2.58838	3.27488	2.03429
Dmap1	ENSMUSG00000009640	1.03014	0.422722	10.7387	11.936	12.0632	11.1744	11.969	12.0011	11.5022
Mcu	ENSMUSG00000009647	1.02981	0.326396	16.0301	15.0893	14.9592	15.3767	15.1209	15.9492	16.3952
Bcr	ENSMUSG00000009681	1.01293	0.722701	30.6779	30.2825	28.3616	27.807	30.2826	28.3101	30.3897
Kcnd1	ENSMUSG00000009731	1.1047	0.331181	2.5885	3.32809	2.65916	2.47709	3.13887	2.72087	3.2978
Tfcp2	ENSMUSG00000009733	0.920245	0.0572425	7.25947	7.17868	7.81086	7.42787	6.73094	7.22591	6.52566
Pou6f1	ENSMUSG00000009739	0.999769	0.990364	17.8649	17.8301	18.859	17.8266	18.1275	17.7971	18.3482
Ubp1	ENSMUSG00000009741	0.976424	0.673101	11.7498	10.4909	10.4141	9.52109	10.2924	10.5444	10.0494
Nuak2	ENSMUSG00000009772	0.562994	0.164327	6.65346	3.53977	10.9273	9.79378	4.6239	5.54769	2.88184
Ick	ENSMUSG00000009828	0.94275	0.325509	4.69956	4.15072	5.00556	4.27773	4.14862	4.32539	4.34755
Sdhb	ENSMUSG00000009863	1.00413	0.911817	40.4268	36.9255	41.1533	40.5215	41.9338	38.8953	38.9343
Snap47	ENSMUSG00000009894	1.08453	0.0653201	89.991	95.5115	85.2583	83.5394	95.9359	95.7518	96.498
Kdsr	ENSMUSG00000009905	1.04003	0.307351	5.67211	5.34166	5.08759	4.9971	5.39584	5.59917	5.46228
Vps4b	ENSMUSG00000009907	0.934892	0.53141	3.67317	4.20354	5.11172	4.89344	3.98631	4.63324	3.91866
Rps25	ENSMUSG00000009927	0.947219	0.380547	49.9074	43.3466	52.8537	51.2292	47.1356	48.8172	44.2381
Taz	ENSMUSG00000009995	1.02379	0.872681	3.30895	2.6284	2.77104	2.49909	2.24406	3.61355	2.748
Aldh3a2	ENSMUSG00000010025	1.06609	0.326027	10.7425	9.99743	12.2175	10.6265	11.8951	12.1782	10.7749
Zmynd10	ENSMUSG00000010044	0.659501	0.2758	2.04791	1.71172	2.40905	4.26479	1.45047	2.35964	1.35056
Tmem115	ENSMUSG00000010045	0.978769	0.626669	17.3696	17.5498	19.3213	19.4214	18.3729	18.5675	17.1332
Hyal2	ENSMUSG00000010047	0.995303	0.97067	5.65638	5.01815	6.73327	6.76338	5.23646	5.5312	7.27557
Ifrd2	ENSMUSG00000010048	1.04346	0.447391	4.06315	4.33482	4.27038	4.483	4.13358	4.93873	4.35026
Tusc2	ENSMUSG00000010054	1.06529	0.16579	35.7887	36.9817	36.3646	32.0848	38.0236	38.5254	36.2805
Nprl2	ENSMUSG00000010057	1.03429	0.636807	11.2779	13.2307	11.1598	10.3797	11.3915	12.6544	11.6743
Slc38a3	ENSMUSG00000010064	0.914328	0.350267	11.211	10.9352	11.2231	14.0288	10.8509	9.84067	11.8115
Cacna2d2	ENSMUSG00000010066	1.02875	0.59087	6.10994	6.84232	5.98407	6.97549	6.97222	6.48855	6.53191
Rassf1	ENSMUSG00000010067	0.902082	0.313208	4.44475	3.81143	5.07126	3.84831	3.92505	4.11545	3.57995
Rnf112	ENSMUSG00000010086	1.18884	0.0935728	31.6605	33.3374	23.4572	30.624	37.4029	34.8552	33.9163
Slc3a2	ENSMUSG00000010095	1.03026	0.748381	42.834	41.596	49.4719	46.3725	45.8153	39.6702	53.8113
Nxf1	ENSMUSG00000010097	0.926362	0.245066	15.9205	15.7293	17.3738	16.0335	14.7155	16.8574	13.6268
Stx5a	ENSMUSG00000010110	0.967736	0.87163	4.36381	4.75046	7.39322	5.04154	4.92064	4.08925	6.63045
Pifo	ENSMUSG00000010136	0.539597	0.442063	2.02419	0.721107	1.57829	5.78217	1.15727	2.3555	0.577007
Spire2	ENSMUSG00000010154	1.08088	0.0442372	12.1836	13.5215	12.8327	12.7147	13.4988	14.3385	13.7112
Prox1	ENSMUSG00000010175	1.04279	0.61378	2.55667	3.07823	2.54694	3.0831	3.24118	2.86061	2.70844
Raver1	ENSMUSG00000010205	0.674968	0.358761	8.34292	8.00461	11.6458	22.6151	8.47012	9.46728	7.68189
2610507B11Rik	ENSMUSG00000010277	0.980844	0.541242	28.7759	28.1966	31.3484	30.4836	29.1931	29.1771	29.0263
AI597479	ENSMUSG00000010290	0.966503	0.25844	10.3834	9.92386	10.4497	10.9733	9.88844	10.3097	10.0512
Tmem86a	ENSMUSG00000010307	1.14901	0.00179039	8.11845	8.80224	8.19308	8.233	9.36831	9.69263	9.67594
Ifi35	ENSMUSG00000010358	0.657146	0.364044	1.13569	0.718755	2.88445	2.29068	1.14654	1.38647	0.931582
Nedd8	ENSMUSG00000010376	1.00013	0.996209	152.507	157.804	164.18	164.152	154.548	164.715	159.782
Gosr1	ENSMUSG00000010392	1.0087	0.708204	13.3448	12.7062	13.3365	13.2632	13.2425	13.7589	12.83
Mrpl52	ENSMUSG00000010406	0.919182	0.102053	27.6291	27.2053	27.1563	29.5112	26.0976	27.2351	23.5353
Kansl3	ENSMUSG00000010453	1.04147	0.115583	21.9819	22.5779	20.6696	21.6685	22.718	22.5873	22.571
Myt1	ENSMUSG00000010505	1.06756	0.526417	4.31518	4.9482	3.88361	5.08273	4.45901	5.60042	4.53658
Faf1	ENSMUSG00000010517	0.961061	0.122032	7.30045	6.82164	6.83142	6.81625	6.60657	6.66204	6.74773
Gm266	ENSMUSG00000010529	0.743123	0.246699	1.69123	1.45141	2.16451	2.04128	1.12884	2.078	0.888747
Mettl16	ENSMUSG00000010554	1.03877	0.309756	2.79491	2.84363	2.70381	2.51881	2.9047	2.81205	2.74498
Pigyl	ENSMUSG00000010607	0.910447	0.17534	22.4487	22.2981	24.8686	24.4189	21.5915	23.5376	19.0808
Rbm25	ENSMUSG00000010608	0.977657	0.42079	13.5814	13.0263	12.56	12.6754	12.3514	13.1052	12.557
Psen2	ENSMUSG00000010609	0.933175	0.545859	5.21499	5.83048	5.075	5.12533	3.7887	5.25698	5.82385
Plcd1	ENSMUSG00000010660	0.793003	0.318446	2.68327	3.2084	5.05935	4.34736	2.82377	3.78293	2.49204
Fads1	ENSMUSG00000010663	0.968534	0.406501	73.2127	75.4147	76.0604	82.9371	75.2814	75.9935	72.1839
Lmbr1	ENSMUSG00000010721	1.0581	0.720038	8.17502	8.76669	4.83018	7.79923	7.91633	8.70931	6.84117
Cars	ENSMUSG00000010755	1.04582	0.408311	17.1009	19.2237	17.0981	18.91	18.4644	17.9088	20.362
Gabra1	ENSMUSG00000010803	1.2	0.125788	9.95393	10.8313	7.5346	7.94576	11.6331	10.4617	10.5441
Kdelr3	ENSMUSG00000010830	0.612694	0.302313	1.80081	1.28291	4.55137	3.63539	1.36272	2.38866	1.42763
Apip	ENSMUSG00000010911	0.903885	0.191881	10.1401	7.94366	8.96561	8.95162	8.55171	8.19197	7.6619
Pdhx	ENSMUSG00000010914	1.02903	0.452111	20.0921	18.82	19.7483	17.5429	19.657	19.4274	19.7273
Vac14	ENSMUSG00000010936	1.01961	0.768601	5.99676	6.99894	7.6716	7.41227	6.99301	7.1475	7.33219
Akt1s1	ENSMUSG00000011096	0.816927	0.155979	23.694	26.1406	25.8349	26.88	24.5816	14.525	23.725
Tbrg1	ENSMUSG00000011114	0.834824	0.225721	9.67534	10.1845	14.8097	12.3861	9.47181	10.3546	9.636
Brf1	ENSMUSG00000011158	0.999178	0.967372	13.9556	13.0792	13.6157	13.1814	13.2262	13.5318	13.5827
Odc1	ENSMUSG00000011179	0.760882	0.0782033	20.0303	17.0424	23.8884	24.9505	15.7397	18.3967	14.8901
Thg1l	ENSMUSG00000011254	1.00518	0.965468	2.474	1.8815	2.42676	2.17613	2.12471	1.91967	2.70924
Adam19	ENSMUSG00000011256	0.952813	0.509406	5.23915	5.84652	6.30403	5.4136	5.27364	5.00495	6.01687
Pabpc4	ENSMUSG00000011257	0.996314	0.89509	12.3576	11.7482	12.1179	12.2714	11.4141	12.3462	12.4771
Sugp1	ENSMUSG00000011306	0.967251	0.389064	10.2403	10.4108	9.3647	10.2729	10.0597	9.25628	9.91094
Zfp790	ENSMUSG00000011427	0.954434	0.591958	4.73495	5.0387	4.28644	3.86527	4.39214	4.59335	3.84593
Fsd1	ENSMUSG00000011589	1.04849	0.477115	49.339	52.2737	41.9117	43.7435	48.9274	47.558	50.7755
Fuz	ENSMUSG00000011658	0.77568	0.156639	4.49216	3.12149	4.40773	5.42551	3.74984	3.38264	3.01743
Sptbn4	ENSMUSG00000011751	1.0771	0.466455	24.4754	27.1978	19.3709	21.3496	25.8989	22.5554	26.1838
Pgam1	ENSMUSG00000011752	1.03191	0.341247	170.533	184.712	180.795	187.021	185.972	179.81	193.816
Evi5	ENSMUSG00000011831	0.888555	0.221132	13.1261	11.1227	13.5446	14.4878	11.7954	12.7942	10.2514
Evi5l	ENSMUSG00000011832	1.13391	0.161369	20.7925	21.1689	20.5309	19.2292	21.1761	26.9635	21.3591
Snapc2	ENSMUSG00000011837	1.00174	0.984097	15.7009	16.2576	20.9881	17.1854	18.0587	16.7171	17.9146
Git1	ENSMUSG00000011877	1.03523	0.0648317	42.6693	42.5647	41.9573	43.3602	43.4652	43.5284	45.4264
Gltp	ENSMUSG00000011884	0.848971	0.428143	11.9501	11.5549	20.2696	14.5524	11.1956	14.6177	11.3253
Bnip2	ENSMUSG00000011958	0.858245	0.257098	8.36374	6.84816	10.416	8.20033	7.01624	8.06629	6.69218
Ccnt1	ENSMUSG00000011960	1.0044	0.908827	7.96402	7.27385	7.30022	6.89249	7.41125	7.27018	7.48858
Scarf2	ENSMUSG00000012017	0.511079	0.294582	3.01313	1.88715	10.098	5.99078	2.56776	3.37111	2.10644
Brms1l	ENSMUSG00000012076	0.967046	0.596866	13.8857	14.0072	16.001	13.0041	13.7233	14.5148	13.029
Med15	ENSMUSG00000012114	1.03758	0.0345229	20.0259	19.5014	19.1799	19.1244	20.0475	20.1937	20.326
Dhdds	ENSMUSG00000012117	0.985906	0.917675	10.4705	11.6381	13.0559	9.91948	12.6096	8.22368	12.5031
Ubxn11	ENSMUSG00000012126	0.772469	0.441509	1.6053	0.884456	1.86707	2.84571	1.27505	1.63149	1.26626
Tjap1	ENSMUSG00000012296	1.13429	0.676216	3.21798	2.64441	6.41149	2.88154	5.15937	3.21401	4.51965
Rpl15	ENSMUSG00000012405	0.972956	0.350287	68.015	64.2024	67.4148	65.7261	61.7368	67.5735	64.3261
Tmem167	ENSMUSG00000012422	0.951302	0.188916	6.64684	6.33668	7.13553	6.54557	6.19899	6.5038	6.32179
Steap4	ENSMUSG00000012428	0.45773	0.273883	0.853091	0.450116	2.96523	2.46888	0.385748	0.815397	1.11176
Mplkip	ENSMUSG00000012429	0.929104	0.614269	2.95845	2.43438	3.99785	3.45521	3.33098	2.89419	2.7262
Kif11	ENSMUSG00000012443	0.684705	0.219311	5.51618	3.89767	9.30885	7.08663	4.04514	5.55985	3.64884
Rpa3	ENSMUSG00000012483	0.901901	0.508378	10.4291	8.32937	12.7807	14.0305	9.85378	11.3973	9.57339
Tnpo3	ENSMUSG00000012535	1.1572	0.00425664	16.5986	16.1617	17.731	16.0717	18.7097	19.8414	19.2189
Ttll5	ENSMUSG00000012609	1.04234	0.878605	1.90815	0.933521	2.30485	1.56992	2.13035	1.08641	2.03388
Zfp715	ENSMUSG00000012640	1.04543	0.542125	5.79845	5.66923	5.34241	4.63212	5.75021	5.11907	5.94302
Rps5	ENSMUSG00000012848	0.961876	0.342306	95.559	93.0764	106.006	95.2904	95.1707	94.4975	91.6312
Adgrl1	ENSMUSG00000013033	1.0602	0.378461	97.6676	109.058	89.9258	99.0787	105.182	96.3603	113.121
Amotl1	ENSMUSG00000013076	0.786764	0.351845	6.41057	4.90033	10.4866	7.49685	5.48685	7.12315	4.67583
Etv5	ENSMUSG00000013089	1.14103	0.518779	13.5104	7.82863	18.7541	15.4549	15.0721	14.7431	17.7215
Gfod2	ENSMUSG00000013150	1.01314	0.722302	15.0319	16.4998	15.2916	14.9194	15.1549	16.4089	15.3516
Enkd1	ENSMUSG00000013155	0.895754	0.247212	8.38068	7.75169	9.87822	9.57379	7.13105	8.73774	8.03735
Atp6v0d1	ENSMUSG00000013160	1.05271	0.409982	92.7447	98.843	78.4888	89.1831	97.8272	91.7005	94.1191
Ptprs	ENSMUSG00000013236	1.01815	0.387727	93.6597	96.6681	90.0903	91.8291	93.2012	95.6603	95.3919
Slc41a1	ENSMUSG00000013275	0.825861	0.343095	21.7864	18.4043	34.4021	26.3154	19.9385	23.0099	19.5536
Iglon5	ENSMUSG00000013367	1.03949	0.416378	20.212	23.3494	21.8048	23.6876	23.703	22.4429	23.2823
Zfp651	ENSMUSG00000013419	1.12402	0.363203	21.7666	22.9754	24.159	14.5039	24.0777	23.3568	22.8767
Nelfb	ENSMUSG00000013465	1.05183	0.284978	22.6245	19.7591	19.9696	22.3465	22.3027	22.6264	21.8878
Tmem175	ENSMUSG00000013495	1.18795	0.395817	5.44729	2.33134	4.4848	5.57692	5.65765	4.97567	5.26183
Tango2	ENSMUSG00000013539	1.0139	0.867682	20.8362	19.1841	17.0688	21.9596	18.998	22.2667	18.8461
Aldh1a2	ENSMUSG00000013584	0.0523355	0.444072	0.011584	0.119817	7.71002	0.082742	0.022774	0.047973	0.240289
Ndufs2	ENSMUSG00000013593	1.03945	0.0551941	72.2317	73.6125	73.3263	74.2812	74.9257	78.7585	75.0872
Atraid	ENSMUSG00000013622	1.04367	0.552914	13.1724	11.6393	14.7821	14.8803	13.7033	14.3121	14.6243
Cad	ENSMUSG00000013629	0.856906	0.087875	6.29278	5.90043	7.65496	6.63067	5.70855	5.75065	5.55823
Sh3bp5l	ENSMUSG00000013646	0.921276	0.686126	15.3878	16.3996	9.98758	15.1252	17.7559	11.5717	9.98802
Atad1	ENSMUSG00000013662	1.00177	0.885439	40.5302	38.9067	38.9523	39.1935	39.4494	39.3091	39.638
Pten	ENSMUSG00000013663	1.05058	0.120053	27.6289	28.4556	26.1586	26.8018	29.3806	27.6226	28.9173
Pea15a	ENSMUSG00000013698	0.805843	0.313017	266.407	202.982	372.787	334.741	227.044	292.997	191.269
Timm23	ENSMUSG00000013701	0.826119	0.0556856	22.1281	20.3451	25.9576	23.8831	17.9756	20.8965	18.3246
Trnt1	ENSMUSG00000013736	0.983079	0.893887	7.88809	9.89546	10.88	10.507	10.9137	7.54491	10.4221
Ehmt2	ENSMUSG00000013787	1.02184	0.554053	47.5114	48.2103	51.0482	45.34	48.2702	51.189	47.7695
Elof1	ENSMUSG00000013822	0.930239	0.559682	23.0091	20.4825	25.085	29.6359	21.3239	26.4233	20.7736
Med16	ENSMUSG00000013833	1.02394	0.604316	20.0279	21.1067	18.9622	22.0749	21.7585	20.1363	21.2096
St3gal1	ENSMUSG00000013846	0.997772	0.97895	14.1556	16.5609	12.5699	13.2227	13.6329	15.2084	13.4461
Tmem259	ENSMUSG00000013858	0.995495	0.78633	33.9188	34.1671	35.8785	35.1165	34.5363	34.4024	34.9021
Rnf170	ENSMUSG00000013878	0.848588	0.0506073	1.99592	1.92803	2.05214	2.38124	1.69346	1.81175	1.81374
Clip3	ENSMUSG00000013921	1.0724	0.255661	109.745	119.994	99.0291	103.683	117.84	109.178	120.803
Dedd	ENSMUSG00000013973	0.965176	0.403328	6.58491	7.31811	7.04911	6.4618	6.35626	6.8003	6.68788
Nit1	ENSMUSG00000013997	0.938319	0.121485	4.41552	4.5933	4.09928	4.23868	3.91288	4.17896	4.11577
Prdm15	ENSMUSG00000014039	0.979697	0.902345	2.90073	2.95457	1.7176	2.2672	2.4443	2.74999	2.03595
Rnf168	ENSMUSG00000014074	0.97463	0.490868	11.1577	10.29	11.7933	10.9547	10.6233	10.9782	10.7043
Tctex1d2	ENSMUSG00000014075	0.862577	0.245061	8.29623	6.10511	8.26554	8.16687	5.9619	7.83026	6.1552
Chp1	ENSMUSG00000014077	1.14578	0.0222148	15.1245	12.9794	14.4318	13.6144	16.7141	16.0205	15.5171
Klhl3	ENSMUSG00000014164	1.09499	0.381256	8.36866	9.08325	6.43738	7.07942	8.86211	7.79627	8.77445
Tvp23b	ENSMUSG00000014177	0.914916	0.332179	10.8861	10.4014	11.7096	11.6354	9.49899	12.1083	9.01899
Dnajc7	ENSMUSG00000014195	1.03005	0.433659	26.0114	26.5181	25.5187	26.1813	28.731	26.7253	25.0651
Cacybp	ENSMUSG00000014226	0.97323	0.598997	41.8217	35.2174	40.8855	38.9637	37.284	39.8831	37.3492
Cluap1	ENSMUSG00000014232	0.979734	0.707117	12.8788	11.7786	10.7513	10.9603	11.2564	11.7044	11.1111
Zswim7	ENSMUSG00000014243	1.05201	0.51717	6.6051	6.306	5.36967	6.7377	6.43458	6.06254	7.24268
Pigl	ENSMUSG00000014245	0.997467	0.93549	2.46342	2.29308	2.26641	2.35419	2.41011	2.37677	2.22812
Ndufa2	ENSMUSG00000014294	0.962018	0.49392	52.3567	48.7052	56.743	58.9451	50.5198	52.5564	53.3118
Pam16	ENSMUSG00000014301	0.932005	0.206062	23.1581	23.4504	21.7513	25.5813	22.5281	22.6261	20.511
Glis2	ENSMUSG00000014303	0.922436	0.553767	2.0074	1.96332	2.62604	2.96942	2.11449	2.23408	2.26957
Cox6c	ENSMUSG00000014313	1.04811	0.674379	30.7539	29.8831	34.4052	25.991	32.8076	36.3547	25.98
Bicc1	ENSMUSG00000014329	0.498952	0.184042	1.72832	0.672543	3.29156	2.53486	1.05023	1.18364	0.844892
Ube2z	ENSMUSG00000014349	1.01902	0.488167	37.1906	37.9764	40.683	38.6175	39.8384	38.3343	39.8814
Tmem87b	ENSMUSG00000014353	0.977342	0.631985	3.33548	3.27932	3.66923	3.09602	3.21553	3.21325	3.37888
Anapc1	ENSMUSG00000014355	0.909325	0.0899391	12.8855	12.021	14.3101	13.0498	12.0058	11.9558	11.6838
Tsg101	ENSMUSG00000014402	0.988182	0.670237	25.2164	23.4706	24.616	23.304	24.2641	24.2374	23.0974
Hps5	ENSMUSG00000014418	1.3703	0.346233	0.271192	1.12579	1.37103	1.2509	1.15691	1.85961	1.1138
Map3k4	ENSMUSG00000014426	1.0139	0.6595	9.69972	9.42687	9.97608	9.13528	9.75495	10.0444	9.27759
Piezo1	ENSMUSG00000014444	0.644803	0.273654	1.56055	1.23912	3.50304	1.93303	1.32336	1.40675	1.2527
Rnf166	ENSMUSG00000014470	0.908691	0.314039	10.195	9.65953	12.9836	11.0489	10.35	10.1516	9.40823
Ankrd28	ENSMUSG00000014496	0.887975	0.194311	8.45844	7.8451	10.3527	8.94979	7.86759	8.35503	7.49032
Ankrd52	ENSMUSG00000014498	0.963471	0.376245	19.9312	20.4233	22.8603	20.5772	20.3312	19.801	20.416
Pkd2l2	ENSMUSG00000014503	1.02486	0.82988	3.5325	3.91394	2.75216	2.74426	3.41471	3.1185	3.41521
Srp19	ENSMUSG00000014504	0.957799	0.481834	9.43012	10.2549	8.37499	8.5834	8.78953	8.75268	8.78054
Wdfy2	ENSMUSG00000014547	0.87725	0.152194	4.37761	3.99274	5.10284	4.62426	3.73129	4.39944	3.77627
Rbsn	ENSMUSG00000014550	1.02699	0.440657	10.1427	10.4416	11.4168	10.7957	11.2174	11.0154	10.7311
Mrps25	ENSMUSG00000014551	1.00262	0.960907	10.1965	9.29736	10.7602	11.2629	10.807	10.3052	10.1072
Dguok	ENSMUSG00000014554	1.02206	0.793609	8.09482	6.10277	7.53587	7.31162	8.13176	6.97906	7.15348
Camta1	ENSMUSG00000014592	1.13193	0.208883	25.9828	28.4844	20.4672	23.3589	28.7048	25.5647	29.1765
Csf1	ENSMUSG00000014599	0.532291	0.127041	16.6989	10.0944	28.3752	24.2536	8.30734	14.554	8.84547
Strip1	ENSMUSG00000014601	0.898366	0.0228181	32.0452	30.4368	33.0384	31.3186	30.2465	27.8884	27.3259
Kif1a	ENSMUSG00000014602	1.02605	0.704197	164.146	171.004	135.25	155.873	162.557	150.869	168.517
Slc25a11	ENSMUSG00000014606	0.995531	0.822078	39.6437	39.316	38.781	38.7217	38.8011	37.588	40.4333
Cmc2	ENSMUSG00000014633	0.518828	0.110952	2.34634	0.805938	2.09536	1.9979	0.505374	1.30806	1.00595
Chfr	ENSMUSG00000014668	0.970544	0.673268	14.847	14.9334	17.9424	14.0963	14.6809	15.0092	15.3086
Tex261	ENSMUSG00000014748	0.906543	0.224283	14.5602	14.1129	17.3539	16.64	13.5642	15.3927	13.6508
Fam120b	ENSMUSG00000014763	1.04315	0.184443	12.5439	12.8436	11.7422	11.7366	12.7071	12.9166	12.6073
Tbp	ENSMUSG00000014767	1.10889	0.113979	1.52302	1.41852	1.53225	1.31343	1.5561	1.7356	1.52134
Psmb1	ENSMUSG00000014769	0.975395	0.602523	88.4215	80.2991	86.0151	84.4989	77.8746	90.1848	80.1066
Pdcd2	ENSMUSG00000014771	0.87503	0.0307967	5.68975	5.58861	5.4965	5.92416	4.59014	5.44685	4.85974
Dll1	ENSMUSG00000014773	1.03165	0.658243	5.14135	4.88588	5.83075	5.90806	5.15673	6.03029	5.65426
Nol3	ENSMUSG00000014776	1.03565	0.667332	1.68899	1.66315	2.0054	2.17241	1.92857	1.96597	1.95425
Fhod1	ENSMUSG00000014778	0.62448	0.298619	1.07428	0.762721	2.67301	1.6206	0.942182	0.98143	0.947722
Slc9a5	ENSMUSG00000014786	0.941563	0.100406	9.29228	9.66168	9.9798	9.50951	8.91543	8.67411	9.55803
Stc1	ENSMUSG00000014813	0.950492	0.56151	2.41514	2.14259	2.55232	1.96708	2.14956	2.34938	1.97187
4931428F04Rik	ENSMUSG00000014837	0.784942	0.267767	14.1762	24.4492	22.2391	14.0241	15.3391	13.7055	15.0429
Tppp3	ENSMUSG00000014846	0.699139	0.434209	14.9996	17.3733	30.8507	35.4597	11.304	32.457	7.984
Msh3	ENSMUSG00000014850	0.91056	0.0697644	4.16102	3.66525	3.77728	3.82699	3.68916	3.49384	3.35483
Tmem208	ENSMUSG00000014856	0.977041	0.420603	20.6627	20.1253	19.4087	18.8892	19.2568	19.8281	18.8676
E2f4	ENSMUSG00000014859	0.947361	0.5113	13.055	13.6424	16.9264	14.8193	13.6902	14.7398	13.0949
Surf4	ENSMUSG00000014867	0.903845	0.220892	29.9827	27.0544	35.3403	32.4042	28.1098	29.2815	27.1961
Surf2	ENSMUSG00000014873	0.900788	0.279799	3.37104	2.49993	2.77261	2.89544	2.73335	2.69513	2.36718
Dnajb9	ENSMUSG00000014905	1.06346	0.165091	12.8133	12.2721	11.1573	11.5982	12.9945	12.8601	12.3029
Naf1	ENSMUSG00000014907	0.87674	0.442525	7.34637	7.1847	11.0684	11.2606	8.1646	8.61595	7.45701
Yes1	ENSMUSG00000014932	0.800863	0.0987076	4.23074	3.97458	5.65248	4.86803	3.60963	4.04972	3.58826
Ppp1cb	ENSMUSG00000014956	1.02794	0.544816	45.78	41.4605	43.9012	43.564	43.3514	48.6105	42.7282
Gorasp2	ENSMUSG00000014959	0.964008	0.334862	27.9572	27.3515	30.5912	30.1401	27.3471	28.2507	28.2998
Tsen15	ENSMUSG00000014980	0.941468	0.585405	6.79404	7.18955	8.40737	6.83547	5.66476	6.89594	8.07611
Efr3a	ENSMUSG00000015002	0.983062	0.705666	10.3107	8.94445	9.52473	9.45744	9.05272	9.93854	9.20099
Trappc2l	ENSMUSG00000015013	0.996801	0.958553	12.2882	12.2506	10.8376	11.1023	12.6753	11.5124	10.5598
Acsf3	ENSMUSG00000015016	0.923635	0.419778	5.31408	4.75711	5.38678	6.49869	5.05351	4.65749	5.49895
Ddx19a	ENSMUSG00000015023	0.940762	0.432463	14.874	13.3089	16.8157	16.5023	14.3367	15.4966	13.5601
Galns	ENSMUSG00000015027	0.966021	0.674006	2.87917	2.42507	3.3082	2.86949	2.66578	2.85808	2.79498
Entpd2	ENSMUSG00000015085	0.791503	0.350293	2.47831	2.28179	3.7713	4.51286	2.31071	3.0535	2.37921
Rabl6	ENSMUSG00000015087	1.00591	0.844733	15.5736	15.1416	14.7515	14.6883	15.4018	15.6894	14.2916
Ptgds	ENSMUSG00000015090	0.156347	0.44545	1.71363	1.94755	48.9961	2.0319	1.8227	2.10077	2.48942
Edf1	ENSMUSG00000015092	0.950416	0.28677	51.4797	48.5936	48.5295	49.1223	42.6575	48.0444	50.239
Npdc1	ENSMUSG00000015094	0.993415	0.915348	54.2047	64.0209	51.7209	55.7578	58.1179	53.7728	56.2729
Fbxw5	ENSMUSG00000015095	1.00055	0.977059	24.6465	23.3538	24.4377	24.6097	23.7103	24.3487	24.767
Ube2i	ENSMUSG00000015120	0.963188	0.336576	18.1996	16.7461	19.2446	17.6787	17.4619	17.117	17.3386
Tsr3	ENSMUSG00000015126	1.08041	0.0453195	14.7947	14.1943	15.3859	15.0719	16.526	16.3885	15.2558
Unkl	ENSMUSG00000015127	1.13517	0.464271	9.1394	9.33511	7.12739	4.66278	8.40102	8.76458	8.601
Lrrk1	ENSMUSG00000015133	0.50838	0.27002	2.81343	1.59725	7.62404	3.95172	1.78154	2.90264	1.41121
Aldh1a3	ENSMUSG00000015134	0.964064	0.810391	16.8147	15.8794	13.331	10.4796	15.6832	13.9828	11.1897
Actn1	ENSMUSG00000015143	0.771441	0.242931	23.3925	17.0061	33.7821	28.5817	19.9393	22.4175	17.0995
Sirt2	ENSMUSG00000015149	0.901267	0.580548	26.9378	25.4755	43.6024	31.8267	33.8877	27.5301	24.9972
Hnrnpl	ENSMUSG00000015165	0.892016	0.0958856	35.8229	37.7136	43.2296	40.9906	34.466	36.8548	34.2203
Nolc1	ENSMUSG00000015176	0.772534	0.00328888	11.402	11.2789	10.2397	11.0472	9.3469	7.97055	8.1575
Casd1	ENSMUSG00000015189	1.03809	0.61679	10.1913	10.8904	8.34537	9.66613	10.1954	9.52807	10.7132
Cnksr3	ENSMUSG00000015202	0.730698	0.343235	1.53912	1.0279	2.90275	2.04493	1.20108	1.60598	1.31117
Mtmr1	ENSMUSG00000015214	0.445162	0.0431852	6.22083	5.15043	5.04465	5.50485	1.38031	0.919449	5.01896
Hmgb3	ENSMUSG00000015217	0.920303	0.19986	20.0715	18.4079	20.5215	20.913	17.9722	20.3351	16.8514
Map2	ENSMUSG00000015222	0.886145	0.354369	50.3864	52.2467	41.6339	43.4713	38.8804	34.4652	51.4269
Cyp2j9	ENSMUSG00000015224	1.14496	0.358193	1.84291	1.74308	1.22609	1.69776	1.58775	1.74971	2.25266
Abca1	ENSMUSG00000015243	0.82915	0.265161	25.5489	18.3189	31.0447	28.496	21.0506	24.39	18.8653
Nipsnap3b	ENSMUSG00000015247	0.970738	0.662112	14.6428	14.6411	16.0125	14.3334	13.1068	16.3964	13.9105
Lage3	ENSMUSG00000015289	0.877219	0.163451	16.4327	15.4373	19.8888	18.9845	14.6511	16.6082	15.2838
Ubl4a	ENSMUSG00000015290	0.972389	0.501457	17.3967	17.9075	15.5447	16.6983	16.9414	16.2257	16.0945
Gdi1	ENSMUSG00000015291	1.05599	0.40812	119.823	124.692	99.5793	107.519	120.822	115.014	121.839
Sash1	ENSMUSG00000015305	0.932788	0.508594	8.38378	7.8596	10.5674	8.97383	8.29929	9.36586	7.36944
Gadd45b	ENSMUSG00000015312	0.763387	0.315142	3.53465	3.5245	7.17069	5.72607	3.69156	3.81338	3.92062
Zdhhc12	ENSMUSG00000015335	0.676626	0.00798682	3.61887	3.15765	3.31403	3.78181	2.77504	1.9369	2.32785
Endog	ENSMUSG00000015337	1.09423	0.430988	6.84224	7.45786	6.49962	9.24394	8.13526	7.43271	9.08802
Golga7	ENSMUSG00000015341	1.01431	0.834795	35.8876	33.6223	41.0529	41.2193	39.0411	40.2827	36.1413
Xk	ENSMUSG00000015342	1.04365	0.606397	2.38392	2.7235	2.40543	2.35075	2.34595	2.40332	2.97131
Clpx	ENSMUSG00000015357	0.923616	0.497346	7.02953	6.08091	8.71043	8.14556	6.72864	7.74794	6.28154
Trabd	ENSMUSG00000015363	0.989443	0.934552	6.55192	8.93044	7.68725	9.35335	8.88059	6.4864	8.76772
Dennd6b	ENSMUSG00000015377	1.08297	0.271873	8.37341	8.4899	6.65569	7.84203	8.77353	8.07484	8.62398
Atf6b	ENSMUSG00000015461	1.02898	0.597627	45.917	54.0794	50.6108	52.6783	55.3922	49.0035	52.487
Ppt2	ENSMUSG00000015474	0.867737	0.231344	8.17768	10.1455	8.23605	11.2488	7.68325	8.40689	8.51545
Prrt1	ENSMUSG00000015476	1.20612	0.055945	36.6349	44.4713	32.2666	36.6657	46.5445	43.2806	45.8979
Rnf5	ENSMUSG00000015478	1.08338	0.0238704	80.4989	80.7866	81.1145	80.639	92.2366	86.5185	83.7264
Cacfd1	ENSMUSG00000015488	0.973653	0.199515	16.0269	16.421	16.5692	16.9192	16.0109	16.4745	15.664
Hivep2	ENSMUSG00000015501	1.1972	0.210765	11.2633	13.6755	10.1682	9.80264	12.5502	11.6435	16.1305
Arnt	ENSMUSG00000015522	1.12542	0.443313	2.36875	1.89419	2.76722	1.52208	2.42443	2.36645	2.42775
Mocs2	ENSMUSG00000015536	1.02122	0.813314	10.6161	11.3171	8.43364	11.3833	10.3534	11.4932	10.1303
Nat9	ENSMUSG00000015542	1.0846	0.546299	4.76265	4.46462	4.151	5.59412	4.19068	6.24663	4.99579
Lpl	ENSMUSG00000015568	0.911381	0.556952	3.49853	3.68674	5.68577	4.00128	3.95736	3.8452	3.73028
Atp6v0e	ENSMUSG00000015575	0.776846	0.284268	21.2273	16.4262	31.7825	27.0073	18.634	23.1372	14.4201
Zfp318	ENSMUSG00000015597	1.04786	0.328836	9.53649	10.3327	10.0906	10.0064	10.2616	9.7747	11.373
Ttbk1	ENSMUSG00000015599	1.05432	0.475213	17.8764	20.9335	16.7099	17.7298	19.5759	17.7286	20.617
Srf	ENSMUSG00000015605	0.983085	0.820276	17.6847	16.7884	21.8509	18.25	18.1448	18.3301	18.5095
Lama5	ENSMUSG00000015647	0.547278	0.172638	13.1397	6.45957	21.109	20.0377	7.04249	12.014	5.87727
Hspa8	ENSMUSG00000015656	0.862845	0.227165	193.486	221.121	200.13	258.943	217.786	164.706	182.897
Serac1	ENSMUSG00000015659	1.09529	0.255551	5.09527	5.4913	4.09164	4.62664	5.26131	5.2479	5.34904
Pdzd11	ENSMUSG00000015668	0.878606	0.330067	9.13795	7.9106	11.3011	10.0554	7.66215	10.0358	7.60922
Psma2	ENSMUSG00000015671	0.971803	0.670337	25.1899	22.937	25.5759	26.1042	23.8851	27.1459	21.7135
Mrpl32	ENSMUSG00000015672	1.08353	0.215526	3.74705	4.20927	3.40581	3.60188	4.14232	3.84528	4.17282
Setdb1	ENSMUSG00000015697	0.925522	0.0437717	10.0931	9.33429	9.14862	9.19324	8.67452	8.77552	8.76717
Arnt2	ENSMUSG00000015709	0.983662	0.653696	37.6246	37.1756	40.8586	35.699	37.2955	36.8482	37.5199
Prune1	ENSMUSG00000015711	0.966522	0.17001	11.4444	11.4467	11.0955	11.6103	10.7517	10.8047	11.4963
Cers2	ENSMUSG00000015714	0.847742	0.351695	16.3679	11.9729	21.213	18.613	14.7045	16.3972	12.2391
Capza2	ENSMUSG00000015733	1.01972	0.537637	52.1156	47.2188	51.1637	51.0413	50.2118	53.2363	50.6872
Plekho1	ENSMUSG00000015745	0.894635	0.462489	9.10666	7.68274	12.3682	8.26345	8.28519	8.29629	8.52714
Vps45	ENSMUSG00000015747	0.992888	0.835715	10.7313	10.8391	9.97614	10.1947	10.2977	10.8744	9.91116
Prpf3	ENSMUSG00000015748	1.07152	0.748232	2.42831	2.33194	3.8545	1.72236	2.57613	2.71667	3.01449
Anp32e	ENSMUSG00000015749	0.827959	0.224703	39.7987	33.7861	39.2201	39.0457	21.3723	39.2261	33.6962
Aph1a	ENSMUSG00000015750	0.898556	0.0898626	15.9543	14.5671	16.6521	17.2987	13.6538	15.0684	14.7267
Tab2	ENSMUSG00000015755	1.03948	0.481103	17.6043	15.2158	15.6174	17.5396	17.152	18.0235	16.2612
Ppil4	ENSMUSG00000015757	1.04661	0.114929	11.5339	10.95	10.604	10.6187	11.3335	11.3694	11.6048
Cnih1	ENSMUSG00000015759	0.826629	0.555615	22.3339	10.9283	24.056	12.3253	10.8787	11.6101	20.6882
Eps8	ENSMUSG00000015766	1.10335	0.213083	6.63503	6.95788	5.29981	5.88126	6.99646	6.82565	6.67865
Med22	ENSMUSG00000015776	0.987095	0.830332	12.7552	11.0965	13.456	12.3284	11.3304	12.9341	12.4822
Surf1	ENSMUSG00000015790	0.99416	0.906683	19.9684	18.8796	17.4119	18.0267	17.8224	19.8632	17.7039
Med28	ENSMUSG00000015804	0.914126	0.00661774	5.81252	5.44858	5.7489	5.85522	5.26365	5.19694	5.21567
Qdpr	ENSMUSG00000015806	0.743653	0.0901317	37.6417	36.4714	35.6777	38.5884	22.7217	38.2606	21.7746
Tnr	ENSMUSG00000015829	1.10443	0.347479	18.6596	20.4079	14.6993	15.6664	20.7239	17.4791	19.3103
Sqstm1	ENSMUSG00000015837	1.04834	0.0679799	128.825	128.52	120.537	121.735	130.477	130.936	131.413
Nfe2l2	ENSMUSG00000015839	0.784973	0.403545	14.1668	8.94959	19.8634	19.9065	11.1441	16.9799	8.89905
Rxrg	ENSMUSG00000015843	0.890699	0.595202	3.83204	3.42465	1.9687	3.92148	3.21541	2.12792	3.4391
Rxra	ENSMUSG00000015846	0.960254	0.478563	8.07045	8.35213	8.7613	9.58469	8.39989	8.78819	7.85191
Prpsap1	ENSMUSG00000015869	0.966826	0.205463	14.8222	15.1379	15.8588	14.8953	14.6098	14.29	15.1251
Fam184b	ENSMUSG00000015879	1.01615	0.8302	5.38084	5.46595	4.27035	5.2125	5.54648	4.9642	4.98281
Ncapg	ENSMUSG00000015880	0.587764	0.18066	1.95335	1.08767	3.35844	2.50557	1.26088	1.68688	0.97779
Lcorl	ENSMUSG00000015882	0.979796	0.857255	2.65981	1.87869	2.72038	2.60416	2.26354	2.70675	2.27754
Lta4h	ENSMUSG00000015889	0.923752	0.13043	15.4921	14.5404	16.4595	16.9057	14.3919	15.217	14.3139
Dstn	ENSMUSG00000015932	0.887321	0.137762	103.932	93.1259	116.207	111.975	90.6169	101.863	90.5127
H2afy	ENSMUSG00000015937	0.914075	0.26942	37.9131	33.436	42.4302	41.6015	34.5124	38.2267	33.7831
Gtf2ird2	ENSMUSG00000015942	0.970939	0.508328	3.83508	3.83757	3.65242	3.37738	3.75352	3.45886	3.49401
Bola1	ENSMUSG00000015943	0.609871	0.13883	11.6036	8.72937	10.7352	11.5028	8.40197	1.23833	9.83181
Gatsl2	ENSMUSG00000015944	1.11328	0.20982	31.3104	33.0291	25.352	26.222	32.6341	31.1162	33.0332
Adss	ENSMUSG00000015961	1.00309	0.870464	18.3409	17.5309	17.705	17.3285	17.3384	18.0458	17.9591
Actr8	ENSMUSG00000015971	1.03176	0.73232	10.8675	10.7989	11.3745	8.02564	10.3895	10.6338	10.7548
Stk32c	ENSMUSG00000015981	1.05603	0.636811	21.0375	25.7086	20.895	17.7327	25.0864	23.0642	19.4672
Fnta	ENSMUSG00000015994	0.910196	0.28709	19.7189	18.7263	22.1641	22.4759	18.5823	21.3843	16.7514
Skiv2l2	ENSMUSG00000016018	0.935633	0.271249	10.1781	8.99989	10.0399	8.84989	8.41531	9.55059	8.74716
Lbp	ENSMUSG00000016024	0.332422	0.164622	2.52505	0.813104	5.57886	6.52137	0.806798	1.67571	1.36654
Celsr1	ENSMUSG00000016028	0.706112	0.2396	4.25787	3.38555	7.12697	6.77998	3.60318	4.84227	2.96728
Tenm1	ENSMUSG00000016150	1.07958	0.606465	6.437	7.30963	4.05556	5.55664	6.48356	5.82296	6.60674
Camk1g	ENSMUSG00000016179	1.08076	0.484872	13.6691	14.9891	10.1142	11.3545	14.0967	12.8063	13.7283
Diexf	ENSMUSG00000016181	1.04996	0.307877	3.35048	3.41034	3.11149	3.03124	3.21159	3.58912	3.36044
Syt14	ENSMUSG00000016200	1.29628	0.519988	2.00095	2.47856	0	1.46502	1.82854	1.9524	1.9984
Lonrf3	ENSMUSG00000016239	1.05288	0.786931	1.64651	1.39718	2.64837	1.87253	2.33311	1.80071	1.83961
Atp5e	ENSMUSG00000016252	0.93691	0.0613441	47.734	45.8399	49.1893	50.1976	46.4842	44.0497	45.0562
Nelfcd	ENSMUSG00000016253	0.952262	0.268107	18.3343	16.5263	16.7871	17.7769	16.327	17.5185	15.7373
Ctsz	ENSMUSG00000016256	0.616507	0.308232	10.4254	5.88706	14.2651	23.5546	7.42361	10.946	6.66005
Prelid3b	ENSMUSG00000016257	0.90369	0.0812731	21.9426	19.2636	21.5378	21.636	17.9454	20.3363	18.9084
Sertad4	ENSMUSG00000016262	1.05618	0.528331	14.7154	15.01	11.7485	11.6554	14.4043	14.1215	13.5598
Ube2a	ENSMUSG00000016308	0.933571	0.744513	7.83463	9.41711	4.82658	8.5385	6.83212	9.12061	5.4845
Slc25a5	ENSMUSG00000016319	0.883371	0.197275	95.6529	89.5166	114.646	116.182	89.46	96.2953	89.8546
Ppdpf	ENSMUSG00000016344	1.02906	0.463522	46.0017	44.8944	49.6964	50.9589	48.4596	49.9633	49.4162
Kcnq2	ENSMUSG00000016346	1.08036	0.462377	7.10916	7.30077	5.80014	6.40007	7.16938	6.08892	8.30317
Eef1a2	ENSMUSG00000016349	1.15964	0.180958	181.856	210.191	141.905	170.546	216.751	188.589	207.383
Pls3	ENSMUSG00000016382	0.896538	0.393375	23.6473	20.6145	29.5143	26.6971	19.8136	26.2358	21.5091
Mpped2	ENSMUSG00000016386	0.969659	0.733788	16.0149	16.1812	12.889	18.215	15.0303	16.0644	14.94
Nkap	ENSMUSG00000016409	0.976371	0.566321	5.87796	5.31005	5.9971	6.01283	5.51602	5.91605	5.55527
Ndufa1	ENSMUSG00000016427	0.89129	0.0366727	74.6986	69.0045	65.7091	73.716	60.8821	62.9195	65.4605
E2f3	ENSMUSG00000016477	0.865928	0.0371872	4.80012	4.9035	5.03994	4.26006	4.07967	4.33834	3.92381
Cr1l	ENSMUSG00000016481	1.01162	0.791499	2.90458	2.59886	2.89791	2.6249	2.87793	2.836	2.65184
Ppfibp1	ENSMUSG00000016487	0.800765	0.289611	4.17932	3.60561	6.49672	4.57155	3.70186	4.38953	3.23135
Plgrkt	ENSMUSG00000016495	0.888289	0.182698	8.56706	6.62331	7.72298	6.84261	6.3485	6.72273	6.75268
Gtf3a	ENSMUSG00000016503	0.950346	0.22277	12.1206	11.773	12.8011	12.0273	11.5535	12.3079	10.8657
Mtif3	ENSMUSG00000016510	1.29684	0.0790967	1.47701	2.58878	2.3888	2.23014	2.94418	2.79467	2.70817
Lnx2	ENSMUSG00000016520	0.813717	0.109587	3.42627	2.65655	3.35742	3.81158	2.72655	2.97079	2.39007
Dyrk3	ENSMUSG00000016526	0.977358	0.745102	5.68587	5.03629	5.09773	6.06734	5.17453	5.84633	5.02289
Mapkapk2	ENSMUSG00000016528	0.791104	0.144452	18.7299	15.3395	24.7745	21.296	15.4966	17.0882	14.9644
Lamp2	ENSMUSG00000016534	0.848089	0.390079	17.5338	13.6068	24.0077	20.876	15.1118	19.7371	13.5078
Atxn10	ENSMUSG00000016541	1.00928	0.694394	86.6621	84.8611	80.9294	83.5336	83.1404	87.6622	83.5257
Foxred2	ENSMUSG00000016552	0.897865	0.162907	3.13395	3.04016	2.65318	3.239	2.64311	2.51537	2.96696
Eif3d	ENSMUSG00000016554	0.902103	0.223318	36.6439	35.1145	44.9961	41.5781	34.2628	37.3315	35.53
H3f3b	ENSMUSG00000016559	0.914363	0.327069	70.8771	64.8427	82.3098	84.2959	66.0942	74.6296	66.6026
Nup50	ENSMUSG00000016619	0.938481	0.224723	12.0874	11.6316	12.5662	12.9485	11.3713	12.5161	10.7663
Phf21b	ENSMUSG00000016624	0.815799	0.661234	0.916405	0.72586	1.34812	1.88202	0.757393	1.85948	0.364309
Ift27	ENSMUSG00000016637	0.876469	0.184937	17.5882	16.2435	20.5912	19.8758	15.3416	18.4255	15.0733
Pacsin2	ENSMUSG00000016664	0.852228	0.304248	9.83847	8.38525	7.96938	7.58689	5.91055	6.29097	9.38967
Ttll12	ENSMUSG00000016757	0.949354	0.241229	16.3109	17.7245	18.9611	17.1929	16.8978	16.3631	16.7151
Scube1	ENSMUSG00000016763	1.02177	0.823098	3.12106	4.58247	3.92055	3.76603	3.88002	3.95701	3.95687
Tox4	ENSMUSG00000016831	1.0359	0.350659	11.9293	11.5451	10.8141	10.733	11.4903	12.1138	11.3745
Mrps18c	ENSMUSG00000016833	1.01844	0.823999	18.358	14.8389	18.4493	15.541	15.8216	18.7273	16.7707
Srsf6	ENSMUSG00000016921	0.976993	0.651167	27.3493	24.935	26.8854	25.5908	24.2948	28.1327	24.3351
Plcg1	ENSMUSG00000016933	0.881356	0.0188638	22.909	23.8215	24.3091	23.1704	22.4699	19.651	20.1536
Kctd2	ENSMUSG00000016940	1.08279	0.590087	25.6631	20.843	18.3427	16.3225	25.8398	21.0374	19.0414
Kctd5	ENSMUSG00000016946	0.896294	0.242023	29.51	26.6794	35.6578	30.8545	26.8083	29.6272	26.0471
Etaa1	ENSMUSG00000016984	1.00686	0.938593	2.88328	2.18394	2.21311	2.28969	2.53683	2.35304	2.33686
Sdc4	ENSMUSG00000017009	0.725805	0.313761	13.7884	10.5459	25.9223	20.7883	11.5207	16.3825	10.7703
Nbr1	ENSMUSG00000017119	0.975921	0.357591	25.953	24.1737	26.4561	26.0632	24.9841	25.2893	24.8574
Cyth1	ENSMUSG00000017132	1.11698	0.0471394	22.1691	21.7849	19.633	19.1177	23.3024	22.6243	23.3578
Rnd3	ENSMUSG00000017144	0.726304	0.245704	11.3146	8.13152	18.0813	13.2608	8.47117	11.4664	7.72827
Cntnap1	ENSMUSG00000017167	1.16267	0.18806	5.47075	6.41617	4.50852	5.91115	6.85683	5.64147	6.95306
Nt5c3b	ENSMUSG00000017176	1.03993	0.311339	13.7953	13.4342	14.34	13.7417	13.5626	14.2257	15.3517
Coa3	ENSMUSG00000017188	1.00209	0.945023	55.9306	55.7862	50.5245	55.7662	54.436	54.9378	54.4743
Med24	ENSMUSG00000017210	1.02457	0.0822896	16.7227	16.3094	16.7472	16.1389	16.9606	16.9313	16.7616
Psmd3	ENSMUSG00000017221	1.00975	0.912911	28.4377	34.3946	35.3029	29.9132	34.4943	34.5875	27.8911
Exosc10	ENSMUSG00000017264	0.934196	0.130781	16.1256	17.4309	18.5207	18.0512	16.5483	16.6251	15.9618
Glod4	ENSMUSG00000017286	1.02439	0.885146	12.5656	11.7338	18.3148	18.7856	16.6487	17.4207	13.1037
Vps53	ENSMUSG00000017288	0.983442	0.743047	16.6545	16.0382	15.0667	15.9578	17.0391	14.3259	15.6316
Taok1	ENSMUSG00000017291	1.08731	0.257095	16.6919	14.9895	16.3774	13.4758	16.2088	15.8548	18.1165
Dnttip1	ENSMUSG00000017299	0.965647	0.736181	16.0641	14.748	20.7735	16.135	15.4415	16.2131	17.391
Acot8	ENSMUSG00000017307	1.05504	0.398626	4.54758	5.22668	5.47571	4.72364	5.10039	5.0693	5.63497
Mpp2	ENSMUSG00000017314	1.06422	0.305062	39.5412	43.1034	34.9612	37.1922	42.4976	39.6217	41.4355
Vtn	ENSMUSG00000017344	0.0582178	0.448457	0.029506	0.102054	8.21229	0.069218	0.072967	0.163241	0.131135
Nlk	ENSMUSG00000017376	1.04473	0.612867	12.6946	12.9746	13.3093	10.6636	13.4545	11.2268	14.2155
Traf4	ENSMUSG00000017386	0.980123	0.596908	31.7488	32.1709	35.4474	32.6903	31.4158	33.8093	31.8492
Aldoc	ENSMUSG00000017390	1.08172	0.412497	73.4535	78.7235	79.4462	58.8884	85.2798	79.5257	70.8829
Stac2	ENSMUSG00000017400	1.08532	0.43489	2.16678	2.09116	2.72661	2.04339	2.55931	2.14808	2.64126
Rpl19	ENSMUSG00000017404	0.951979	0.344373	171.742	167.432	198.064	186.296	170.89	173.839	171.863
Cacnb4	ENSMUSG00000017412	1.15714	0.129045	6.70152	7.3623	5.35337	5.73442	7.41244	7.16338	7.25207
Arl5b	ENSMUSG00000017418	0.610647	0.475004	1.28193	0.698993	0.924476	3.6563	0.650549	0.964043	1.39057
Zfp207	ENSMUSG00000017421	1.03187	0.461785	14.7056	13.7847	15.1442	13.1637	14.31	14.5096	15.1366
Psmd11	ENSMUSG00000017428	0.90497	0.367338	18.3966	14.4444	17.0067	20.8796	14.8336	15.9	17.2709
C1qtnf1	ENSMUSG00000017446	1.08679	0.666474	1.57763	2.24847	2.79211	1.64679	2.10889	1.91777	2.71006
Pipox	ENSMUSG00000017453	0.593853	0.260769	5.50534	3.39111	5.88068	11.2895	2.80825	5.32319	3.47839
Timp2	ENSMUSG00000017466	1.0133	0.674543	188.121	183.978	203.393	201.445	198.787	197.23	194.436
Zc3h18	ENSMUSG00000017478	0.908674	0.164398	9.37167	9.55657	11.2876	10.0089	8.60453	9.226	9.58279
Top2b	ENSMUSG00000017485	0.935926	0.187679	21.6954	19.8815	23.5835	21.4899	19.919	20.5373	20.3674
Rarb	ENSMUSG00000017491	1.02584	0.91777	5.20745	3.27969	2.30951	5.72814	4.58729	4.4845	3.6421
Igfbp4	ENSMUSG00000017493	1.24707	0.373276	8.94282	5.21591	5.81778	9.32106	11.9218	6.25606	9.22416
Suz12	ENSMUSG00000017548	0.91063	0.711273	11.478	10.3797	12.626	6.12421	5.71532	12.2543	9.76448
Crlf3	ENSMUSG00000017561	1.04021	0.825831	1.53893	1.56431	2.48299	1.67152	1.567	1.83684	2.25835
Tnfaip1	ENSMUSG00000017615	0.891211	0.25138	24.7397	23.0592	31.2186	27.4927	22.8641	25.4933	22.835
Abr	ENSMUSG00000017631	1.07217	0.179123	47.2657	49.4737	41.5177	44.7924	49.7765	47.5731	49.8452
Rab11fip4	ENSMUSG00000017639	1.05286	0.386652	39.1222	41.1017	34.6693	34.9824	39.9214	37.3263	41.1005
Slc35c2	ENSMUSG00000017664	0.827087	0.194077	13.6249	13.4975	11.8217	12.1297	11.8959	7.31002	12.4758
Zfp334	ENSMUSG00000017667	0.96944	0.321167	4.97103	4.95837	5.44796	5.28876	4.99764	5.0297	4.99858
Elmo2	ENSMUSG00000017670	1.01938	0.524146	29.6442	28.3298	31.4507	30.3215	31.3537	30.136	30.0608
Wsb1	ENSMUSG00000017677	0.843076	0.133612	20.0033	16.7018	21.2242	18.0065	15.0897	18.7303	14.1947
Rhot1	ENSMUSG00000017686	0.983067	0.496375	11.9982	11.4253	11.7494	11.172	11.0072	11.5865	11.5764
Rhbdl3	ENSMUSG00000017692	1.12226	0.0896468	10.5573	9.87063	9.72409	10.7641	12.4422	10.3388	11.6579
Ada	ENSMUSG00000017697	0.871982	0.48159	1.06594	1.29142	1.95179	1.33492	1.20391	1.40437	1.08288
Serinc3	ENSMUSG00000017707	0.996957	0.890586	44.2041	43.6642	41.7844	44.7284	43.2237	44.6252	42.5389
Pgs1	ENSMUSG00000017715	1.0172	0.382474	10.2578	10.7727	11.0085	10.5875	10.9308	10.8167	10.7724
Birc5	ENSMUSG00000017716	0.721854	0.387721	6.50435	4.15076	13.3406	8.47998	5.58881	7.22417	4.76906
Pigt	ENSMUSG00000017721	0.925463	0.415581	27.3722	27.2643	34.1888	35.4855	28.2658	29.5917	28.4263
Etv4	ENSMUSG00000017724	1.02734	0.817367	6.37091	6.58242	9.14083	7.88879	7.18891	7.35531	8.55778
Dbndd2	ENSMUSG00000017734	0.806287	0.187039	7.95044	7.57382	10.2798	9.19788	8.13873	7.96698	5.0605
Slc12a5	ENSMUSG00000017740	1.17658	0.100575	50.0125	57.1024	41.6521	50.3551	61.573	53.1805	60.9582
Ghdc	ENSMUSG00000017747	0.868789	0.275305	2.63211	2.72838	3.78481	3.19392	2.51045	2.93738	2.5923
Pltp	ENSMUSG00000017754	0.521727	0.211106	15.4544	9.30821	31.0656	33.3403	9.87622	17.7525	7.26252
Slc12a7	ENSMUSG00000017756	1.0398	0.952239	1.24754	0.919772	0.078123	2.08735	1.16311	2.09406	0.121746
Ctsa	ENSMUSG00000017760	0.940522	0.298582	13.0648	13.2739	14.3224	15.7048	13.3901	13.3739	12.996
Zswim1	ENSMUSG00000017764	0.981394	0.770282	7.13802	6.04169	6.8496	6.14038	5.86595	6.61683	6.7793
Slc12a4	ENSMUSG00000017765	0.750127	0.300325	12.1628	10.1224	21.9738	16.7087	10.8019	13.9237	9.57461
Myo1c	ENSMUSG00000017774	0.465482	0.131508	4.80926	4.45704	9.77135	6.66723	4.46856	0	4.50531
Crk	ENSMUSG00000017776	1.43802	0.0569106	14.5782	13.8335	14.9769	14.0921	20.4805	15.5087	26.0048
Cox7c	ENSMUSG00000017778	0.936739	0.0416504	87.374	91.604	85.003	91.3434	84.1812	81.2552	84.1982
Pitpna	ENSMUSG00000017781	1.02755	0.514001	67.5395	74.5975	65.4886	65.0933	70.5635	68.6581	70.9533
Mlx	ENSMUSG00000017801	1.08592	0.525253	7.95012	5.96623	5.44871	7.76263	7.59806	6.41229	8.08344
Retreg3	ENSMUSG00000017802	1.11085	0.187975	17.574	23.0232	23.1933	21.9203	23.84	23.955	23.6139
Rab5a	ENSMUSG00000017831	0.992477	0.803207	45.4342	42.5317	45.8581	45.4311	43.1533	46.6243	43.6524
Nkiras2	ENSMUSG00000017837	0.648621	0.142571	6.30107	14.3843	14.7403	13.6208	9.42571	6.39523	8.03853
Ppp2r5c	ENSMUSG00000017843	1.04227	0.787434	11.6249	17.0335	15.7509	12.0349	16.1604	16.5104	11.4519
Ift52	ENSMUSG00000017858	0.873383	0.151068	6.93745	6.50435	7.16729	8.22522	6.45567	6.86622	5.56567
Mybl2	ENSMUSG00000017861	0.702767	0.163423	1.6335	1.25512	2.53871	2.03478	1.2928	1.51973	1.12056
Eya2	ENSMUSG00000017897	0.713169	0.276272	2.69939	1.91908	3.91713	4.15563	1.42	3.11709	2.25115
B4galt5	ENSMUSG00000017929	1.11146	0.106252	24.9734	25.0534	20.8409	21.9339	26.6128	25.5016	25.2447
Gdap1l1	ENSMUSG00000017943	1.20474	0.0118283	32.6941	37.0843	31.8724	32.7437	41.7428	37.8348	41.8549
Cadps2	ENSMUSG00000017978	0.593852	0.0143153	2.78775	2.57289	2.10587	2.18663	1.25013	1.17341	1.87587
Ddx27	ENSMUSG00000017999	0.972063	0.271922	12.3969	11.901	12.3452	12.475	11.8113	11.5305	12.4676
Cyth3	ENSMUSG00000018001	0.987882	0.587086	13.3973	13.0845	14.1911	13.3972	13.3814	13.2607	13.419
Rac3	ENSMUSG00000018012	1.01854	0.752468	75.9025	84.6573	71.4516	68.9775	78.3632	74.5369	77.0271
Rrp7a	ENSMUSG00000018040	0.982775	0.477807	18.9602	18.4487	18.8926	19.6246	18.4979	18.0943	19.3715
Cyb5r3	ENSMUSG00000018042	0.819262	0.232473	71.501	66.8915	106.516	91.4807	64.4357	75.1154	67.1423
Ints2	ENSMUSG00000018068	1.08242	0.0849095	3.76675	3.37247	3.42179	3.60431	4.01741	3.669	3.81319
Med13l	ENSMUSG00000018076	1.04486	0.354196	13.8394	13.4894	12.2632	12.1121	13.2773	13.1541	14.0863
Hist1h2bc	ENSMUSG00000018102	1.09443	0.185048	31.3402	28.2305	33.1412	32.5049	34.2537	37.2192	31.3083
Mafk	ENSMUSG00000018143	0.791655	0.225365	6.91881	5.214	9.43399	6.63893	5.48716	6.09052	5.16923
Med1	ENSMUSG00000018160	1.10242	0.527931	7.56864	7.71804	7.85166	4.22856	7.4568	7.61928	7.55126
Stard3	ENSMUSG00000018167	1.02875	0.654047	12.3809	12.0317	14.8882	13.0647	14.0337	13.2769	13.0926
Vmp1	ENSMUSG00000018171	1.01728	0.502789	15.0257	15.114	15.4548	14.2264	14.8322	15.5916	15.2174
Uchl5	ENSMUSG00000018189	0.974544	0.565579	10.4092	9.16379	9.49861	9.52372	8.90772	9.92319	9.37868
Glrx2	ENSMUSG00000018196	0.943657	0.639831	4.58147	5.56808	3.79689	3.78686	4.09464	4.14171	4.31428
Trove2	ENSMUSG00000018199	0.98632	0.635522	11.8826	11.5911	12.1627	11.4323	11.2338	12.2123	11.3726
Stk4	ENSMUSG00000018209	0.981297	0.664334	10.1764	9.56634	10.1132	9.32901	9.30261	10.3576	9.17882
Pmp22	ENSMUSG00000018217	0.68196	0.188331	14.7475	9.50636	21.7477	21.0249	10.9714	13.2285	10.0821
Zcchc10	ENSMUSG00000018239	0.931234	0.550966	3.70734	2.78997	3.56178	2.60241	2.85922	2.79927	3.18463
Psmb6	ENSMUSG00000018286	0.924832	0.236602	50.0928	48.0299	58.1491	55.1038	48.2058	51.4597	46.9496
Spag7	ENSMUSG00000018287	0.924084	0.322322	17.7872	17.0857	20.9421	20.9304	17.701	18.8829	16.6056
Pfn1	ENSMUSG00000018293	0.867124	0.177449	66.8343	62.7214	84.894	74.9734	59.0964	67.2625	61.8655
Tomm34	ENSMUSG00000018322	1.02577	0.282064	7.95664	8.0022	8.37702	8.32259	8.17795	8.65149	8.29563
Ywhab	ENSMUSG00000018326	1.04874	0.224824	133.497	136.35	121.01	127.389	137.835	130.825	138.969
Ksr1	ENSMUSG00000018334	1.11878	0.19378	14.8947	11.2469	14.3996	14.4242	16.004	14.3189	15.7977
Gpx3	ENSMUSG00000018339	0.320502	0.327941	7.24237	0.860845	1.70835	1.43133	0.870985	1.08683	0.744708
Anxa6	ENSMUSG00000018340	0.812837	0.268542	19.632	17.3945	29.1806	27.2459	18.3706	21.1467	17.4543
Zkscan6	ENSMUSG00000018347	0.950276	0.239387	4.86503	4.78661	4.7663	4.65619	4.27369	4.93271	4.38786
Kpna2	ENSMUSG00000018362	0.775753	0.319034	29.164	19.9932	44.2479	33.108	24.3495	29.6023	19.6553
Smurf2	ENSMUSG00000018363	0.936544	0.351409	10.856	10.9632	13.3569	11.8909	10.8678	11.5835	10.609
Cep95	ENSMUSG00000018372	0.85815	0.0666622	2.23552	2.10357	2.14645	2.04973	1.91162	2.03134	1.55045
Vezf1	ENSMUSG00000018377	0.87091	0.228319	12.6811	10.9287	14.0643	14.3165	10.4435	13.2416	10.2742
Cuedc1	ENSMUSG00000018378	0.982708	0.852384	13.3635	14.6143	14.0143	18.1434	13.8885	15.5632	14.87
Srsf1	ENSMUSG00000018379	0.958682	0.616719	12.4253	10.5456	12.5395	10.874	11.1328	12.4724	9.74573
Kif3a	ENSMUSG00000018395	1.01429	0.798594	50.185	50.3007	42.6432	45.0275	49.3848	45.2351	48.5142
8-Sep	ENSMUSG00000018398	0.922006	0.515037	10.9554	16.0389	13.3122	11.2289	11.7201	12.6725	11.2444
Mtmr4	ENSMUSG00000018401	1.05816	0.394066	18.3895	20.1244	16.9849	16.0873	18.9528	18.0994	19.7601
Mrm1	ENSMUSG00000018405	1.02482	0.536015	6.06311	6.31214	6.86714	6.48998	6.46337	6.90948	6.40536
Mapt	ENSMUSG00000018411	0.781012	0.449749	33.7478	52.5469	38.7733	83.9957	38.2632	34.0342	50.1635
Kansl1	ENSMUSG00000018412	1.05973	0.154821	16.5769	16.2254	14.9318	14.9562	16.8707	16.9187	16.0365
Gid4	ENSMUSG00000018415	1.03208	0.517368	17.8184	18.3818	15.8742	16.2237	17.68	16.9319	18.255
Myo1b	ENSMUSG00000018417	0.834653	0.297688	2.56877	3.18041	3.77032	2.50226	2.69957	2.88909	1.93684
Dhx40	ENSMUSG00000018425	0.953348	0.460327	8.87663	7.78963	8.91576	9.33269	8.19804	9.05315	7.7132
Ypel2	ENSMUSG00000018427	1.15294	0.167188	5.86674	5.86675	4.27611	4.94565	6.48443	5.74226	5.89336
Akap1	ENSMUSG00000018428	0.999055	0.98316	21.3209	19.4323	19.9152	18.022	20.2046	19.3171	19.4402
Nol11	ENSMUSG00000018433	0.942751	0.517758	7.18774	5.86265	7.6037	6.20126	6.62551	6.67288	5.69005
Derl2	ENSMUSG00000018442	1.02103	0.825249	5.40532	6.89162	7.33056	6.1904	6.72934	7.13674	5.90454
C1qbp	ENSMUSG00000018446	0.941225	0.072728	32.6531	31.4188	34.0305	32.2989	30.1121	31.9946	29.946
Rpain	ENSMUSG00000018449	1.01733	0.676981	7.93662	7.5074	7.93695	7.26145	7.37923	8.30073	7.70002
6330403K07Rik	ENSMUSG00000018451	1.07713	0.301077	60.0185	53.8306	51.3265	57.7744	55.6587	66.9613	57.4892
Slc13a3	ENSMUSG00000018459	1.22271	0.226948	3.05788	2.78843	2.89882	3.6932	3.99543	2.8052	4.6057
Kcnab3	ENSMUSG00000018470	0.946092	0.769926	1.28848	1.38998	1.21067	1.24132	1.18057	0.777338	1.6825
Chd3	ENSMUSG00000018474	1.0692	0.309507	128.692	132.82	111.695	112.929	136.463	121.162	132.208
Kdm6b	ENSMUSG00000018476	0.983512	0.258998	18.304	18.0545	17.906	17.3862	17.702	17.5653	17.5848
Appbp2	ENSMUSG00000018481	1.02532	0.322601	21.1917	20.3323	20.4706	19.3161	20.7649	20.672	21.0904
Ncor1	ENSMUSG00000018501	1.0346	0.290595	18.7069	19.1452	18.8823	17.472	19.6054	19.5466	18.4285
Trpv2	ENSMUSG00000018507	0.695529	0.29359	0.980871	2.51819	1.6363	1.34359	0.741393	1.33269	1.30563
Cenpv	ENSMUSG00000018509	0.93602	0.150952	12.2897	10.8799	11.2206	10.7954	10.848	10.5584	10.3146
Pcgf2	ENSMUSG00000018537	0.86556	0.242931	15.0058	13.3081	13.4873	14.7772	13.6758	9.04267	14.0105
Cwc25	ENSMUSG00000018541	0.97681	0.322817	8.42508	8.55979	8.29758	8.19792	8.32502	8.38551	7.81744
Pip4k2b	ENSMUSG00000018547	1.06322	0.253579	66.1178	70.2233	60.4381	61.6075	68.4089	65.2365	72.3961
Trim37	ENSMUSG00000018548	1.06322	0.144727	37.5241	38.3013	33.2316	36.2114	38.7839	38.2295	38.8256
Ybx2	ENSMUSG00000018554	0.905688	0.294021	8.22859	8.28359	7.23029	9.3033	7.59964	6.52425	8.32298
Ctdnep1	ENSMUSG00000018559	1.01435	0.660451	32.934	33.9054	36.7979	36.0375	35.6769	35.4215	35.1606
Elp5	ENSMUSG00000018565	0.988536	0.631479	16.5723	16.7293	16.8872	17.6374	16.8602	17.2427	16.1835
Slc2a4	ENSMUSG00000018566	0.393435	0.205316	1.14436	0.581154	3.14745	2.23066	0.683919	1.33092	0.081277
Gabarap	ENSMUSG00000018567	0.975786	0.619299	55.1635	54.4035	61.2439	59.4731	54.8373	60.2997	53.3939
Phf23	ENSMUSG00000018572	0.969002	0.560594	17.6416	18.0711	17.4694	18.4201	16.066	19.3623	16.6086
Acadvl	ENSMUSG00000018574	0.982736	0.837699	17.0061	15.5913	18.621	19.7293	16.9394	19.5488	15.8038
G3bp1	ENSMUSG00000018583	0.909887	0.123661	17.7019	16.2301	19.4625	18.2625	16.0926	17.1341	15.6732
Atox1	ENSMUSG00000018585	0.906843	0.0353685	85.5753	87.0263	80.5837	92.0643	78.9782	77.9037	77.9336
Glra2	ENSMUSG00000018589	1.14829	0.209843	9.79217	10.8634	9.88465	7.83339	11.4596	9.51862	12.07
Sparc	ENSMUSG00000018593	0.621328	0.257826	282.45	162.834	515.848	480.352	185.757	320.769	165.2
Mief2	ENSMUSG00000018599	1.03775	0.230138	8.11263	8.42453	8.5382	8.39209	8.23462	8.73492	9.07865
Crhr1	ENSMUSG00000018634	1.02552	0.852065	3.85716	4.98365	3.13233	3.591	4.22061	4.22963	3.5207
Dusp14	ENSMUSG00000018648	0.950489	0.760817	4.43051	6.62526	6.12349	4.11952	5.15395	5.77883	4.2504
Tada2a	ENSMUSG00000018651	1.10478	0.174785	10.0285	10.227	9.24404	8.11712	10.4952	9.80522	10.8681
Pnpo	ENSMUSG00000018659	1.12723	0.256532	10.0187	10.6981	7.37067	9.22683	11.1833	9.68231	10.6806
Cog1	ENSMUSG00000018661	1.0802	0.0629293	8.80495	9.02818	9.49744	8.31855	9.80431	9.49322	9.58358
Cbx1	ENSMUSG00000018666	0.793224	0.185863	19.1034	18.6343	21.1994	20.015	9.85793	20.3569	16.7551
Cdk5rap3	ENSMUSG00000018669	0.97625	0.407599	7.17034	7.15037	7.47979	7.83668	7.30152	7.25531	7.14313
Copz2	ENSMUSG00000018672	0.641442	0.17615	7.28671	4.2221	10.544	9.41077	4.52207	6.70629	3.90821
Slc25a39	ENSMUSG00000018677	0.979816	0.714368	16.6133	16.6063	18.4221	19.7576	17.1945	17.9825	17.2916
Sp2	ENSMUSG00000018678	0.924023	0.505798	3.1332	3.15806	4.22215	3.97025	3.11267	3.81366	3.1111
Aatf	ENSMUSG00000018697	0.930367	0.0491518	6.93328	6.58287	6.89666	7.33385	6.3738	6.44242	6.54472
Dync1h1	ENSMUSG00000018707	0.996541	0.958884	77.9117	79.7085	65.8528	67.5188	73.8387	67.8154	75.8348
Pex12	ENSMUSG00000018733	1.12913	0.393279	2.39749	2.22753	2.41924	3.13736	2.43368	3.46968	2.71892
Ndel1	ENSMUSG00000018736	1.05959	0.415215	19.5213	21.3937	17.2339	16.9777	19.7137	19.4732	20.5155
Zbtb4	ENSMUSG00000018750	1.03992	0.332595	6.33475	6.84526	6.39159	6.28537	7.16729	6.50969	6.48992
Mpdu1	ENSMUSG00000018761	0.974169	0.566346	24.8238	23.6251	23.8296	26.3215	25.0074	22.2509	24.7813
Fxr2	ENSMUSG00000018765	1.00842	0.41206	53.3116	52.3455	53.0102	53.371	54.3976	52.7193	53.2507
Atp5g3	ENSMUSG00000018770	0.984948	0.519139	78.6757	75.6797	82.0501	80.1125	76.5838	79.308	77.9237
Cd68	ENSMUSG00000018774	1.33395	0.332434	0.569069	1.33392	1.32871	0.779572	1.0981	1.84192	1.07312
Acsl1	ENSMUSG00000018796	0.810449	0.444623	9.34277	8.7081	4.57202	8.1182	5.17848	4.39657	9.11053
Abca5	ENSMUSG00000018800	1.01761	0.797005	3.82755	3.72714	2.99486	3.4452	3.68658	3.47143	3.52293
Smyd4	ENSMUSG00000018809	1.07371	0.380458	2.85757	2.89371	2.41681	2.63461	2.84308	2.5996	3.25659
Zfyve27	ENSMUSG00000018820	1.07434	0.317885	14.3888	15.5664	12.2439	13.3948	15.3414	13.9606	15.4931
Avpi1	ENSMUSG00000018821	0.846209	0.062424	4.92351	5.76705	6.12865	6.13539	4.95263	5.10826	4.50741
Rad51d	ENSMUSG00000018841	1.27773	0.138988	3.04298	2.45045	2.14007	2.51545	4.02158	2.99871	2.70544
Pank3	ENSMUSG00000018846	0.963987	0.158393	16.5277	16.0169	16.9736	15.6344	15.797	15.5271	15.7806
Rars	ENSMUSG00000018848	0.909904	0.122411	16.0382	13.9621	16.6589	15.9909	14.9886	13.8767	13.8888
Wwc1	ENSMUSG00000018849	0.754193	0.195024	88.1311	68.4411	122.204	115.735	67.6163	90.2953	65.2418
Mrpl58	ENSMUSG00000018858	1.08687	0.570741	4.0964	3.13169	5.16575	3.82746	4.94087	4.54539	3.73661
Fdxr	ENSMUSG00000018861	1.09907	0.143917	5.98296	5.48791	6.16225	5.92909	5.87034	7.07682	6.4753
Sult4a1	ENSMUSG00000018865	1.13721	0.190395	119.841	137.497	97.308	115.435	135.066	124.227	141.643
Mrpl45	ENSMUSG00000018882	0.975668	0.548847	10.8717	10.1664	10.9957	10.989	10.1078	11.2894	10.0847
Irf1	ENSMUSG00000018899	1.25378	0.610145	0.929928	0.833641	2.23371	1.33852	0.645333	2.69603	1.6761
Slc22a5	ENSMUSG00000018900	0.927484	0.306617	4.13349	3.95427	4.52827	4.8081	3.97067	4.39736	3.75243
Arrb1	ENSMUSG00000018909	1.11858	0.817801	23.4652	11.4457	9.34017	8.2973	26.3717	8.16971	9.54333
Pelp1	ENSMUSG00000018921	0.967329	0.169201	19.2929	19.9573	19.3416	19.8734	18.8164	18.3604	19.7494
Med11	ENSMUSG00000018923	1.02287	0.802641	9.58407	8.32203	10.4977	7.54858	9.01169	9.36355	9.20559
Natd1	ENSMUSG00000018931	0.918231	0.342882	7.04982	6.80321	8.94607	8.00479	6.84941	7.45763	6.90678
Map2k3	ENSMUSG00000018932	0.817987	0.0617008	4.94853	4.064	5.38309	4.36261	3.70141	3.82686	3.97973
Ywhah	ENSMUSG00000018965	1.08439	0.316001	146.631	158.543	117.698	135.093	156.646	146.898	150.245
Sart3	ENSMUSG00000018974	0.937722	0.344118	10.9678	10.9311	12.1224	11.4915	9.30872	11.6909	11.0092
Nars2	ENSMUSG00000018995	1.27794	0.0185147	2.23456	2.26428	2.86401	2.78831	3.1304	3.24385	3.35521
Slc35b4	ENSMUSG00000018999	0.931121	0.183218	6.84106	6.94106	7.97046	6.90316	6.65189	6.71464	6.64492
Dalrd3	ENSMUSG00000019039	0.992048	0.863788	20.7702	19.9283	19.2334	22.0077	19.359	21.612	19.9951
Fis1	ENSMUSG00000019054	0.955508	0.576563	40.3198	37.1835	47.4414	41.7017	40.1162	43.3452	35.9626
Plod1	ENSMUSG00000019055	0.919455	0.60626	5.56372	5.73243	8.77986	7.41121	5.48854	7.33338	6.13303
Rab3d	ENSMUSG00000019066	1.00034	0.994046	10.9419	11.5097	10.7048	9.75081	10.6563	10.4384	11.0966
Mfsd3	ENSMUSG00000019080	1.02778	0.425909	2.38842	2.2512	2.3379	2.26122	2.48546	2.40623	2.22984
Slc25a22	ENSMUSG00000019082	1.10169	0.185171	22.3114	25.0576	20.1644	21.8017	23.9607	23.2372	26.6165
Atp6ap1	ENSMUSG00000019087	1.10868	0.00390655	51.034	50.3287	47.4351	48.5104	55.3093	53.7116	55.0432
Scrn1	ENSMUSG00000019124	0.975056	0.230787	61.844	60.0752	58.2873	61.7786	57.8407	59.5234	59.5976
BC005537	ENSMUSG00000019132	1.01163	0.611557	37.6861	37.4127	35.246	36.9521	36.1698	37.8681	37.7195
Isyna1	ENSMUSG00000019139	0.982134	0.894275	4.46589	4.19286	6.19244	3.97681	4.52734	4.784	4.55738
Hars2	ENSMUSG00000019143	0.935153	0.287929	7.02032	6.83269	7.14525	6.1323	6.56195	6.72721	5.73926
Cacng2	ENSMUSG00000019146	1.16171	0.0978762	12.5552	14.7766	11.3657	12.4562	15.3237	13.5252	15.7206
Tmem160	ENSMUSG00000019158	0.954847	0.0928583	42.8586	43.9989	44.6773	45.0078	40.4679	43.6904	42.2701
Rab5c	ENSMUSG00000019173	1.02773	0.74673	90.283	69.3579	73.0308	84.7799	75.7239	81.6195	87.3477
Mdh2	ENSMUSG00000019179	1.01466	0.521303	125.352	124.249	125.207	133.496	129.115	126.991	130.712
H13	ENSMUSG00000019188	0.996785	0.929994	14.2434	13.3372	12.6004	12.7733	13.5343	13.0769	12.9769
Rnf145	ENSMUSG00000019189	1.08557	0.0923354	38.1791	36.9365	34.2466	34.6949	41.2815	38.8067	37.1998
Scn1b	ENSMUSG00000019194	1.14238	0.0959155	30.9768	34.9983	28.2456	28.3877	36.3676	32.5687	36.1128
Atp6v1e1	ENSMUSG00000019210	1.08407	0.233235	89.7842	94.258	75.7701	79.6502	90.2005	90.6396	95.1603
Rps6kl1	ENSMUSG00000019235	1.03885	0.637418	15.4128	14.2225	12.8421	12.376	15.6946	12.875	14.1686
Ppp1r12c	ENSMUSG00000019254	0.988571	0.853921	18.1735	17.5264	19.8125	21.7564	18.7632	19.6099	18.9162
Ahr	ENSMUSG00000019256	1.02291	0.730726	2.8426	2.63729	2.67699	2.22209	2.67253	2.54696	2.74309
Map1s	ENSMUSG00000019261	1.17038	0.663943	10.2526	11.2691	4.88506	4.32137	4.54473	10.5994	11.8286
Tmem129	ENSMUSG00000019295	0.878615	0.262975	7.50588	6.92353	9.2759	9.07156	6.60057	8.11845	6.87966
Nop9	ENSMUSG00000019297	0.916315	0.43148	6.38867	5.58366	8.00766	6.27876	5.69809	6.51187	5.83602
Atp6v0a1	ENSMUSG00000019302	1.11365	0.156156	41.4677	44.1686	34.6074	37.0702	44.3979	41.8239	45.173
Psmc3ip	ENSMUSG00000019303	0.702239	0.12497	3.35769	2.39451	4.1012	4.50916	2.45582	2.93819	2.17045
Noxo1	ENSMUSG00000019320	0.883216	0.243547	1.72606	1.45592	1.21401	1.5059	1.28025	1.23568	1.39355
Zfp687	ENSMUSG00000019338	0.852927	0.270642	6.03673	5.95172	8.5537	8.08106	5.9423	6.75055	5.61728
Gdpd2	ENSMUSG00000019359	0.697978	0.15994	6.25194	4.54097	8.80242	7.06388	4.65314	5.9461	3.35642
D8Ertd738e	ENSMUSG00000019362	0.938755	0.153902	91.7708	88.7905	100.255	93.6666	89.0557	90.9829	83.6224
Calm3	ENSMUSG00000019370	1.09636	0.120801	881.472	940.93	781.332	892.639	938.337	927.282	1009.35
Cops3	ENSMUSG00000019373	0.975672	0.477451	20.0192	19.0895	21.059	20.7745	19.3021	20.6368	19.2908
Fkbp8	ENSMUSG00000019428	1.00022	0.990339	55.0693	57.4184	56.0328	58.5163	57.3975	57.0187	55.8986
Ddx39b	ENSMUSG00000019432	0.902345	0.0035167	36.0433	38.3769	36.8743	38.1471	33.3916	34.357	33.3872
Gipc1	ENSMUSG00000019433	0.950188	0.254663	39.7041	42.3999	44.421	42.5809	40.1655	42.5865	37.7599
Tlcd1	ENSMUSG00000019437	0.955945	0.25048	3.70177	3.73416	3.86369	3.63803	3.29904	3.69328	3.71736
Plscr3	ENSMUSG00000019461	0.893879	0.250654	10.3324	9.57671	12.6314	10.9103	9.46437	10.7258	8.93963
Arhgef25	ENSMUSG00000019467	0.999275	0.99449	9.01762	9.2052	8.68363	10.0876	10.6997	7.27817	9.74753
Xab2	ENSMUSG00000019470	0.922135	0.0784437	9.41527	9.47955	8.75091	9.74178	8.40901	8.31614	9.1321
Cdc37	ENSMUSG00000019471	0.976198	0.266727	14.5035	14.1382	14.9591	14.5853	14.2634	14.5635	13.774
Rab4a	ENSMUSG00000019478	1.04644	0.178212	17.6268	17.8027	16.9564	16.813	18.9329	18.1932	17.1834
Trip10	ENSMUSG00000019487	0.637262	0.235122	3.21287	2.2993	6.32878	4.10144	2.4788	3.2376	1.90321
Cops6	ENSMUSG00000019494	0.934093	0.0509557	47.252	44.1711	47.9527	46.4383	43.9012	44.52	41.7545
Ubb	ENSMUSG00000019505	1.01393	0.725216	493.065	555.211	486.668	511.358	523.87	505.179	527.053
Ap4m1	ENSMUSG00000019518	1.01346	0.76214	10.6861	9.79497	9.94446	9.90777	10.4638	10.7889	9.40448
Gyg	ENSMUSG00000019528	0.938809	0.173683	17.4265	17.5889	18.4155	17.5817	17.6345	17.1871	15.1788
Rcn3	ENSMUSG00000019539	0.653582	0.283933	6.63386	4.59364	13.5146	12.3693	4.28459	7.3482	6.55869
Slc6a8	ENSMUSG00000019558	0.881385	0.350491	15.5356	17.4375	23.7975	21.1685	18.3171	16.7111	16.4926
Arid3a	ENSMUSG00000019564	0.840815	0.632352	1.96657	2.01588	0.847239	1.29303	1.31412	1.98531	0.561632
Pdk4	ENSMUSG00000019577	0.833156	0.388245	3.35644	2.06144	2.65602	3.21187	2.41409	3.05357	1.58444
Ubxn6	ENSMUSG00000019578	1.05236	0.0893048	11.5711	10.9129	10.7209	11.057	11.547	11.3489	12.0387
Mydgf	ENSMUSG00000019579	0.900352	0.0836554	16.9882	16.9044	19.5276	19.141	16.2528	16.7173	16.0278
Cyb561	ENSMUSG00000019590	1.1269	0.24984	9.28589	10.452	10.4987	12.0358	12.9367	10.035	12.756
Sema6a	ENSMUSG00000019647	0.967958	0.411545	8.41627	8.12644	9.1312	8.38961	8.21022	8.60441	7.91441
Ccdc12	ENSMUSG00000019659	1.02084	0.79056	20.1118	16.5204	19.4098	19.0528	16.7885	21.0197	19.6864
Fmc1	ENSMUSG00000019689	0.930077	0.0647892	15.6193	14.2117	15.81	15.0026	14.0717	14.408	13.8227
Akt3	ENSMUSG00000019699	1.08371	0.219479	35.584	39.5347	31.5222	33.3775	38.1765	36.9044	38.7236
Mrpl24	ENSMUSG00000019710	0.981349	0.75841	12.6936	11.4473	13.0101	12.3252	11.8987	13.4556	11.0608
Gle1	ENSMUSG00000019715	1.01006	0.696424	12.2998	12.6414	12.2871	11.4785	12.1792	12.3447	12.3738
L3hypdh	ENSMUSG00000019718	0.765975	0.570236	1.71808	0.865047	1.36386	1.18847	0.427301	2.05373	0.469189
Lyst	ENSMUSG00000019726	0.981337	0.68191	3.32134	3.24874	2.88204	2.93598	3.05062	2.97935	3.0877
Slc35e1	ENSMUSG00000019731	1.01451	0.555099	14.0308	14.264	13.3159	14.1808	14.3344	13.6926	14.4237
Polr2i	ENSMUSG00000019738	0.938206	0.137288	13.5044	13.5118	12.749	14.4818	12.6395	12.3175	13.2142
Krt10	ENSMUSG00000019761	0.897407	0.0170928	3.71107	3.65661	3.38074	3.77695	3.21167	3.31558	3.24912
Iyd	ENSMUSG00000019762	1.11786	0.60343	1.71723	1.94734	0.744605	1.4881	1.715	1.51197	1.71728
Rmnd1	ENSMUSG00000019763	1.04419	0.473159	1.81903	1.91263	1.81213	1.92397	1.79165	2.18492	1.87175
Vip	ENSMUSG00000019772	1.51043	0.0584213	3.8883	5.02455	2.27305	4.31368	6.85534	5.47227	5.23069
Fbxo5	ENSMUSG00000019773	0.810961	0.249867	2.79216	2.26022	3.79507	3.26772	2.3327	2.93352	2.10247
Mtrf1l	ENSMUSG00000019774	0.920899	0.378889	2.22501	2.36571	2.61654	2.61518	2.25415	2.60748	1.92246
Rgs17	ENSMUSG00000019775	1.11951	0.0646416	6.19323	7.20286	6.19312	6.41018	7.43081	6.88214	7.51691
Hdac2	ENSMUSG00000019777	0.947168	0.0957311	26.9994	25.128	27.657	26.3902	24.8555	25.7405	24.8279
Rwdd1	ENSMUSG00000019782	0.966961	0.472136	28.2965	26.5251	30.5851	28.6306	25.9858	28.8723	27.8441
Clvs2	ENSMUSG00000019785	1.12005	0.227348	2.63453	3.00459	2.78932	2.20912	2.72438	3.21812	2.99344
Hey2	ENSMUSG00000019789	0.985784	0.87004	1.70804	1.75578	1.83726	1.59034	1.61224	1.99671	1.48613
Stxbp5	ENSMUSG00000019790	1.08896	0.326738	14.4108	14.7882	11.6482	12.1539	14.2959	13.3606	15.6307
Hint3	ENSMUSG00000019791	0.959069	0.486859	10.0057	9.50459	8.81704	8.2121	9.19347	8.56021	8.52918
Trmt11	ENSMUSG00000019792	0.926753	0.604683	1.02499	1.07503	1.54768	1.04808	0.982695	1.18444	1.09673
Katna1	ENSMUSG00000019794	0.836289	0.148411	4.69629	3.58163	5.19391	4.71705	3.62715	4.19151	3.58972
Pcmt1	ENSMUSG00000019795	1.07409	0.00307298	22.2553	23.0243	22.3021	21.9516	24.3882	23.9789	23.758
Lrp11	ENSMUSG00000019796	0.855454	0.616402	15.0672	31.6106	29.1608	30.2177	16.1248	15.9661	35.9539
1700021F05Rik	ENSMUSG00000019797	0.966622	0.359527	8.92441	9.50033	9.23474	9.40383	8.45536	9.55202	8.86228
Sec63	ENSMUSG00000019802	0.937346	0.368481	10.3407	9.38457	11.4005	10.3344	9.46021	10.7292	8.95744
Nr2e1	ENSMUSG00000019803	0.892957	0.511727	10.344	7.66936	13.0199	11.4641	9.55226	11.3229	7.58605
Snx3	ENSMUSG00000019804	1.12175	0.36086	84.6261	104.068	98.4525	73.7218	108.562	111.281	83.7595
Aig1	ENSMUSG00000019806	1.04089	0.182206	11.993	13.0599	11.9432	12.6354	13.0524	12.9632	12.7302
Adat2	ENSMUSG00000019808	0.948174	0.452034	2.96158	3.06745	2.80933	2.67454	2.95839	2.37034	2.85845
Pex3	ENSMUSG00000019809	0.813981	0.363418	5.49274	4.38777	4.99093	6.29269	2.36792	5.87707	4.67542
Fuca2	ENSMUSG00000019810	0.990574	0.761732	4.67464	4.70272	4.64974	4.69542	4.78932	4.81107	4.30913
Ltv1	ENSMUSG00000019814	0.937354	0.653275	4.33592	3.53865	5.37298	4.78054	3.59576	5.09331	3.98497
Plagl1	ENSMUSG00000019817	0.782478	0.276422	5.94759	4.32753	7.44063	8.03384	3.96407	6.37817	4.76911
Cd164	ENSMUSG00000019818	0.820637	0.368236	16.067	12.5154	23.3469	21.5753	14.6145	18.5005	12.1255
Utrn	ENSMUSG00000019820	0.708951	0.305901	2.56792	1.92518	5.00182	3.44473	2.14374	2.86109	1.87537
Smpd2	ENSMUSG00000019822	0.859215	0.201475	5.50553	4.67187	5.63984	4.90225	4.04136	5.43147	3.87905
Mical1	ENSMUSG00000019823	0.836777	0.303985	1.41335	1.22791	2.0917	1.85187	1.35336	1.41287	1.3663
Zbtb24	ENSMUSG00000019826	0.945882	0.101863	2.81152	2.66914	2.79568	2.69121	2.52746	2.73835	2.51469
Grm1	ENSMUSG00000019828	1.19252	0.118333	7.28977	8.77535	6.21263	6.74696	9.09158	7.81381	9.05399
Wasf1	ENSMUSG00000019831	1.07238	0.217189	41.8706	44.2388	37.1061	38.0017	41.7728	43.9788	43.9132
Rab32	ENSMUSG00000019832	0.523568	0.18047	1.43281	0.719595	2.48435	2.20608	0.729304	1.4301	0.527616
Amd-ps4	ENSMUSG00000019836	0.974975	0.760269	1.18614	0.915492	0.986075	1.16557	1.06391	0.978614	1.06761
Gtf3c6	ENSMUSG00000019837	0.968976	0.639189	8.49892	9.37572	9.02751	8.95186	7.55465	8.82777	9.67382
Rev3l	ENSMUSG00000019841	1.00578	0.913955	15.9	16.1267	15.2414	14.1986	15.5025	14.2075	16.6567
Fyn	ENSMUSG00000019843	1.05192	0.24519	68.844	67.8765	62.7065	61.9831	68.7745	65.5655	71.8974
Popdc3	ENSMUSG00000019848	1.21364	0.363271	1.58933	1.47317	1.07651	0.949426	1.77463	1.06111	1.79591
Prep	ENSMUSG00000019849	0.975626	0.1	6.00451	6.09237	6.13122	6.1505	6.0042	5.79677	6.03732
Perp	ENSMUSG00000019851	0.744258	0.327477	1.17267	1.01432	2.33385	1.97593	1.32078	1.28415	1.02153
Arfgef3	ENSMUSG00000019852	1.08435	0.471856	10.1307	11.447	7.92438	8.69321	10.9064	9.23538	10.921
Reps1	ENSMUSG00000019854	0.9701	0.354557	9.10639	9.0431	9.86358	9.7157	9.2103	9.37106	8.86913
Fam184a	ENSMUSG00000019856	0.880404	0.0915281	2.40565	2.5023	2.83773	2.37258	2.39977	2.13483	2.14652
Asf1a	ENSMUSG00000019857	0.83209	0.166885	8.76525	6.78383	10.153	9.44874	7.46609	7.86301	6.60736
Gopc	ENSMUSG00000019861	1.08478	0.309098	17.213	14.7955	14.3454	12.9045	15.2815	16.4912	16.4389
Qrsl1	ENSMUSG00000019863	0.817329	0.21132	3.23985	2.09739	3.06041	2.82849	2.24997	2.72736	1.90427
Rtn4ip1	ENSMUSG00000019864	0.95793	0.710814	2.24345	2.50603	2.75716	2.7323	1.89477	2.79187	2.6695
Nmbr	ENSMUSG00000019865	0.989486	0.952571	1.26958	2.07354	1.43207	1.18452	1.6325	1.30926	1.48104
Vta1	ENSMUSG00000019868	0.936867	0.185334	17.0816	17.724	16.6124	18.2659	16.7679	17.2215	14.9741
Smpdl3a	ENSMUSG00000019872	0.876563	0.572059	12.3392	8.39443	16.7496	16.3226	10.8355	15.2205	9.31715
Reep3	ENSMUSG00000019873	0.876488	0.380414	12.2191	9.99711	15.3334	14.4889	11.2528	13.296	9.65962
Fabp7	ENSMUSG00000019874	0.953345	0.617132	396.394	359.731	493.757	456.699	404.592	431.967	383.661
Serinc1	ENSMUSG00000019877	1.08465	0.232688	194.621	202.962	163.15	172.432	204.828	192.159	199.432
Hsf2	ENSMUSG00000019878	0.958275	0.228486	5.64029	5.33911	5.37344	5.55557	5.09854	5.58962	5.05754
Rspo3	ENSMUSG00000019880	1.36671	0.114371	1.53745	2.4493	1.27972	1.38851	2.1664	2.34891	2.30626
Echdc1	ENSMUSG00000019883	1.00784	0.928429	3.53343	3.66391	3.879	4.45318	3.50161	4.384	3.85283
Ptprk	ENSMUSG00000019889	1.11442	0.150338	21.4042	21.6896	17.1527	18.3947	21.9242	21.914	21.891
Nts	ENSMUSG00000019890	0.964241	0.90324	0.640706	0.812931	0.790483	0.324264	0.430804	0.524935	0.901667
Dcbld1	ENSMUSG00000019891	0.939719	0.400201	5.13022	4.25272	4.94621	5.12722	4.42713	5.04321	4.2423
Slc6a15	ENSMUSG00000019894	1.02927	0.525086	16.7738	15.8637	15.8235	14.0987	15.8501	16.1285	16.3147
Ccdc59	ENSMUSG00000019897	0.976315	0.524915	4.19168	4.24281	4.64387	4.16642	4.12777	4.3743	4.12518
Lama2	ENSMUSG00000019899	0.988047	0.960391	0.956614	0.930203	2.00371	1.35209	1.31163	1.18789	1.38545
Lin7a	ENSMUSG00000019906	1.00089	0.990323	5.97525	6.2058	4.77214	5.27016	5.64289	5.52323	5.51631
Ppp1r12a	ENSMUSG00000019907	0.933917	0.375684	10.2453	8.54685	10.818	9.80539	8.76443	10.0404	8.80332
P4ha1	ENSMUSG00000019916	0.802424	0.299688	12.0684	9.24978	17.2029	14.3067	10.2503	12.9292	8.61315
10-Sep	ENSMUSG00000019917	0.752913	0.302412	3.57779	2.63938	5.53033	4.38443	2.67393	4.1482	2.28732
Lims1	ENSMUSG00000019920	0.872654	0.429412	8.05231	6.40257	11.3086	9.42827	7.95392	8.3939	6.68483
Zwint	ENSMUSG00000019923	1.04923	0.243483	88.7113	92.1651	80.2849	83.0753	90.5626	89.3236	91.0025
Ube2d1	ENSMUSG00000019927	1.01076	0.702507	38.7686	37.3398	36.1141	35.3561	36.3869	37.3302	38.1581
Dcn	ENSMUSG00000019929	0.408023	0.617806	0.55248	0.360895	22.4653	0.355747	1.07627	1.19854	4.98832
Cdk1	ENSMUSG00000019942	0.605879	0.242571	3.24931	1.78193	6.03897	4.29548	2.04648	3.31921	1.61661
Atp2b1	ENSMUSG00000019943	1.1395	0.213133	37.4819	40.3012	30.0956	33.0573	38.538	36.71	45.1997
Rhobtb1	ENSMUSG00000019944	0.770965	0.0894974	1.50854	1.16421	1.42893	1.45152	0.90867	1.35921	0.943113
Arid5b	ENSMUSG00000019947	0.896594	0.0455446	3.13788	3.10209	2.87754	3.36514	2.86349	2.73925	2.79116
Actr6	ENSMUSG00000019948	1.07206	0.38127	7.5564	6.46556	7.91088	6.96546	7.84827	8.49426	6.89303
Uhrf1bp1l	ENSMUSG00000019951	0.959334	0.767858	6.19922	5.91313	5.77158	4.1971	5.62956	6.09066	4.16708
Poc1b	ENSMUSG00000019952	0.587132	0.0791372	1.8499	1.68786	2.86224	2.60441	0.741798	1.45445	1.76884
Dusp6	ENSMUSG00000019960	0.784542	0.39956	6.21315	4.86263	11.2405	6.32082	5.71699	6.07985	5.05343
Tmpo	ENSMUSG00000019961	0.712802	0.189351	4.96898	3.61208	7.57729	6.21433	3.69762	4.77546	3.48738
Kitl	ENSMUSG00000019966	1.13396	0.250275	5.30061	5.60294	4.38553	4.39243	6.37896	4.99387	5.36564
Psen1	ENSMUSG00000019969	0.956155	0.235421	14.0481	13.9538	13.9919	15.4423	13.3172	14.0851	13.7861
Sgk1	ENSMUSG00000019970	0.958004	0.636195	7.03587	6.1942	8.465	6.96281	6.93147	7.25828	6.401
Ikbip	ENSMUSG00000019975	0.826359	0.378015	3.36716	2.78556	5.23136	3.5415	2.87321	3.67316	2.70405
Hbs1l	ENSMUSG00000019977	0.972572	0.373815	12.3973	13.3034	13.899	13.3347	12.7363	12.9571	12.9185
Epb41l2	ENSMUSG00000019978	0.858791	0.289157	11.4547	8.94078	13.9881	12.7884	9.92116	11.4134	9.04856
Apaf1	ENSMUSG00000019979	0.790655	0.308137	8.4889	7.56079	4.71163	6.91898	4.50538	7.50916	4.39962
Med23	ENSMUSG00000019984	1.00608	0.904621	7.0223	8.18304	8.2254	7.27761	7.69712	7.86074	7.61348
Ahi1	ENSMUSG00000019986	1.15979	0.141362	22.0386	22.6319	17.8333	19.3132	24.2668	20.787	26.1142
Nedd1	ENSMUSG00000019988	0.748914	0.408068	1.95272	1.00407	3.04394	3.2404	1.41456	2.16429	1.61177
Pde7b	ENSMUSG00000019990	1.07755	0.414057	1.22395	1.28276	1.2649	1.00038	1.45135	1.20502	1.20017
Map7	ENSMUSG00000019996	1.11327	0.165206	5.51136	5.92923	4.53282	5.23264	6.12257	5.61201	5.97145
Ctgf	ENSMUSG00000019997	0.535276	0.390629	8.27491	5.24938	29.8155	11.6721	7.1034	11.4886	3.49298
Stx7	ENSMUSG00000019998	1.02598	0.52619	37.8622	41.3177	35.9434	37.0748	37.9702	39.2179	39.9257
Pex7	ENSMUSG00000020003	1.02339	0.711908	2.69198	2.6669	2.57762	2.87456	3.10073	2.66755	2.5297
Ifngr1	ENSMUSG00000020009	0.726554	0.212425	6.33843	4.01647	7.96006	8.4373	4.22447	6.04266	4.31059
Cdk17	ENSMUSG00000020015	1.02911	0.253657	38.207	36.3814	38.9146	38.7424	40.3967	38.4227	38.689
Snrpf	ENSMUSG00000020018	0.849886	0.02814	28.3777	23.6376	27.6807	28.1315	23.0622	22.9507	22.718
Ntn4	ENSMUSG00000020019	0.71103	0.301361	12.8453	8.10827	21.5113	21.2964	11.4954	13.0321	9.47457
Fgd6	ENSMUSG00000020021	0.888593	0.189386	1.73606	1.68721	2.04421	1.74242	1.59479	1.79234	1.41787
Ndufa12	ENSMUSG00000020022	0.957685	0.768189	28.5165	19.7694	26.6164	30.3453	25.7695	20.1597	29.6663
Tmcc3	ENSMUSG00000020023	0.8851	0.352661	4.34629	4.69594	5.81886	6.4917	4.8834	4.84261	4.4485
Cep83	ENSMUSG00000020024	0.880763	0.307907	4.93723	3.70853	4.9405	5.06781	3.88729	4.83326	3.60182
Socs2	ENSMUSG00000020027	1.01592	0.889755	6.65137	6.33784	4.80847	5.56501	6.86745	5.72401	5.20956
Nudt4	ENSMUSG00000020029	0.899944	0.25922	53.5911	52.2787	61.2121	63.2111	48.5978	59.3904	47.4499
Nuak1	ENSMUSG00000020032	0.759719	0.140712	26.9406	22.148	36.6691	32.218	20.8518	26.1613	20.2082
Tcp11l2	ENSMUSG00000020034	1.10282	0.0788744	11.043	9.87871	10.5972	11.8648	11.7489	12.2348	11.8996
Rfx4	ENSMUSG00000020037	0.734326	0.241832	7.67921	5.952	11.1576	11.4854	5.62476	8.72483	5.62821
Cry1	ENSMUSG00000020038	0.926941	0.313177	6.47207	5.52225	7.12468	6.30949	5.87408	6.19255	5.6114
Btbd11	ENSMUSG00000020042	1.06065	0.760795	3.36888	4.44365	6.68768	4.20251	4.60765	5.60772	4.66238
Timp3	ENSMUSG00000020044	0.646713	0.1621	18.2572	13.9196	28.5979	29.7092	13.148	18.5105	12.2293
Hsp90b1	ENSMUSG00000020048	0.914817	0.142264	83.8379	83.2385	96.4765	89.3836	80.5839	85.5956	75.9748
Ascl1	ENSMUSG00000020052	0.685263	0.0667931	13.3705	10.5971	17.3168	15.1179	9.01675	11.7393	8.23174
Igf1	ENSMUSG00000020053	1.03827	0.738211	2.02731	2.31884	1.58039	2.21684	2.13691	2.32079	1.88359
Washc3	ENSMUSG00000020056	0.91569	0.261789	6.23267	6.17715	5.26928	6.91258	5.60215	5.83612	5.4505
Sirt1	ENSMUSG00000020063	0.850381	0.233509	2.87872	2.4449	2.81081	2.95285	1.73509	2.48057	2.85565
Herc4	ENSMUSG00000020064	0.956167	0.415285	5.70961	5.1253	5.52116	5.26502	4.89959	5.68869	4.91676
Hnrnph3	ENSMUSG00000020069	0.927905	0.348856	9.08277	8.42567	10.2723	9.28548	8.48681	9.60615	7.70253
Rufy2	ENSMUSG00000020070	0.997826	0.967844	9.71519	9.42998	8.15849	8.4881	8.92075	9.20648	8.65823
Ccar1	ENSMUSG00000020074	0.995141	0.877269	11.9662	11.6157	12.4311	11.6399	11.5519	12.5147	11.4993
Ddx21	ENSMUSG00000020075	0.815445	0.133844	10.3365	8.28752	12.6023	10.5593	8.09337	9.15713	8.30487
Ddx50	ENSMUSG00000020076	0.95873	0.519484	10.4217	10.0554	11.8265	9.63784	9.48834	10.6211	10.0485
Vps26a	ENSMUSG00000020078	1.05556	0.121889	16.7234	15.9346	15.8743	15.172	16.3669	17.4999	16.5662
Supv3l1	ENSMUSG00000020079	0.884837	0.158658	5.36382	4.71356	5.27973	6.10161	4.45111	5.10426	4.68524
2010107G23Rik	ENSMUSG00000020083	1.01569	0.737731	13.4497	14.3393	12.0072	13.5124	13.8724	13.416	13.3204
Aifm2	ENSMUSG00000020085	0.862306	0.506074	1.76144	1.56271	1.96701	3.03111	1.77529	2.01029	1.59668
H2afy2	ENSMUSG00000020086	0.932481	0.165762	32.5189	32.1314	36.4055	34.8159	31.9591	33.095	29.9692
Tysnd1	ENSMUSG00000020087	1.02707	0.581589	24.2147	24.0255	27.5338	27.0233	26.2225	25.533	27.4296
Sar1a	ENSMUSG00000020088	1.16972	0.672325	45.172	43.4373	17.7513	15.6727	42.7944	19.8886	44.3753
Ppa1	ENSMUSG00000020089	0.94517	0.0950145	42.8135	43.2001	43.1808	41.2848	38.1493	42.2938	40.4058
Eif4ebp2	ENSMUSG00000020091	0.906203	0.187334	22.8604	20.6123	25.1883	24.5081	21.2832	22.6106	19.4288
Pald1	ENSMUSG00000020092	0.919592	0.432525	6.51255	7.03285	8.98118	8.24692	6.49709	7.68776	7.03946
Sgpl1	ENSMUSG00000020097	0.879651	0.4174	10.9293	8.62184	14.2162	12.9704	9.80855	11.8108	9.21527
Unc5b	ENSMUSG00000020099	1.01937	0.889183	1.35092	2.04723	1.47336	1.75278	1.96869	1.50557	1.5902
Slc29a3	ENSMUSG00000020100	0.953351	0.534696	2.93705	2.70528	3.31301	3.4321	3.08614	3.02348	2.74757
Slc16a7	ENSMUSG00000020102	0.801828	0.607981	4.13787	1.42533	2.83705	3.11499	1.41235	4.23426	1.27832
Anapc16	ENSMUSG00000020107	1.01833	0.466551	20.032	20.1537	19.4323	21.1712	20.3274	21.0374	20.338
Ddit4	ENSMUSG00000020108	1.02209	0.379493	140.449	139.623	134.48	130.206	139.56	136.305	141.729
Dnajb12	ENSMUSG00000020109	0.999318	0.989423	10.7918	12.2307	12.1953	13.0771	11.7052	12.4832	12.0081
Micu1	ENSMUSG00000020111	1.06552	0.473933	12.1533	11.0721	12.969	13.2069	12.1103	15.2538	12.1143
Cand1	ENSMUSG00000020114	0.991	0.655746	20.4521	20.1903	19.8738	19.6397	19.1408	20.4297	20.0054
Tbk1	ENSMUSG00000020115	1.03803	0.540021	11.1678	10.2668	9.24462	9.83289	10.2975	11.2937	9.94826
Pno1	ENSMUSG00000020116	0.908319	0.134744	11.8772	10.8969	13.2756	11.3877	10.893	10.634	10.7891
Srgap1	ENSMUSG00000020121	0.861014	0.123548	3.84357	3.89221	4.71427	3.78952	3.44237	3.85159	3.19292
Egfr	ENSMUSG00000020122	0.938127	0.520151	3.86809	4.05241	5.18609	4.35565	3.71343	4.09838	4.47454
Usp15	ENSMUSG00000020124	1.0306	0.462865	6.94839	6.74735	6.02634	6.31488	6.81764	6.65602	6.65154
Vps54	ENSMUSG00000020128	0.979967	0.822761	3.87002	3.50185	4.59369	4.26173	3.84291	4.43971	3.64403
Tbc1d15	ENSMUSG00000020130	0.922217	0.293152	7.10825	5.67636	6.97169	6.89218	6.23112	6.51153	5.68912
Rab21	ENSMUSG00000020132	0.966892	0.403024	17.8087	16.4871	18.0217	18.4182	16.829	18.0435	16.4228
2310011J03Rik	ENSMUSG00000020133	0.959457	0.29721	21.1815	19.9454	21.2274	22.9952	20.3678	20.5509	20.4982
Peli1	ENSMUSG00000020134	1.01514	0.581752	10.5395	10.6315	11.0746	10.8104	11.0823	10.3727	11.3258
Apc2	ENSMUSG00000020135	1.035	0.614047	70.1605	79.1467	65.9512	67.6168	75.1792	66.1914	78.2116
Thap2	ENSMUSG00000020137	1.01088	0.926636	3.45933	3.2743	3.66645	3.01653	2.73814	4.13511	3.29866
Slc1a4	ENSMUSG00000020142	1.1311	0.174046	48.5275	53.4169	41.4703	49.0056	53.039	49.6289	60.5666
Rab1a	ENSMUSG00000020149	0.944347	0.160275	57.9913	51.4337	55.2654	54.2909	51.0025	53.8619	50.2313
Gamt	ENSMUSG00000020150	0.923586	0.373952	3.92325	4.77111	5.39469	4.81327	4.43995	4.50547	4.14801
Ptprr	ENSMUSG00000020151	1.14792	0.142639	3.19057	3.32034	2.78438	2.51803	3.50813	3.0952	3.56723
Actr2	ENSMUSG00000020152	1.03255	0.174969	76.6468	75.3525	70.9761	73.172	75.5834	77.1702	76.5873
Ndufs7	ENSMUSG00000020153	1.03379	0.127496	38.6613	39.5599	38.7576	41.0446	41.5936	40.6758	40.2529
Mum1	ENSMUSG00000020156	1.01017	0.814583	6.02061	6.28041	6.33297	5.82197	6.22847	6.57948	5.7206
Meis1	ENSMUSG00000020160	0.994673	0.992752	1.98739	1.65548	0.469297	0.585492	0.336931	2.25767	0.909876
Uqcr11	ENSMUSG00000020163	0.972546	0.413935	105.507	101.753	95.9526	106.335	100.546	96.1881	101.994
Cnot2	ENSMUSG00000020166	1.03329	0.590691	13.5364	12.3677	13.7202	11.3097	12.5428	13.8682	13.0613
Tcf3	ENSMUSG00000020167	0.885741	0.404101	22.4582	20.5933	32.2837	28.4499	22.6934	24.4306	21.8211
Frs2	ENSMUSG00000020170	0.95873	0.331955	7.36737	7.00619	7.92535	7.44735	6.83873	7.54357	7.00667
Yeats4	ENSMUSG00000020171	1.03139	0.847747	21.929	15.0355	15.1005	22.2611	21.523	15.3805	20.5911
Cobl	ENSMUSG00000020173	0.994257	0.95427	6.00358	7.51264	5.77008	6.21848	6.86329	6.75942	5.39602
Rab36	ENSMUSG00000020175	1.06002	0.366514	7.14855	6.27196	5.93616	7.32979	7.11967	6.92505	7.17136
Grb10	ENSMUSG00000020176	0.856092	0.216384	6.01553	5.63468	8.08158	6.1542	5.8169	5.40284	5.40085
Adora2a	ENSMUSG00000020178	0.950189	0.770447	9.48415	6.07044	10.3731	8.71211	9.93371	8.40575	6.34628
Snrpd3	ENSMUSG00000020180	1.00149	0.921693	22.5331	23.2759	23.4493	22.6135	22.5607	23.1789	23.2668
Nav3	ENSMUSG00000020181	1.08735	0.26737	6.82886	7.75398	6.33564	6.15043	7.56262	6.85814	7.65426
Mdm2	ENSMUSG00000020184	0.981837	0.844359	9.25153	7.09257	8.15767	7.7156	7.37666	9.00564	7.34185
Csrp2	ENSMUSG00000020186	0.870604	0.206332	9.58811	8.28176	10.9851	8.48367	7.19849	8.48755	8.69432
Osbpl8	ENSMUSG00000020189	1.04572	0.365501	12.2183	12.2898	11.354	10.6853	11.8837	11.773	12.85
Mknk2	ENSMUSG00000020190	0.964942	0.211774	24.2363	23.7614	25.3267	25.393	24.5471	23.8716	23.0238
Cabin1	ENSMUSG00000020196	0.953227	0.0938629	14.4503	14.206	14.0438	15.0616	14.2119	13.6401	13.4431
Ap3d1	ENSMUSG00000020198	1.051	0.266586	23.7331	25.6928	21.9402	23.1114	25.2039	24.2149	25.0528
Phlda1	ENSMUSG00000020205	0.929056	0.468552	9.7054	9.03914	12.105	9.00805	8.6866	9.71667	9.3692
Sf3a2	ENSMUSG00000020211	0.98186	0.68748	13.8193	14.9003	16.3567	15.4878	15.1741	14.7812	14.6438
Timm13	ENSMUSG00000020219	0.990758	0.840771	41.9914	45.6096	49.3906	48.7129	45.8284	46.7336	45.4292
Vps13d	ENSMUSG00000020220	1.0989	0.134032	5.31128	5.94634	5.93143	5.0245	6.2804	5.76189	6.26554
Llph	ENSMUSG00000020224	0.960402	0.447798	11.9466	10.4535	12.0615	11.3405	10.4443	11.7813	10.7657
Tmbim4	ENSMUSG00000020225	0.957035	0.449552	16.9559	16.7875	18.9666	19.3032	16.1782	18.3787	17.1325
Helb	ENSMUSG00000020228	0.847047	0.185583	0.99537	0.898118	1.18229	1.23175	0.782927	0.982022	0.971559
Prmt2	ENSMUSG00000020230	1.10403	0.0267587	39.2759	39.7368	36.5901	35.748	42.9834	41.1919	41.1469
Dip2a	ENSMUSG00000020231	0.970724	0.348491	10.9752	11.4352	12.1476	11.6341	11.2769	11.494	10.859
Hmg20b	ENSMUSG00000020232	0.722776	0.166683	3.75339	3.18756	5.91063	5.192	3.16259	3.73379	2.88471
Fzr1	ENSMUSG00000020235	0.980297	0.509681	33.6494	36.6198	35.9586	33.4733	34.5213	33.7311	34.459
Ncln	ENSMUSG00000020238	1.01071	0.889283	21.0717	24.6213	25.9762	27.6833	26.8152	23.8719	24.6256
Hcfc2	ENSMUSG00000020246	1.03694	0.818376	3.73465	3.24724	5.21503	3.366	4.63889	3.79083	3.67362
Nfyb	ENSMUSG00000020248	0.980766	0.590529	10.9586	10.4404	10.6125	10.1456	10.7298	9.64529	10.6346
Txnrd1	ENSMUSG00000020250	0.730914	0.184547	55.6616	39.8099	74.3519	73.3978	41.9043	54.3864	37.0396
Ppm1m	ENSMUSG00000020253	0.822844	0.293113	3.98483	3.34863	5.70565	5.04596	3.35091	4.37478	3.4352
Aldh1l2	ENSMUSG00000020256	1.11069	0.187347	3.87654	4.33896	4.24294	4.07023	4.47965	4.08463	5.20445
Wdr82	ENSMUSG00000020257	1.01512	0.751207	60.0919	58.5646	51.3997	55.2261	59.2849	57.532	54.6995
Glyctk	ENSMUSG00000020258	0.948713	0.582601	1.4812	1.59793	1.23191	1.54574	1.56166	1.39434	1.21131
Pofut2	ENSMUSG00000020260	0.851994	0.342128	11.1273	9.20637	15.6905	13.7525	10.2962	11.7054	9.80558
Slc36a1	ENSMUSG00000020261	1.52287	0.352343	3.65903	11.003	3.67148	3.22529	4.36538	9.63077	10.6273
Adarb1	ENSMUSG00000020262	1.20355	0.167347	10.6777	10.6544	8.10005	12.9386	12.0107	14.2892	11.9467
Appl2	ENSMUSG00000020263	0.999507	0.98878	5.97462	5.95405	6.11833	6.12418	5.94822	6.47961	5.69163
Sumo3	ENSMUSG00000020265	0.880078	0.422588	15.6582	22.7521	25.3669	22.1207	17.4175	16.4573	22.8228
Hint1	ENSMUSG00000020267	0.939029	0.0169292	221.184	209.593	208.937	215.119	199.607	204.229	198.198
Lyrm7	ENSMUSG00000020268	1.04552	0.71411	2.50119	2.56725	2.05625	2.16695	2.05816	2.26437	2.9634
Fbxw11	ENSMUSG00000020271	1.03146	0.149754	40.5795	39.9743	38.3969	38.7195	39.7609	40.8209	41.3911
Stk10	ENSMUSG00000020272	0.919776	0.291422	1.18264	1.11607	1.3333	1.19438	1.005	1.25255	1.07186
Papolg	ENSMUSG00000020273	1.02103	0.596213	5.57057	5.35327	5.04267	4.84849	5.23023	5.38365	5.32568
Pfkl	ENSMUSG00000020277	0.995613	0.875215	20.8955	22.967	22.5888	22.3613	22.5885	22.1484	21.5802
Pus10	ENSMUSG00000020280	0.969363	0.806133	1.46611	1.0889	1.47446	1.64982	1.15615	1.51775	1.45507
Rhbdf1	ENSMUSG00000020282	0.794554	0.373667	7.42335	5.97447	12.4799	7.4083	6.58042	7.5843	5.67091
Pex13	ENSMUSG00000020283	0.974621	0.757917	6.87767	6.49845	7.82072	7.78376	6.76267	8.01244	6.40871
1810043G02Rik	ENSMUSG00000020284	1.08868	0.361916	9.8803	9.95293	10.0012	10.8331	9.02792	11.8876	12.2898
Mpg	ENSMUSG00000020287	0.913537	0.585044	1.53808	1.72317	2.22469	1.28519	1.53241	1.37236	1.73449
Ahsa2	ENSMUSG00000020288	0.70877	0.220744	4.84697	4.52627	8.24967	9.14669	4.86467	4.87344	4.49201
Nprl3	ENSMUSG00000020289	0.876821	0.419856	2.74716	4.40703	3.18272	2.82375	2.98688	2.97009	2.69769
Xpo1	ENSMUSG00000020290	0.941484	0.500665	15.9484	13.3156	17.8688	14.4139	14.8655	15.0945	13.4989
Nsg2	ENSMUSG00000020297	1.05715	0.434723	240.456	250.459	200.113	205.796	240.467	229.695	240.896
Cpeb4	ENSMUSG00000020300	1.04514	0.612618	14.5879	13.6949	11.17	11.9179	12.6519	12.9199	14.6952
Stc2	ENSMUSG00000020303	1.01768	0.879989	1.94672	1.5436	1.64228	1.96165	1.67278	1.57758	2.16438
Asb3	ENSMUSG00000020305	1.04767	0.760115	2.06832	3.12531	3.92878	3.3845	3.29296	3.25789	3.27646
Cdc34	ENSMUSG00000020307	0.96932	0.793758	11.9819	11.0092	16.5784	12.7142	12.4957	13.0834	12.4306
Tpgs1	ENSMUSG00000020308	0.995669	0.924103	45.5566	49.9943	51.0142	53.7665	48.2943	51.5326	49.7711
Chac2	ENSMUSG00000020309	1.04639	0.410543	5.80741	5.70478	5.26653	5.14518	5.54396	6.22937	5.4324
Erlec1	ENSMUSG00000020311	0.987713	0.828467	10.0057	8.52871	9.99426	10.524	9.64885	9.91592	9.36487
Shc2	ENSMUSG00000020312	1.1173	0.169511	18.1035	19.8768	15.5798	17.2225	20.894	18.0202	20.4
Sptbn1	ENSMUSG00000020315	1.05124	0.403737	86.8193	85.8467	71.308	78.1996	86.0161	81.291	86.7053
Wdpcp	ENSMUSG00000020319	0.917433	0.605596	2.10879	1.94871	1.9267	2.96358	1.93965	2.44149	1.7756
Mdh1	ENSMUSG00000020321	1.03878	0.109419	96.0046	99.7169	92.2383	97.1914	99.5119	99.2375	101.316
Ccng1	ENSMUSG00000020326	0.846528	0.37977	39.5647	28.4014	49.0328	47.9581	32.2232	42.8073	29.7001
Nudcd2	ENSMUSG00000020328	0.835953	0.252526	9.14335	7.75026	12.1893	10.3444	7.17057	9.50422	8.04471
Polrmt	ENSMUSG00000020329	1.23494	0.437375	9.2893	9.52197	7.92334	2.25345	9.18371	9.0469	8.6182
Hmmr	ENSMUSG00000020330	0.527733	0.156057	2.62389	1.56513	4.98978	3.35172	1.3675	2.24459	1.34749
Hcn2	ENSMUSG00000020331	1.14256	0.0628009	17.3292	20.767	17.8063	19.2762	21.2729	20.2492	22.9003
Acsl6	ENSMUSG00000020333	1.03455	0.431251	11.4413	11.5695	10.4249	11.9812	12.0298	12.035	11.1746
Slc22a4	ENSMUSG00000020334	0.776696	0.290742	1.7042	1.211	2.00454	2.52678	1.4831	1.70039	1.15427
Cyfip2	ENSMUSG00000020340	1.09263	0.209251	44.8832	46.4923	40.5202	38.8871	46.1632	43.3023	50.4862
Mgat1	ENSMUSG00000020346	0.936454	0.29953	9.63283	9.05064	10.5431	8.68914	8.87423	9.30188	8.45358
Ppp2ca	ENSMUSG00000020349	1.00466	0.815425	60.2895	57.2094	56.4471	57.1479	59.0295	57.4985	57.6001
Sgcd	ENSMUSG00000020354	1.11515	0.534039	1.34315	1.83517	1.61186	1.43841	1.53758	1.37814	2.29364
Hnrnpab	ENSMUSG00000020358	0.902843	0.18299	116.127	100.26	126.722	117.989	100.929	111.604	99.6914
Phykpl	ENSMUSG00000020359	0.957387	0.766291	0.963076	1.1558	1.33158	1.23893	0.845628	1.14162	1.37992
Hspa4	ENSMUSG00000020361	1.00804	0.731806	61.146	61.8926	57.165	59.8142	59.6241	61.6639	60.1733
Cnot6	ENSMUSG00000020362	0.931163	0.241658	15.0794	13.355	16.0764	15.4356	13.4438	14.8118	13.6093
Gfpt2	ENSMUSG00000020363	1.00552	0.952041	1.32063	1.42884	1.8298	1.57059	1.59663	1.47004	1.57118
Zfp354a	ENSMUSG00000020364	1.065	0.771934	1.67972	1.52489	1.40042	1.18402	1.35595	2.19393	1.07411
Mapk9	ENSMUSG00000020366	1.01082	0.837943	6.13724	6.35632	5.61415	5.65421	5.91727	5.62906	6.468
Canx	ENSMUSG00000020368	0.93667	0.272329	70.4958	65.5911	78.9175	74.2261	66.4074	71.5365	65.2412
Rack1	ENSMUSG00000020372	0.990731	0.921945	103.84	95.5888	123.46	87.4987	99.7321	104.94	100.266
Rasgef1c	ENSMUSG00000020374	0.959903	0.64187	3.76993	4.64112	3.78484	3.826	4.2618	3.40973	3.86307
Rufy1	ENSMUSG00000020375	0.989987	0.808905	8.25038	7.65278	8.81001	8.80859	8.32897	8.35951	8.20111
Rnf130	ENSMUSG00000020376	0.96571	0.319549	35.4677	33.6325	37.1851	36.7531	33.1779	34.917	35.5053
Rad50	ENSMUSG00000020380	0.8822	0.0399868	3.3363	2.91804	3.35264	3.38924	2.78064	2.96679	2.85151
Mrnip	ENSMUSG00000020381	1.0208	0.788048	8.81558	8.15633	7.36601	6.90784	7.65796	7.62181	8.64198
Clk4	ENSMUSG00000020385	0.971246	0.669063	5.33428	4.6857	4.90482	4.374	4.4367	5.14203	4.47918
Sar1b	ENSMUSG00000020386	0.954419	0.33282	52.3828	47.4191	50.8316	56.1869	49.0598	50.3994	48.5858
Jade2	ENSMUSG00000020387	0.829028	0.772922	2.00446	1.51962	0.024262	3.09388	0.07269	2.13963	1.91762
Pdlim4	ENSMUSG00000020388	0.718243	0.207765	14.5038	13.1283	21.7102	26.2014	13.209	14.7456	12.7395
Ube2b	ENSMUSG00000020390	1.0549	0.271449	51.3282	51.3626	44.6648	47.2245	50.6592	53.5072	49.7806
Cdkn2aipnl	ENSMUSG00000020392	0.971829	0.449973	22.4587	21.5277	21.0401	20.8921	20.9713	19.5684	22.084
Kremen1	ENSMUSG00000020393	0.789479	0.307076	3.26159	2.92945	5.45956	4.15445	3.00834	3.78047	2.5695
Nefh	ENSMUSG00000020396	1.134	0.159162	1.566	1.83791	1.4682	1.4469	1.76585	1.65828	1.95019
Med7	ENSMUSG00000020397	1.01862	0.928311	4.37428	2.23835	4.80591	4.30846	3.2148	4.73722	4.06285
Tnip1	ENSMUSG00000020400	0.903002	0.259027	5.69048	4.76646	4.30898	5.07047	4.33496	4.24448	4.85478
Vdac1	ENSMUSG00000020402	0.988473	0.625043	159.467	160.832	148.879	158.673	152.556	155.038	157.866
Slu7	ENSMUSG00000020409	0.969759	0.486442	11.3698	10.7848	10.8606	11.8127	11.044	10.0704	11.4898
Ascc2	ENSMUSG00000020412	0.96893	0.367408	6.59797	6.17557	6.23108	6.53637	6.08909	6.54694	5.92454
Hus1	ENSMUSG00000020413	0.925701	0.710864	2.3004	2.15701	2.67925	1.60398	2.27974	2.51547	1.27321
Pttg1	ENSMUSG00000020415	1.00959	0.970916	5.27699	3.13822	8.02849	8.1508	5.0955	7.4942	6.03303
Tns3	ENSMUSG00000020422	0.678668	0.203231	17.168	11.9157	25.6343	26.4082	12.7661	17.6276	10.8996
Btg2	ENSMUSG00000020423	0.773667	0.303082	10.7946	7.65477	15.1655	11.4042	8.55176	11.4036	6.16692
Igfbp3	ENSMUSG00000020427	0.609046	0.240377	97.0562	58.9284	197.666	130.704	73.7586	88.4168	59.0703
Pes1	ENSMUSG00000020430	0.928769	0.108289	19.992	18.5812	21.2199	20.6793	19.1213	18.9273	18.0067
Adcy1	ENSMUSG00000020431	1.11042	0.293279	88.4494	102.323	75.2091	82.3813	100.71	85.9326	103.48
Tcn2	ENSMUSG00000020432	0.829347	0.29588	5.27736	4.40415	7.52044	7.12901	4.86878	5.36583	4.89949
Osbp2	ENSMUSG00000020435	1.19668	0.143161	6.66258	7.77569	5.45236	6.06179	8.45073	6.71954	8.12227
Gabrg2	ENSMUSG00000020436	1.17887	0.0694298	12.1887	13.0299	9.91095	10.5852	14.0795	13.0283	13.3112
Smtn	ENSMUSG00000020439	0.607094	0.291168	1.88658	1.52621	4.94031	2.90983	1.33325	2.2693	1.52569
Arf5	ENSMUSG00000020440	1.01773	0.70107	81.0976	86.0491	94.6107	92.6699	89.0215	93.0379	88.4741
2310033P09Rik	ENSMUSG00000020441	1.02608	0.502351	12.1652	12.0754	12.9088	13.352	12.409	12.9028	13.5519
Guk1	ENSMUSG00000020444	1.01515	0.525803	44.3962	41.8969	41.6164	43.0992	44.086	42.0097	44.1044
Rnf185	ENSMUSG00000020448	0.919594	0.18978	10.6486	9.18066	10.129	9.33326	8.66363	9.80593	8.62961
Limk2	ENSMUSG00000020451	1.02227	0.69381	31.0003	33.5909	30.1975	29.5082	28.7419	32.8935	33.6633
Patz1	ENSMUSG00000020453	0.937123	0.499802	9.08817	9.00719	11.6666	11.286	8.89811	10.0132	9.93892
Eif4enif1	ENSMUSG00000020454	1.02354	0.734676	9.79562	8.76695	10.6657	8.8407	8.96505	10.2505	10.0084
Trim11	ENSMUSG00000020455	0.921717	0.18133	6.2615	6.65622	7.55175	7.11648	6.19809	6.26177	6.60996
Ogdh	ENSMUSG00000020456	0.961974	0.29262	21.7446	21.9666	24.0428	23.765	21.4718	22.264	22.2933
Drg1	ENSMUSG00000020457	1.03976	0.137951	29.1543	27.49	27.8634	27.276	29.88	29.0062	28.2849
Rtn4	ENSMUSG00000020458	0.986383	0.63772	113.453	123.84	119.427	116.015	115.074	113.826	120.824
Mtif2	ENSMUSG00000020459	1.16712	0.00847659	7.27032	7.35519	6.38632	7.10336	8.37044	8.26969	7.97012
Rps27a	ENSMUSG00000020460	0.577844	0.368724	18.9218	17.1311	58.3117	17.6186	15.6047	16.5951	16.3318
Cfap36	ENSMUSG00000020462	0.941945	0.406774	32.8651	26.328	31.6916	32.6525	27.8344	30.8996	28.5398
Ppp4r3b	ENSMUSG00000020463	0.971821	0.586817	9.38286	8.39585	9.79174	9.27797	8.66031	9.62341	8.57382
Pnpt1	ENSMUSG00000020464	0.885643	0.116621	4.86682	4.79365	4.66856	3.89027	4.11828	4.11017	3.87339
Pold2	ENSMUSG00000020471	0.790162	0.0567552	17.6452	15.5786	19.681	20.4474	16.5463	13.7516	13.1722
Zkscan17	ENSMUSG00000020472	0.930629	0.694614	5.25329	3.73525	7.01071	6.99686	4.88809	5.81034	5.3522
Aebp1	ENSMUSG00000020473	0.244613	0.448876	0.127902	0.312299	6.21574	0.840033	0.263599	0.519696	0.591913
Pgam2	ENSMUSG00000020475	1.08718	0.119926	8.30113	7.73637	7.15806	7.46087	8.81173	7.95582	8.22926
Dbnl	ENSMUSG00000020476	1.01583	0.595649	30.3325	33.351	31.748	32.1926	33.5578	32.132	31.5434
Mrps24	ENSMUSG00000020477	1.12537	0.0562341	19.9838	21.0366	23.7713	22.4907	24.2982	23.6519	25.7187
Ccdc117	ENSMUSG00000020482	0.969953	0.495567	7.59095	7.43447	7.49131	7.43169	6.86432	7.98536	6.93675
Dynll2	ENSMUSG00000020483	0.986083	0.7754	230.207	229.126	196.909	212.683	223.048	211.002	208.574
Xbp1	ENSMUSG00000020484	1.003	0.959399	17.4	18.8382	16.8014	15.0218	16.6457	17.1386	17.4147
Supt4a	ENSMUSG00000020485	1.08272	0.0185547	35.7529	35.4454	37.844	38.0851	40.6217	39.6535	39.1981
4-Sep	ENSMUSG00000020486	0.710893	0.12222	2.99585	2.16582	3.88412	2.6759	2.37304	2.15293	1.72368
2810021J22Rik	ENSMUSG00000020491	1.05549	0.287401	3.25571	2.90064	3.16381	2.81591	3.14098	3.36443	3.10172
Ska2	ENSMUSG00000020492	0.948363	0.46521	10.0389	8.38104	9.64409	9.28504	8.60841	9.87182	8.08511
Prr11	ENSMUSG00000020493	0.662687	0.222869	1.73371	0.957102	2.51132	2.10841	0.983886	1.70724	0.942335
Smg8	ENSMUSG00000020495	1.04955	0.385138	7.24127	6.80444	7.58776	6.52728	7.48263	7.83229	6.8521
Rnf187	ENSMUSG00000020496	1.06076	0.0897423	240.27	254.918	232.698	249.978	263.771	249.906	264.279
Tubd1	ENSMUSG00000020513	1.17167	0.231862	4.0723	3.2593	4.03753	4.38486	3.66212	5.27609	4.90571
Mrpl22	ENSMUSG00000020514	0.954344	0.51085	10.8265	10.0908	12.057	12.3589	10.7965	11.6026	10.0484
Cnot8	ENSMUSG00000020515	0.99775	0.896307	32.128	31.1999	32.0424	30.6536	31.1591	32.1572	30.9889
Rps6kb1	ENSMUSG00000020516	0.959513	0.249213	9.46452	8.41214	8.90123	8.63051	8.36847	8.60309	8.50955
Sap30l	ENSMUSG00000020519	0.972305	0.701537	38.1341	37.2171	47.4543	42.8667	40.2104	39.4507	41.1518
Galnt10	ENSMUSG00000020520	0.813006	0.122603	10.1086	9.59589	13.5304	12.6779	8.82708	9.50835	9.66005
Rnft1	ENSMUSG00000020521	0.915495	0.50133	3.02652	2.13061	3.23635	3.38592	2.76835	2.82527	2.49435
Mfap3	ENSMUSG00000020522	0.978133	0.634061	11.3151	10.6329	12.3712	11.0627	11.1132	11.5453	10.6337
Fam114a2	ENSMUSG00000020523	0.965519	0.449906	11.5292	10.8383	11.9113	10.615	10.3059	11.5518	10.6517
Gria1	ENSMUSG00000020524	1.12135	0.232231	99.8242	98.7597	74.1212	87.6954	102.316	92.5924	108.194
Ppm1d	ENSMUSG00000020525	1.00397	0.912091	10.3409	10.0352	11.0572	9.78457	10.0299	10.4678	10.5384
Znhit3	ENSMUSG00000020526	1.11164	0.0837093	10.7708	11.0265	11.0092	9.21456	12.0523	11.6729	11.3089
Prpsap2	ENSMUSG00000020528	1.03871	0.296087	14.3509	14.0479	15.6264	14.1561	15.0397	15.5812	14.7041
Ggnbp2	ENSMUSG00000020530	0.983178	0.56864	20.1863	19.2843	18.536	19.3888	18.5049	19.8619	18.7033
Acaca	ENSMUSG00000020532	0.849856	0.384685	12.283	13.1321	10.6147	7.96519	11.9162	7.65856	8.4673
Shmt1	ENSMUSG00000020534	0.976969	0.820092	1.42887	1.41521	1.884	1.61349	1.39208	1.5308	1.72375
Llgl1	ENSMUSG00000020536	0.902318	0.317929	18.6841	17.5742	23.9513	21.9303	18.0606	19.7394	17.7872
Drg2	ENSMUSG00000020537	1.00828	0.821229	18.41	16.3915	17.9734	18.0886	17.2595	18.5289	17.7993
Srebf1	ENSMUSG00000020538	0.783067	0.246454	26.3651	22.9023	38.8773	39.914	22.5722	28.092	24.5447
Tom1l1	ENSMUSG00000020541	0.6624	0.226338	2.97926	3.25636	6.8687	6.19098	3.11929	3.36021	3.1064
Cox11	ENSMUSG00000020544	1.01792	0.753031	16.6133	14.4417	15.4315	13.6058	15.9084	15.0465	14.9219
Stxbp4	ENSMUSG00000020546	0.922134	0.39543	4.35835	4.18551	4.64221	5.46882	4.24439	4.73722	3.92012
Bzw2	ENSMUSG00000020547	1.03796	0.542704	23.3373	22.3858	20.0138	21.5594	21.0227	24.8579	22.077
Elac2	ENSMUSG00000020549	0.995644	0.805013	8.65012	8.54684	8.37179	8.24155	8.53926	8.19644	8.51156
Twistnb	ENSMUSG00000020561	0.960103	0.304712	2.22843	2.14101	2.20466	2.31977	2.23178	2.18881	1.98368
Atxn7l1	ENSMUSG00000020564	1.03105	0.731756	2.97146	2.93275	2.67375	2.60347	2.95729	2.40802	3.28113
Sypl	ENSMUSG00000020570	1.07115	0.760107	2.28641	4.41505	5.85511	5.39248	4.65074	5.52588	4.24295
Pdia6	ENSMUSG00000020571	0.93772	0.281745	45.5897	50.6732	53.0345	45.8731	44.6971	48.7749	43.7896
Nampt	ENSMUSG00000020572	0.927197	0.441264	7.72428	6.99506	9.43191	7.57591	6.98661	8.08101	6.99537
Nbas	ENSMUSG00000020576	0.942543	0.074316	3.82575	3.98811	4.23928	4.03646	3.79034	3.7506	3.83291
Tspan13	ENSMUSG00000020577	1.06105	0.495357	73.7573	75.8362	59.7931	65.4481	74.5847	64.6964	79.4284
Rock2	ENSMUSG00000020580	0.869025	0.284506	12.3129	10.326	15.9779	12.8812	10.8928	11.784	10.8881
Laptm4a	ENSMUSG00000020585	0.826517	0.308013	154.639	120.466	201.905	197.708	129.296	167.719	121.233
Fam49a	ENSMUSG00000020589	1.11806	0.311128	44.6532	45.3204	31.005	36.5543	45.0737	42.2481	44.7765
Snx13	ENSMUSG00000020590	1.04317	0.172873	11.1453	10.2857	10.4697	10.0373	10.9701	11.0138	10.8275
Ntsr2	ENSMUSG00000020591	0.843305	0.716879	2.19396	2.25033	1.42134	3.40711	0.871206	1.09954	3.89406
Sdc1	ENSMUSG00000020592	0.676052	0.333726	4.65379	3.56712	10.4432	6.12493	3.41266	5.56877	3.58758
Lpin1	ENSMUSG00000020593	0.833792	0.110477	5.941	5.61259	6.17965	4.96004	5.53366	4.66236	3.99509
Pum2	ENSMUSG00000020594	0.999015	0.96147	23.1946	23.2987	22.5815	22.3105	22.3268	22.5114	23.6333
Nrcam	ENSMUSG00000020598	1.00501	0.946799	17.7234	19.548	15.8612	16.9548	19.5884	17.0158	16.2245
Rgs9	ENSMUSG00000020599	1.04557	0.707423	1.97071	2.283	2.97548	2.53906	2.47328	2.34746	2.83932
Trib2	ENSMUSG00000020601	0.958096	0.561162	17.5361	18.3658	21.3559	17.6616	16.6223	17.762	19.4506
Hs1bp3	ENSMUSG00000020605	0.899786	0.137296	3.99054	4.01384	4.84623	4.46058	3.9453	3.78743	3.94953
Fam84a	ENSMUSG00000020607	0.996709	0.96969	16.7508	20.3153	22.1023	20.1712	19.9734	17.6867	21.6487
Smc6	ENSMUSG00000020608	0.984953	0.842251	6.05142	5.00598	6.03848	5.45815	5.10993	6.19143	5.35964
Amz2	ENSMUSG00000020610	0.987218	0.609512	27.133	26.4472	25.1693	25.2456	25.1591	26.0992	25.741
Gna13	ENSMUSG00000020611	0.938816	0.507899	14.2517	12.3441	16.7184	14.9057	13.2491	15.1645	12.5797
Prkar1a	ENSMUSG00000020612	1.02957	0.236598	127.019	126.052	117.025	123.186	127.795	127.339	125.767
Abca8b	ENSMUSG00000020620	0.981529	0.791463	3.64005	3.89881	3.19545	3.93796	3.83391	3.67537	3.29166
Rdh14	ENSMUSG00000020621	1.03491	0.573659	12.3666	14.3383	14.8615	13.3752	13.919	15.2792	13.4467
Map2k6	ENSMUSG00000020623	1.21851	0.265221	5.49095	8.33694	4.222	7.09234	7.90817	7.0665	8.00242
Klhl29	ENSMUSG00000020627	1.0657	0.347461	8.56711	8.33823	6.95828	7.46148	8.23114	7.95873	8.84751
Trappc12	ENSMUSG00000020628	1.03802	0.571425	8.68793	7.15109	7.68418	8.8181	8.47953	8.71377	7.98485
Adi1	ENSMUSG00000020629	0.903307	0.362628	7.18464	6.81538	7.93242	9.68643	7.2708	7.28504	6.86532
Rnaseh1	ENSMUSG00000020630	0.892478	0.475372	2.8326	3.45468	3.85196	4.04545	2.34741	3.91412	3.23312
Ubxn2a	ENSMUSG00000020634	0.939931	0.282689	7.63169	8.72858	7.41635	7.64531	7.61144	6.96096	7.57844
Fkbp1b	ENSMUSG00000020635	1.14999	0.116344	22.6826	25.2284	18.5074	21.2701	26.1889	24.119	25.3226
Cmpk2	ENSMUSG00000020638	0.944601	0.583844	9.04677	8.71508	9.79645	12.1376	9.14327	9.9011	9.07824
Itsn2	ENSMUSG00000020640	0.970206	0.682542	2.83398	2.19664	2.74635	2.46872	2.45089	2.42029	2.58415
Rnf144a	ENSMUSG00000020642	1.25548	0.191985	6.82781	11.3147	11.9744	7.30037	11.8176	12.0371	11.3779
Id2	ENSMUSG00000020644	0.855766	0.283142	23.5308	25.477	35.3598	27.2574	22.2217	27.0501	22.3719
Mboat2	ENSMUSG00000020646	0.769784	0.137495	6.72682	5.72204	6.94759	6.90982	6.03899	3.18472	5.96389
Ncoa1	ENSMUSG00000020647	1.06207	0.392409	16.8867	15.9869	13.9885	13.9229	16.158	15.0938	17.1669
Rrm2	ENSMUSG00000020649	0.623081	0.110416	9.60556	6.49853	14.2415	12.1719	6.26108	8.01076	5.59705
Bcap29	ENSMUSG00000020650	0.877103	0.538258	2.00528	1.26678	2.44875	2.35889	1.31087	2.11768	1.8865
Cenpo	ENSMUSG00000020652	1.00668	0.930134	1.42623	1.36486	1.6729	1.53744	1.38847	1.68107	1.46161
Klf11	ENSMUSG00000020653	0.996616	0.935512	4.91351	4.76664	5.0561	4.45366	4.68775	5.05119	4.60478
Adcy3	ENSMUSG00000020654	0.937026	0.663778	8.05361	5.79436	6.63511	8.54502	6.24221	5.83064	8.32722
Dnajc27	ENSMUSG00000020657	1.10124	0.26528	10.8354	12.0815	8.77097	10.0583	11.6631	11.048	11.7682
Efr3b	ENSMUSG00000020658	1.0463	0.497655	12.9733	14.5149	11.6261	12.1651	13.8056	12.6373	13.7974
Cbll1	ENSMUSG00000020659	0.839393	0.327097	3.64981	3.12571	4.02871	2.9543	2.71868	3.82311	2.11982
Dnmt3a	ENSMUSG00000020661	0.801577	0.37354	39.683	42.2776	36.1436	36.7119	41.2714	39.0935	12.7079
Dld	ENSMUSG00000020664	0.991638	0.782202	40.2461	37.6653	40.6161	39.5035	37.6143	40.9979	38.9199
Kif3c	ENSMUSG00000020668	1.11929	0.434843	42.969	36.6536	29.5775	31.1181	36.7607	33.8695	47.1626
Sh3yl1	ENSMUSG00000020669	1.02257	0.768026	8.06827	8.52388	6.6977	6.82932	7.9426	7.54244	7.61419
Rab10	ENSMUSG00000020671	1.00209	0.896999	80.1305	80.0587	76.2562	79.9743	78.772	78.6872	80.3506
Pxdn	ENSMUSG00000020674	0.808363	0.183856	7.12568	6.77677	10.0202	7.20193	5.38543	6.68219	6.80235
Ddx52	ENSMUSG00000020677	0.928185	0.390006	5.19167	4.77106	6.05369	5.89923	4.81145	5.6072	4.83767
Taf15	ENSMUSG00000020680	0.831038	0.139501	27.127	24.6567	28.3426	21.9316	24.1126	22.4705	17.0274
Ace	ENSMUSG00000020681	0.514924	0.429765	0.773448	0.658853	1.95131	4.90056	0.93075	1.07486	1.19368
Rasl10b	ENSMUSG00000020684	1.16803	0.0644084	25.847	28.6363	23.1763	29.4766	32.3569	29.2059	32.2909
Cdc27	ENSMUSG00000020687	1.01207	0.78601	10.9333	10.6268	11.7229	10.1247	10.577	11.5011	10.8705
Mettl2	ENSMUSG00000020691	0.915522	0.197157	4.86601	4.9578	5.56638	4.98193	4.15997	4.78757	5.04082
Nle1	ENSMUSG00000020692	0.94984	0.538055	6.1072	5.49477	6.90433	5.88389	5.10251	5.95642	6.31616
Tlk2	ENSMUSG00000020694	0.947607	0.27449	8.72086	7.68504	8.45272	7.65095	7.89626	7.82218	7.38628
Mrc2	ENSMUSG00000020695	0.550627	0.575165	0.514963	0.440603	4.45211	0.766507	0.535306	1.00269	1.01176
Lig3	ENSMUSG00000020697	0.946476	0.717088	4.23686	4.54347	5.50144	3.04097	4.23269	3.94323	4.12076
Map3k3	ENSMUSG00000020700	0.932308	0.411138	5.53797	4.9794	6.39163	5.40597	5.25155	5.65862	4.69314
Tmem132e	ENSMUSG00000020701	1.10146	0.161596	5.94565	6.57833	6.46485	6.82767	7.16324	6.39412	7.76955
Asic2	ENSMUSG00000020704	1.01716	0.713239	25.6604	27.0569	23.676	23.7378	25.859	24.2134	26.3148
Ddx42	ENSMUSG00000020705	0.966775	0.0020168	30.2681	30.7159	30.1512	30.469	29.6052	29.2868	29.2809
Ftsj3	ENSMUSG00000020706	0.946059	0.203408	10.4566	10.4074	11.4293	10.3692	9.51847	10.5407	10.2118
Psmc5	ENSMUSG00000020708	0.982436	0.416279	68.6512	72.4748	73.1839	70.7884	70.2769	71.4477	68.3434
Ern1	ENSMUSG00000020715	0.924565	0.359264	1.77634	1.59902	2.00966	1.72616	1.46344	1.81832	1.64931
Nf1	ENSMUSG00000020716	0.993887	0.920196	6.86944	6.67966	5.81865	5.65963	6.28662	6.2852	6.08397
Ddx5	ENSMUSG00000020719	0.979995	0.581718	83.9241	77.4478	81.1054	79.0987	76.8155	83.9451	75.5965
Psmd12	ENSMUSG00000020720	0.973638	0.162264	25.8214	25.8267	26.1514	25.9842	25.3079	26.0807	24.3971
Helz	ENSMUSG00000020721	0.980889	0.729105	6.0194	6.08465	5.58636	5.09202	5.86057	5.373	5.52671
Cacng4	ENSMUSG00000020723	0.988692	0.720864	44.9515	49.4873	44.237	46.3236	46.0609	45.6188	45.5009
Slc9a3r1	ENSMUSG00000020733	0.924243	0.539317	31.3851	31.0819	45.362	36.7459	34.4994	35.388	30.3293
Nt5c	ENSMUSG00000020736	0.943077	0.314589	29.1939	26.0358	28.8599	24.8791	25.482	27.0156	24.5768
Jpt1	ENSMUSG00000020737	1.05966	0.362738	84.6389	86.1197	82.8478	76.4032	96.2303	87.263	78.7814
Sumo2	ENSMUSG00000020738	1.00395	0.988034	143.675	99.0574	99.7953	65.3391	63.1406	112.27	131.698
Nup85	ENSMUSG00000020739	0.877163	0.0115197	10.717	10.9293	11.4492	10.3511	9.21219	10.0224	9.34766
Gga3	ENSMUSG00000020740	0.828886	0.35348	6.11898	10.3018	5.67607	8.3871	6.55932	6.34333	6.04815
Cluh	ENSMUSG00000020741	0.979104	0.416264	17.8066	17.5302	18.819	18.9892	17.8274	17.8864	17.9987
Mif4gd	ENSMUSG00000020743	1.54963	0.0456369	3.5281	2.22466	4.25143	4.26726	5.57738	6.48992	4.5193
Slc25a19	ENSMUSG00000020744	1.1258	0.0143114	8.69416	9.12937	9.00726	8.09747	9.55051	10.0371	9.90398
Pafah1b1	ENSMUSG00000020745	1.05378	0.39838	68.7677	69.5508	57.8245	60.5501	67.2283	64.981	70.6639
Tmem94	ENSMUSG00000020747	0.895669	0.346135	16.9602	16.0567	21.8899	21.7235	16.4666	18.6154	16.3945
Recql5	ENSMUSG00000020752	0.833605	0.326167	3.36029	2.15666	3.7979	2.77983	2.1513	2.93309	2.47725
Sap30bp	ENSMUSG00000020755	0.994542	0.843489	18.2981	17.2318	18.5414	17.1871	18.0293	17.9029	17.2199
Galk1	ENSMUSG00000020766	0.700791	0.220789	9.82141	7.99824	14.6233	17.915	8.5592	9.59894	8.30963
Unk	ENSMUSG00000020770	1.02216	0.674483	7.07644	6.18783	6.89454	7.54389	7.18759	7.18036	6.86943
Trim47	ENSMUSG00000020773	0.911482	0.709367	3.70416	4.04849	7.69146	6.93314	4.83598	4.44381	6.01755
Mrpl38	ENSMUSG00000020775	0.9769	0.619957	13.8177	13.0896	14.9975	14.9998	13.2803	14.4231	13.9891
Fbf1	ENSMUSG00000020776	1.24338	0.00035613	10.2214	10.1196	9.4445	10.1721	12.8528	12.269	12.1401
Acox1	ENSMUSG00000020777	0.950324	0.215646	55.5676	53.6321	57.7348	58.6501	53.0754	56.8457	50.8627
Ten1	ENSMUSG00000020778	0.964127	0.499349	14.2086	14.9036	13.2951	15.707	13.9416	14.8262	13.2543
Srp68	ENSMUSG00000020780	0.979351	0.651437	25.364	23.0195	26.5255	25.3968	23.8499	26.0752	23.7508
Tsen54	ENSMUSG00000020781	0.99052	0.939568	4.05624	3.66375	4.68289	4.58714	3.36222	5.0958	4.1637
Ncbp3	ENSMUSG00000020783	0.950963	0.48172	2.57885	2.23987	2.43874	2.23481	2.19465	2.5242	2.05125
Camkk1	ENSMUSG00000020785	1.0892	0.195569	12.1466	13.3743	11.0446	11.2019	12.729	12.514	13.778
Ankfy1	ENSMUSG00000020790	0.974049	0.520292	6.08235	6.41822	6.75175	6.99171	6.55121	6.23881	6.38221
Exoc7	ENSMUSG00000020792	1.02688	0.437711	19.132	20.7361	18.8599	20.7005	20.9215	20.0575	20.1935
Galr2	ENSMUSG00000020793	1.15288	0.259156	2.69862	2.6134	1.81882	2.15504	2.35148	2.85608	2.82156
Ube2g1	ENSMUSG00000020794	0.959119	0.285186	18.161	18.1388	16.6204	17.7694	17.4679	15.9323	17.4496
Tekt1	ENSMUSG00000020799	0.65284	0.403496	1.61957	1.10512	1.05413	3.41219	0.990784	1.64665	0.8835
Med31	ENSMUSG00000020801	0.912212	0.28571	11.2245	9.60156	11.4725	12.1876	9.60107	11.3387	9.4959
Ube2o	ENSMUSG00000020802	1.07166	0.323828	58.6259	61.9484	48.5463	54.8613	60.887	56.8296	62.307
Txndc17	ENSMUSG00000020803	0.920752	0.282887	19.3304	19.3634	20.7115	21.5874	17.7978	21.3629	16.7699
Rhbdf2	ENSMUSG00000020806	0.45008	0.140027	1.82245	0.989096	3.38604	3.64554	0.819365	1.527	0.976281
4933427D14Rik	ENSMUSG00000020807	0.95121	0.503943	5.79574	5.84251	4.73478	5.41811	5.28569	5.55842	4.70184
Pimreg	ENSMUSG00000020808	0.586425	0.215114	6.48773	3.86121	12.7558	9.49388	4.0883	6.44103	3.80814
Cygb	ENSMUSG00000020810	1.14307	0.0999634	15.5145	16.9035	13.4867	16.4393	19.3381	16.7879	17.3217
Wscd1	ENSMUSG00000020811	1.08556	0.0702503	32.5037	34.1888	31.8984	30.7882	36.9452	33.365	35.0261
1810032O08Rik	ENSMUSG00000020812	0.838447	0.531006	0.704702	1.46718	1.13849	0.768438	0.58902	1.11309	0.862791
Mxra7	ENSMUSG00000020814	0.730845	0.167749	6.59757	5.86322	10.4082	7.67133	6.72623	4.86225	5.15168
Rabep1	ENSMUSG00000020817	1.04439	0.555081	15.7617	15.8496	13.1406	12.7056	15.0493	15.372	14.5847
Mfsd11	ENSMUSG00000020818	1.0448	0.329589	5.00559	5.22466	5.14728	4.62434	4.97112	5.52349	5.17884
Kif1c	ENSMUSG00000020821	0.858595	0.415461	16.2414	13.8223	24.8984	21.1353	15.5724	18.1501	15.2802
Sec14l1	ENSMUSG00000020823	0.969741	0.483786	40.1252	37.0638	42.9126	41.7161	38.2555	40.6703	38.7651
Mink1	ENSMUSG00000020827	1.09478	0.163323	32.2704	31.1758	27.5431	28.8076	34.3173	29.9742	34.0724
Pld2	ENSMUSG00000020828	0.889275	0.431265	4.85947	4.90319	6.92605	6.22282	5.01093	6.02492	4.24514
Slc46a1	ENSMUSG00000020829	0.962177	0.676839	6.07082	6.44777	4.76878	6.02117	6.19934	5.32623	5.29464
0610010K14Rik	ENSMUSG00000020831	0.970104	0.469158	10.859	10.181	10.2228	10.3729	10.3122	10.6959	9.28519
Eral1	ENSMUSG00000020832	0.956903	0.0838321	9.1031	9.2923	9.76191	9.53247	8.92815	8.9076	9.21333
Dhrs13	ENSMUSG00000020834	1.03525	0.181332	11.883	11.036	11.0845	11.1226	11.4591	11.7446	11.834
Blmh	ENSMUSG00000020840	0.910445	0.0512478	23.8541	25.018	25.4819	24.247	22.3275	24.0461	20.9544
Cpd	ENSMUSG00000020841	0.970164	0.551612	21.0842	20.1921	23.9901	21.6442	20.5543	21.8622	20.8217
Timm22	ENSMUSG00000020843	1.05023	0.845038	9.14661	9.1298	8.13071	4.36653	9.69336	9.60501	4.94125
Nxn	ENSMUSG00000020844	0.749621	0.270078	21.1157	15.9728	29.1642	32.9606	16.561	23.5936	15.6247
Rflnb	ENSMUSG00000020846	0.957588	0.744158	3.68019	4.24256	5.13261	4.75232	4.13163	5.15013	3.50756
Doc2b	ENSMUSG00000020848	1.10517	0.253749	17.5302	21.0988	16.3974	17.7084	20.2801	18.2057	21.8023
Ywhae	ENSMUSG00000020849	1.00592	0.814324	354.325	354.812	334.989	367.507	355.385	360.707	348.896
Prpf8	ENSMUSG00000020850	0.95891	0.0378563	43.8198	42.3856	44.5941	43.5495	41.056	42.453	41.8797
Nme2	ENSMUSG00000020857	0.952276	0.797608	51.0596	79.6058	62.0237	50.9418	48.4442	75.1448	50.414
Spag9	ENSMUSG00000020859	1.01713	0.65222	47.8775	47.7848	44.8834	43.2293	48.7078	46.6537	44.8307
Luc7l3	ENSMUSG00000020863	1.05748	0.484184	18.2796	14.2763	15.1073	14.7557	16.6202	17.4874	15.3975
Ankrd40	ENSMUSG00000020864	0.799217	0.192897	19.8301	15.0062	22.6951	25.3938	15.9217	18.6008	15.184
Cacna1g	ENSMUSG00000020866	1.26181	0.00866538	7.66829	9.11466	8.51886	7.75501	10.6109	9.68629	10.9864
Xylt2	ENSMUSG00000020868	0.974752	0.630566	8.66295	9.34159	9.85243	10.4328	9.51557	8.95478	9.52194
Lrrc59	ENSMUSG00000020869	0.925333	0.113344	53.4297	49.5778	57.7845	54.8634	48.6086	50.9847	50.0714
Slc35b1	ENSMUSG00000020873	0.964068	0.52346	12.1998	13.3853	14.4001	12.9255	12.2253	13.7761	12.2557
Snx11	ENSMUSG00000020876	0.998706	0.969199	10.249	9.93093	10.5709	10.2104	9.54909	10.662	10.47
Scrn2	ENSMUSG00000020877	0.803393	0.427881	3.18911	1.96992	4.44452	3.91566	2.82432	3.56247	1.75914
Cacnb1	ENSMUSG00000020882	1.08122	0.324875	25.3294	27.7951	21.1431	22.9546	27.1972	24.8913	26.7505
Fbxl20	ENSMUSG00000020883	1.05427	0.291801	10.6815	9.58066	8.97972	9.51362	9.88702	10.2891	10.468
Dlg4	ENSMUSG00000020886	1.06383	0.699581	117.169	175.731	100.12	115.67	140.85	130.252	134.767
Dvl2	ENSMUSG00000020888	0.915483	0.0789206	7.71881	7.99829	8.54733	8.60259	7.27077	7.96744	7.3287
Nr1d1	ENSMUSG00000020889	1.15123	0.102309	15.9299	16.4415	12.5361	14.6272	18.1453	16.2707	16.9878
Aloxe3	ENSMUSG00000020892	1.21916	0.205863	0.700966	0.93799	0.679945	0.646504	1.06308	0.734721	0.913667
Per1	ENSMUSG00000020893	0.991011	0.922993	8.21019	10.2525	10.4771	10.2714	10.3175	8.29883	10.5277
Vamp2	ENSMUSG00000020894	1.10801	0.256997	162.728	187.59	134.272	159.052	180.138	168.728	186.009
Tmem107	ENSMUSG00000020895	0.735694	0.141695	6.4161	6.09753	9.20705	8.88057	4.76724	7.18677	4.93085
Aurkb	ENSMUSG00000020897	0.579919	0.167769	3.40779	2.48173	6.77782	4.49946	2.39762	2.99313	2.07576
Ctc1	ENSMUSG00000020898	0.957154	0.500348	11.5408	11.6714	11.791	12.4891	12.5401	11.67	9.88293
Pfas	ENSMUSG00000020899	0.949319	0.290073	3.51251	3.32144	3.85379	3.70567	3.24977	3.47152	3.52666
Myh10	ENSMUSG00000020900	0.906043	0.178128	43.9582	39.8197	50.6875	45.0599	40.4782	41.7286	39.7865
Ntn1	ENSMUSG00000020902	0.604707	0.231267	24.1477	12.2524	30.1892	42.5339	12.906	22.8198	13.7648
Stx8	ENSMUSG00000020903	0.979803	0.789477	1.86216	1.89526	2.15978	1.99162	1.90029	2.19734	1.71417
Cfap52	ENSMUSG00000020904	0.601911	0.408731	1.03811	0.513921	1.538	2.86878	0.813748	1.50385	0.372406
Adprm	ENSMUSG00000020910	0.794449	0.28376	4.03107	2.74827	2.83301	2.05232	2.05669	2.37054	2.52301
Top2a	ENSMUSG00000020914	0.596557	0.149688	15.2994	9.42388	24.8428	19.0211	8.66437	13.4914	8.53139
Acly	ENSMUSG00000020917	0.972809	0.562329	62.3767	71.6707	62.8517	64.151	61.5893	62.3957	66.4789
Kat2a	ENSMUSG00000020918	1.00438	0.835472	24.1981	25.1025	24.2693	23.8261	25.0857	23.6072	24.6738
Stat5b	ENSMUSG00000020919	0.904765	0.286867	5.44079	4.94804	6.1126	6.29728	4.83244	5.79916	4.83901
Tmem101	ENSMUSG00000020921	1.04153	0.10782	18.1008	19.102	18.5388	18.6272	18.8496	20.0867	19.1566
Lsm12	ENSMUSG00000020922	1.14312	0.515809	15.1942	6.3094	15.2539	15.5809	14.6934	15.3642	14.8141
Ubtf	ENSMUSG00000020923	0.987501	0.801056	16.1917	17.2109	18.5582	18.8018	16.6347	18.3482	17.4256
Ccdc43	ENSMUSG00000020925	0.910838	0.124329	5.51508	5.02967	4.73347	4.65498	4.45222	4.70609	4.45863
Adam11	ENSMUSG00000020926	1.15525	0.155806	13.8612	16.855	12.1863	13.6713	16.8826	14.8652	17.2696
Eftud2	ENSMUSG00000020929	0.927924	0.145939	20.5237	19.6833	22.4232	20.2806	18.9498	20.4086	18.3427
Gfap	ENSMUSG00000020932	0.797986	0.679131	34.2284	29.4388	120.056	42.4544	31.2662	57.3416	46.7571
Dcakd	ENSMUSG00000020935	1.01779	0.653208	38.5128	44.695	42.8307	42.3398	42.3461	42.585	43.5988
Nmt1	ENSMUSG00000020936	1.02895	0.0490808	27.4262	26.336	26.6184	27.1269	27.4724	27.7811	27.7113
Plcd3	ENSMUSG00000020937	0.901757	0.371858	2.06346	2.27766	2.68158	2.38601	2.23796	2.42115	1.70417
Map3k14	ENSMUSG00000020941	0.824534	0.3668	1.29815	1.32856	2.34429	1.94712	1.53259	1.45409	1.29149
Gosr2	ENSMUSG00000020946	0.916868	0.515833	23.3928	29.5482	33.4415	25.9492	23.1235	30.797	23.3245
Klhl28	ENSMUSG00000020948	1.01811	0.715912	4.28352	4.12159	3.90141	3.73097	4.05746	4.34579	3.84265
Fkbp3	ENSMUSG00000020949	0.926553	0.285173	17.0147	14.1472	14.829	17.5043	14.9676	14.5248	14.6313
Foxg1	ENSMUSG00000020950	0.9637	0.917201	16.0609	48.13	46.9293	48.2253	49.9024	16.1074	49.1612
Scfd1	ENSMUSG00000020952	0.956159	0.231664	10.2312	9.93708	11.1279	10.1055	9.79476	9.7381	10.1571
Strn3	ENSMUSG00000020954	0.930042	0.304758	19.4339	17.3584	21.678	19.3882	17.2364	19.4567	17.6157
Ap4s1	ENSMUSG00000020955	0.98244	0.663769	8.91346	8.23995	8.03592	8.06072	8.31598	8.49018	7.69348
Dtd2	ENSMUSG00000020956	0.942174	0.378024	3.09566	2.86523	2.96894	3.1477	3.18682	2.50725	2.84029
Ston2	ENSMUSG00000020961	0.736251	0.174875	4.58118	3.50641	6.19038	6.03769	3.77385	4.5227	2.92152
Gtf2a1	ENSMUSG00000020962	1.03338	0.258621	7.23222	6.76385	6.77621	6.97679	7.34203	7.29854	6.86595
Tshr	ENSMUSG00000020963	0.973659	0.786413	1.23771	1.45177	1.61195	1.76185	1.40939	1.44091	1.57738
Sel1l	ENSMUSG00000020964	1.01422	0.505515	24.4404	24.794	25.4081	24.7237	26.2215	24.7216	24.6416
Dnaaf2	ENSMUSG00000020973	0.99419	0.935072	6.65898	6.60157	6.8296	8.298	6.97327	6.98508	7.20907
Klhdc2	ENSMUSG00000020978	1.32192	0.0522335	36.0068	34.1334	31.5584	29.6888	34.2607	48.1406	47.8614
Nemf	ENSMUSG00000020982	0.970175	0.603294	15.5472	14.0448	12.7369	13.4025	13.7964	13.8087	12.9468
Sec23a	ENSMUSG00000020986	1.01201	0.63871	32.9572	34.4027	35.0898	32.6222	34.6555	33.1623	34.703
[truncated: 11,180 more rows]
